# Supplementary material for: Serum Metabolomics Study Reveals a Diagnostic Model for Lung Cancer Brain Metastasis
Source: Clin Respir J. 2026 May 5;20(5):e70193. doi: 10.1111/crj.70193 (PMC13142225; doi:10.1111/crj.70193)
Supplement: Supplementary file 1 — Table S1: Supplementary Information. [file CRJ-20-e70193-s003.csv]

	F.stat	p.value	-log10(p)	FDR
P174-Leu-Leu	39.237	3.0184e-09	8.5202	2.1702e-06
P046-Carboxyethyllysine	32.415	9.144e-08	7.0389	3.2873e-05
N372-Valylleucine	31.179	1.6962e-07	6.7705	4.0653e-05
P398-Valylleucine	30.349	2.5692e-07	6.5902	4.6181e-05
P041-Aspartic Acid	29.661	3.6234e-07	6.4409	5.2105e-05
P156-Hypoxanthine	28.416	6.7553e-07	6.1704	7.4712e-05
P113-Cysteinylglycine disulfide	28.11	7.871e-07	6.104	7.4712e-05
N250-Leucylalanine	28.001	8.3129e-07	6.0802	7.4712e-05
P146-Gly-Phe	27.475	1.081e-06	5.9662	8.6363e-05
N077-Arginine	26.541	1.7248e-06	5.7633	0.00011745
N327-Phe-Phe	26.459	1.7969e-06	5.7455	0.00011745
P043-Asp-Phe	24.431	4.9535e-06	5.3051	0.0002968
P332-Phenylalanylphenylalanine	24.138	5.7346e-06	5.2415	0.00030852
P042-Aspartyllysine	24.045	6.0073e-06	5.2213	0.00030852
N242-Isooctanoic Acid	23.553	7.6813e-06	5.1146	0.00036819
P388-Threoninyl-phenylalanine	23.303	8.7062e-06	5.0602	0.00039123
N324-Phenylalanine	22.994	1.0163e-05	4.993	0.00042984
P164-Inosine	22.434	1.3446e-05	4.8714	0.00051502
N014-1-carboxyethyltyrosine	22.409	1.361e-05	4.8662	0.00051502
P163-Indoline	22.183	1.5242e-05	4.8169	0.00054797
N251-Leu-phe	20.311	3.8853e-05	4.4106	0.0013302
P144-Glutaminylglutamic acid	20.027	4.4786e-05	4.3489	0.0014637
P039-Arginine	19.926	4.7117e-05	4.3268	0.0014729
P331-Phenylalanine	18.937	7.7264e-05	4.112	0.0023147
P340-Primin	18.612	9.0888e-05	4.0415	0.0026139
N203-Gamma-glutamylvaline	18.459	9.8102e-05	4.0083	0.0027129
P114-Cystine	18.379	0.00010209	3.991	0.0027187
P141-Glu-Leu	17.666	0.00014582	3.8362	0.0036189
P202-LysoPC(20:1) sn-2	17.664	0.00014596	3.8358	0.0036189
P259-N-octyl-2-pyrrolidone	17.536	0.00015562	3.8079	0.0037297
N031-2-O-methylascorbic acid	17.3	0.00017517	3.7565	0.0040627
P316-PE(34:1)	17.018	0.00020167	3.6954	0.0044493
P262-Octadecanedioate	16.941	0.00020956	3.6787	0.0044493
P334-Phe-Pro	16.926	0.00021118	3.6753	0.0044493
P147-Guanidineacetic Acid	16.875	0.00021658	3.6644	0.0044493
P222-LysoPE(16:0) sn-2	16.663	0.00024081	3.6183	0.0046796
N280-L-Theanine	16.624	0.00024557	3.6098	0.0046796
P350-SM(30:2)	16.61	0.00024732	3.6067	0.0046796
P136-Gamma-glutamylphenylalanine	16.462	0.00026621	3.5748	0.0049077
N160-FA 21:1	16.397	0.00027501	3.5607	0.0049433
N211-Gluconic acid	16.129	0.00031455	3.5023	0.0055161
N009-12-HETE	15.846	0.00036237	3.4408	0.0062034
N177-FA 25:1	15.776	0.0003753	3.4256	0.0062754
P225-LysoPE(18:0) sn-1	15.683	0.00039317	3.4054	0.0063042
N067-8-ETE	15.675	0.00039456	3.4039	0.0063042
P109-Cortisone	15.248	0.00048849	3.3111	0.0074899
P221-LysoPE(16:0) sn-1	15.244	0.0004896	3.3102	0.0074899
P143-Glutamine	15.048	0.00054004	3.2676	0.0080893
P135-Gamma-CEHC	14.888	0.00058483	3.233	0.0085816
N337-Propylparaben	14.791	0.00061388	3.2119	0.0087542
P336-Pimeloylcarnitine	14.769	0.00062095	3.2069	0.0087542
N057-4-Pyridoxic acid	14.661	0.00065521	3.1836	0.0089762
P328-PEA	14.642	0.00066167	3.1794	0.0089762
N200-Gamma-CEHC	14.405	0.00074479	3.128	0.0097896
P317-PE(34:2)	14.394	0.00074885	3.1256	0.0097896
N028-2-Methylhippuric acid	14.247	0.00080593	3.0937	0.010229
P016-4-Aminobutyric acid	14.231	0.00081227	3.0903	0.010229
N291-N-acetyl-phenylalanine	14.2	0.00082514	3.0835	0.010229
P226-LysoPE(18:0) sn-2	14.142	0.00084957	3.0708	0.010353
N018-2,3-Dihydroxy-5-methylthio-4-pentenoic acid	14.056	0.00088668	3.0522	0.010591
P006-2-Aminocaprylic acid	14.03	0.00089851	3.0465	0.010591
P121-DL-2-Aminooctanoic acid	13.722	0.0010476	2.9798	0.012149
N214-Glycerol 3-phosphate	13.218	0.0013484	2.8702	0.015223
P387-Threonine	13.169	0.0013816	2.8596	0.015223
P155-Homoserine	13.15	0.0013945	2.8556	0.015223
P081-Carnitine C18:1-DC	13.146	0.0013974	2.8547	0.015223
P379-Sphingosine	12.977	0.0015208	2.8179	0.016321
N184-FA 28:3;O	12.934	0.0015536	2.8087	0.016427
P005-2-Aminobenzoic acid	12.876	0.0015998	2.7959	0.016671
P116-Diethyltoluamide	12.526	0.0019055	2.72	0.019572
N179-FA 26:0; O	12.395	0.0020342	2.6916	0.0206
N202-Gamma-glutamyltyrosine	12.319	0.0021133	2.675	0.021104
P168-L,L-Cyclo(leucylprolyl)	12.202	0.0022403	2.6497	0.022066
N071-Adenosine	12.115	0.00234	2.6308	0.022736
N176-FA 25:0	11.947	0.002545	2.5943	0.024398
N035-3-carboxy-4-methyl-5-pentyl-2-furanpropionate (3-CMPFP)	11.761	0.0027935	2.5539	0.02627
P265-Pantothenic acid	11.747	0.0028134	2.5508	0.02627
N365-Tyramine O-sulfate	11.388	0.0033656	2.4729	0.031024
P185-LysoPC(16:0) sn-2	11.05	0.0039851	2.3996	0.036269
P247-Methyl indole-3-acetate	10.936	0.0042188	2.3748	0.037917
N333-Pregnenediol sulfate	10.799	0.0045196	2.3449	0.040119
N065-5'-Deoxyadenosine	10.748	0.0046344	2.334	0.040636
N045-3-methylhistidine	10.714	0.004716	2.3264	0.040853
P201-LysoPC(20:1) sn-1	10.665	0.0048309	2.316	0.04095
P007-2-Hydroxyquinoline	10.661	0.0048411	2.3151	0.04095
P120-Dioctyl Phthalate	10.622	0.0049366	2.3066	0.041272
N181-FA 26:1; O	10.559	0.005094	2.2929	0.042099
N178-FA 26:0	10.491	0.0052707	2.2781	0.043064
P272-PC(32:0)	10.259	0.0059195	2.2277	0.047387
P381-Suberoylcarnitine	10.246	0.0059581	2.2249	0.047387
P220-LysoPC(O-18:1)	10.233	0.0059976	2.222	0.047387
P044-Bis(2-ethylhexyl)-phthalate	10.184	0.0061459	2.2114	0.048032
N240-Inositol	10.054	0.0065575	2.1833	0.050697
N292-N-Acetylserine	10.027	0.0066469	2.1774	0.050842
P060-Carnitine C12:2-1	9.998	0.0067447	2.171	0.051047
N341-Serine	9.9341	0.0069636	2.1572	0.052155
P261-N-Undecanoylglycine	9.8982	0.0070899	2.1494	0.052553
P069-Carnitine C14:1-OH	9.8772	0.0071645	2.1448	0.052564
N059-4-vinylphenol sulfate	9.8497	0.0072639	2.1388	0.052597
N212-Glutamic acid	9.8356	0.0073152	2.1358	0.052597
N081-Azelaic acid	9.8112	0.0074049	2.1305	0.052714
N083-Caprylic acid	9.7384	0.0076794	2.1147	0.052769
P038-Amino-nitrotoluene	9.7268	0.0077242	2.1121	0.052769
P219-LysoPC(O-18:0)	9.7234	0.0077372	2.1114	0.052769
N175-FA 24:6	9.7156	0.0077676	2.1097	0.052769
N194-FAHFA 27:2; O	9.6993	0.0078311	2.1062	0.052769
P383-Taurine	9.6937	0.007853	2.105	0.052769
P358-SM(34:1)	9.6547	0.0080078	2.0965	0.053311
P315-PE O-38:6	9.5964	0.0082447	2.0838	0.054385
P319-PE(36:4)	9.4337	0.0089432	2.0485	0.056803
P323-PE(38:6)	9.4026	0.0090836	2.0417	0.056803
N183-FA 26:3	9.3847	0.0091651	2.0379	0.056803
N170-FA 23:0	9.3838	0.0091691	2.0377	0.056803
P266-PC (38:9)	9.3575	0.0092904	2.032	0.056803
N180-FA 26:1	9.3504	0.0093236	2.0304	0.056803
N050-4-acetamidobutanoate	9.3484	0.0093329	2.03	0.056803
N182-FA 26:2	9.3242	0.0094464	2.0247	0.056803
N229-Hydroxymethylglutaric acid	9.3234	0.0094506	2.0245	0.056803
P077-Carnitine C18:0	9.3193	0.0094699	2.0237	0.056803
P391-Trimethyllysine	9.3078	0.0095245	2.0212	0.056803
N026-2-ketocaprylate	9.3005	0.0095594	2.0196	0.056803
P197-LysoPC(18:3) sn-1	9.2512	0.0097979	2.0089	0.057743
N042-3-hydroxysebacate	9.1995	0.010054	1.9977	0.058772
P184-LysoPC(16:0) sn-1	9.0173	0.011013	1.9581	0.063859
P037-Alpha-tocopherol	8.9909	0.01116	1.9523	0.06419
P057-Carnitine C12:0-OH	8.9631	0.011316	1.9463	0.064563
P198-LysoPC(18:3) sn-2	8.9476	0.011404	1.9429	0.064563
N363-TRP-Hpro	8.8276	0.012109	1.9169	0.068018
P250-N-(1-Deoxy-1-fructosyl)leucine	8.647	0.013253	1.8777	0.073869
N358-Thymol sulfate	8.5479	0.013927	1.8562	0.077007
N060-5a-Dihydrotestosterone sulfate	8.5258	0.014082	1.8513	0.077007
P177-LysoPC19:0 sn-2	8.5064	0.014219	1.8471	0.077007
P151-Hexaethylene glycol	8.5027	0.014245	1.8463	0.077007
N198-FAHFA 36:4;O	8.4651	0.014516	1.8382	0.077886
P321-PE(38:4)	8.4231	0.014823	1.8291	0.078948
P092-Carnitine C26:1	8.3023	0.015746	1.8028	0.083246
P203-LysoPC(20:2)	8.1326	0.017141	1.766	0.089958
N346-Taurine	8.0745	0.017646	1.7533	0.090943
N311-Oxalosuccinate	8.0706	0.01768	1.7525	0.090943
N078-Ascorbic acid 3-sulfate	8.0675	0.017708	1.7518	0.090943
P078-Carnitine C18:0-DC	8.0428	0.017927	1.7465	0.091417
N300-N-Methylproline	8.0104	0.01822	1.7394	0.092256
N332-Pregnanolone sulfate	7.9891	0.018416	1.7348	0.092596
P137-Gamma-glutamylthreonine	7.9009	0.019246	1.7157	0.0959
P066-Carnitine C14:0-OH	7.8911	0.01934	1.7135	0.0959
P382-Succinylcarnitine	7.8686	0.019559	1.7087	0.096321
N315-p-Cresol sulfate	7.8105	0.020136	1.696	0.098486
P318-PE(36:3)	7.7567	0.020685	1.6843	0.10041
P324-PE(P-16:0/20:4)	7.7447	0.020809	1.6817	0.10041
P040-Asparagine	7.7187	0.021081	1.6761	0.10088
P035-Acetylcholine	7.7089	0.021185	1.674	0.10088
P023-4-Pyridoxic acid	7.5913	0.022468	1.6484	0.10588
N141-FA 18:1; O	7.5858	0.02253	1.6472	0.10588
P343-Propylparaben	7.5375	0.02308	1.6368	0.10702
P341-Pro	7.5253	0.023222	1.6341	0.10702
N287-N-Acetyl Neuraminic Acid	7.5085	0.023419	1.6304	0.10702
N308-Oleamide	7.5026	0.023488	1.6292	0.10702
N285-N-(1-Deoxy-1-fructosyl)tyrosine	7.5	0.023518	1.6286	0.10702
N002-(R)-3-Hydroxy-hexadecanoic acid	7.4416	0.024214	1.6159	0.10913
N328-Phe-Try	7.4357	0.024286	1.6146	0.10913
P251-N(6)-Methyllysine	7.4233	0.024437	1.6119	0.10913
P117-Dihydrosphingosine	7.3623	0.025194	1.5987	0.11182
N063-5alpha-Pregnan-3beta,20beta-diol 20-sulfate(1)	7.3333	0.025562	1.5924	0.11219
P129-Fatty amide(18:1)	7.3311	0.02559	1.5919	0.11219
N171-FA 23:1	7.31	0.025862	1.5873	0.1127
N314-P-cresol glucuronide	7.2771	0.02629	1.5802	0.11387
P142-Glutamic acid	7.2355	0.026843	1.5712	0.11515
N374-Vanillylmandelate	7.2308	0.026906	1.5701	0.11515
P065-Carnitine C14:0	7.1872	0.027499	1.5607	0.11699
P288-PC(36:3)	7.1749	0.027668	1.558	0.11702
N185-FA 28:4	7.1538	0.027963	1.5534	0.11739
P329-Pentaethylene glycol	7.1348	0.02823	1.5493	0.11739
N133-FA 16:4	7.1336	0.028246	1.549	0.11739
P339-Piperine	7.1063	0.028635	1.5431	0.11812
P103-Cepanone	7.0983	0.028749	1.5414	0.11812
P021-4-Methylphthalic anhydride	6.9961	0.030256	1.5192	0.1236
P011-3-Dehydroteasterone	6.9581	0.030837	1.5109	0.12527
P191-LysoPC(18:0) sn-1	6.9279	0.031305	1.5044	0.12645
N054-4-ethylphenyl sulfate	6.8796	0.032072	1.4939	0.12882
P122-Docosahexaenoic acid	6.8385	0.032737	1.485	0.12882
N017-2(R)-hydroxyicosanoic acid	6.8199	0.033043	1.4809	0.12882
P075-Carnitine C16:1-2	6.8168	0.033094	1.4802	0.12882
N206-GCDCS	6.8168	0.033094	1.4802	0.12882
P009-3-(4-Hydroxyphenyl)lactate	6.8107	0.033195	1.4789	0.12882
P072-Carnitine C16:0	6.8057	0.033278	1.4778	0.12882
P362-SM(36:1)	6.8029	0.033325	1.4772	0.12882
N161-FA 21:2; O2	6.7898	0.033544	1.4744	0.12897
N326-Phenylpyruvate	6.7519	0.034186	1.4662	0.13074
N225-Homoserine	6.7297	0.034567	1.4613	0.13112
N167-FA 22:5	6.725	0.034648	1.4603	0.13112
P263-OEA	6.7018	0.035053	1.4553	0.13177
N252-linoleoyl ethanolamide	6.6941	0.035188	1.4536	0.13177
P227-LysoPE(18:1) sn-1	6.6554	0.035875	1.4452	0.13365
P101-Carnitine C8:1	6.625	0.036426	1.4386	0.135
N080-Aspartyl-Glutamic Acid	6.5905	0.037058	1.4311	0.13664
N313-p-Cresol	6.564	0.037553	1.4254	0.13776
P228-LysoPE(18:1) sn-2	6.5218	0.038355	1.4162	0.13873
P154-Homoarginine	6.5204	0.038382	1.4159	0.13873
P359-SM(34:2)	6.5196	0.038397	1.4157	0.13873
P363-SM(36:2)	6.495	0.038871	1.4104	0.13883
P278-PC(34:2)	6.4949	0.038872	1.4104	0.13883
N258-LysoPC(18:0)	6.4881	0.039005	1.4089	0.13883
N069-Acisoga	6.4428	0.0399	1.399	0.14132
N147-FA 18:4	6.4322	0.040112	1.3967	0.14137
N309-Ornithine	6.4196	0.040365	1.394	0.14157
P123-Docosatetraenoyl Ethanolamide	6.372	0.041338	1.3837	0.14428
N201-Gamma-glutamylleucine	6.354	0.04171	1.3798	0.14488
N024-2-Aminoadipic acid	6.3433	0.041934	1.3774	0.14496
P049-Carnitine C10:0-OH	6.329	0.042236	1.3743	0.1451
N238-Indole-Pyruvic Acid	6.3221	0.042381	1.3728	0.1451
N329-Phomalone	6.2663	0.043581	1.3607	0.14833
P209-LysoPC(20:5) sn-2	6.2592	0.043735	1.3592	0.14833
P194-LysoPC(18:1) sn-2	6.2358	0.04425	1.3541	0.14937
P022-4-O-Methylgallic Acid	6.2227	0.044541	1.3512	0.14957
P268-PC (O-36:6)	6.2099	0.044827	1.3485	0.14957
N041-3-hydroxypyridine sulfate	6.2	0.04505	1.3463	0.14957
P128-Fatty amide(18:0)	6.196	0.04514	1.3454	0.14957
P058-Carnitine C12:1	6.1853	0.045381	1.3431	0.14967
P204-LysoPC(20:3) sn-1	6.1616	0.045922	1.338	0.15077
N296-Nicotinamide Riboside	6.114	0.047029	1.3276	0.15325
N021-21-hydroxypregnenolone monosulfate (1)	6.1108	0.047105	1.3269	0.15325
P071-Carnitine C14:2-2	6.077	0.047907	1.3196	0.15516
N263-LysoPE(20:5) sn-1	6.0419	0.048755	1.312	0.15672
P277-PC(34:1)	6.039	0.048826	1.3113	0.15672
P080-Carnitine C18:1	6.0241	0.049191	1.3081	0.15719
P208-LysoPC(20:5) sn-1	5.9981	0.049835	1.3025	0.15793
P304-PC(O-32:0)	5.9971	0.04986	1.3022	0.15793
P053-Carnitine C10:3-2	5.9653	0.050658	1.2954	0.15968
P281-PC(35:1)	5.9517	0.051004	1.2924	0.15968
N106-Enterolactone sulfate	5.9487	0.05108	1.2917	0.15968
N162-FA 22:0	5.9267	0.051645	1.287	0.16075
P112-Cystathionine	5.9146	0.051958	1.2843	0.16102
P124-E-N-Deoxyfructosyllysine	5.9046	0.052218	1.2822	0.16114
P172-Leucylalanine	5.8845	0.052746	1.2778	0.16207
P085-Carnitine C2:0	5.8539	0.053559	1.2712	0.16371
N233-Indole-3-carboxaldehyde	5.8416	0.053891	1.2685	0.16371
N027-2-methoxyresorcinol sulfate	5.8304	0.054194	1.266	0.16371
N005-1,7-Dimethylxanthine	5.8289	0.054234	1.2657	0.16371
N155-FA 20:4	5.8221	0.054417	1.2643	0.16371
N219-Guaiacol sulfate	5.7969	0.055108	1.2588	0.16466
N284-Methylnaphthyl sulfate	5.7939	0.055192	1.2581	0.16466
P368-SM(38:3)	5.7837	0.055474	1.2559	0.16482
P118-Dimethylarginine	5.7484	0.056462	1.2482	0.16706
N310-O-sulfo-L-tyrosine	5.7357	0.05682	1.2455	0.16733
P325-PE(P-16:0/22:6)	5.7288	0.057019	1.244	0.16733
P045-Caffeine	5.7176	0.057337	1.2416	0.16754
N036-3-carboxy-4-methyl-5-propyl-2-furanpropanoate (CMPF)	5.71	0.057557	1.2399	0.16754
P303-PC(42:4)	5.6865	0.058236	1.2348	0.16884
N150-FA 20:0	5.658	0.059071	1.2286	0.17057
P274-PC(33:1)	5.6446	0.05947	1.2257	0.17066
N105-Eicosanedioic acid	5.6403	0.059596	1.2248	0.17066
N275-LysoPE(18:0) sn-2	5.6331	0.059813	1.2232	0.17066
P087-Carnitine C20:1	5.6188	0.060242	1.2201	0.1712
P052-Carnitine C10:3-1	5.5892	0.061138	1.2137	0.17306
P282-PC(35:2)	5.5809	0.061394	1.2119	0.17311
P170-LEA	5.5517	0.062297	1.2055	0.17497
N143-FA 18:2; O	5.5113	0.063567	1.1968	0.17784
N096-Cystine	5.5034	0.06382	1.195	0.17785
P192-LysoPC(18:0) sn-2	5.4872	0.064338	1.1915	0.17861
P290-PC(36:5)	5.4779	0.06464	1.1895	0.17875
N052-4-acetaminophen sulfate	5.4315	0.066155	1.1794	0.18159
N288-N-acetyl-2-aminooctanoate	5.431	0.066171	1.1793	0.18159
N168-FA 22:6	5.3892	0.067571	1.1702	0.18473
P160-Indoleacetic acid	5.3776	0.067964	1.1677	0.1851
P068-Carnitine C14:1-2	5.3253	0.069764	1.1564	0.18928
N104-Dodecyl gallate	5.3061	0.070437	1.1522	0.19004
N295-N-formylanthranilic acid	5.3023	0.070569	1.1514	0.19004
N023-23S,25-dihydroxyvitamin D3	5.2542	0.072288	1.1409	0.19355
P233-LysoPE(20:3)	5.2498	0.072445	1.14	0.19355
N149-FA 19:1	5.2434	0.072681	1.1386	0.19355
P322-PE(38:5)	5.2356	0.072965	1.1369	0.19359
P374-SM(42:1)	5.2268	0.073284	1.135	0.19372
P093-Carnitine C3:0	5.2019	0.074201	1.1296	0.19488
N305-N-palmitoylserine	5.2002	0.074267	1.1292	0.19488
N097-D-3-Phenyllactic acid sulfate	5.1659	0.075552	1.1218	0.19619
P104-C-glycosyltryptophan	5.1655	0.075566	1.1217	0.19619
N272-LysoPE(16:0) sn-2	5.165	0.075584	1.1216	0.19619
P380-Sphingosine-1-phosphate	5.14	0.076536	1.1161	0.19795
P360-SM(35:1)	5.1239	0.077154	1.1126	0.19883
P212-LysoPC(22:4) sn-1	5.0305	0.080843	1.0924	0.20743
N221-HDCA	5.0249	0.081068	1.0911	0.20743
P205-LysoPC(20:3) sn-2	5.0048	0.081889	1.0868	0.20806
P344-Retinol	5.0047	0.081892	1.0868	0.20806
P067-Carnitine C14:1-1	4.9588	0.083793	1.0768	0.21214
N347-Taurochenodeoxycholic acid 3-sulfate	4.9349	0.084801	1.0716	0.21394
N008-12,13-DiHOME	4.853	0.088344	1.0538	0.22044
N007-11-ketoetiocholanolone glucuronide	4.8462	0.088646	1.0523	0.22044
P159-Indole-3-propionic acid	4.8456	0.088672	1.0522	0.22044
N127-FA 15:1	4.8412	0.088867	1.0513	0.22044
P376-SM(42:3)	4.8403	0.08891	1.051	0.22044
N213-Glutamine	4.7712	0.092032	1.0361	0.22674
N274-LysoPE(18:0) sn-1	4.7701	0.092084	1.0358	0.22674
N232-Imidazolelactic acid	4.7521	0.092918	1.0319	0.22801
P056-Carnitine C12:0	4.7388	0.093537	1.029	0.22856
N334-Pregnenolone sulfate	4.7336	0.093778	1.0279	0.22856
P055-Carnitine C11:1	4.6841	0.09613	1.0171	0.23351
P213-LysoPC(22:4) sn-2	4.6135	0.099586	1.0018	0.24109
N192-FA 8:0	4.5704	0.10175	0.99246	0.2455
P150-Heme	4.5392	0.10335	0.98568	0.24853
P397-Val	4.5287	0.1039	0.98339	0.24901
P377-SM(42:4)	4.4874	0.10607	0.97442	0.25272
N101-DHEA-S	4.4858	0.10615	0.97408	0.25272
N058-4-vinylguaiacol sulfate	4.4779	0.10657	0.97236	0.25289
P193-LysoPC(18:1) sn-1	4.4559	0.10775	0.96758	0.25484
P273-PC(32:1)	4.434	0.10893	0.96284	0.2568
N163-FA 22:1	4.418	0.10981	0.95935	0.25802
N367-UDCA	4.4078	0.11037	0.95714	0.25849
P232-LysoPE(20:2)	4.3982	0.1109	0.95505	0.25862
P082-Carnitine C18:1-OH	4.3938	0.11114	0.95411	0.25862
N373-Vanillin-4-sulfate	4.3821	0.1118	0.95155	0.25888
P295-PC(38:5)	4.3765	0.11211	0.95036	0.25888
N134-FA 17:0	4.3707	0.11244	0.94908	0.25888
P384-Testosterone	4.3661	0.1127	0.94809	0.25888
N294-N-formyl-4-Aminoantipyrine	4.3451	0.11389	0.94352	0.26078
N362-Trihydroxycoprostanoic acid	4.3111	0.11584	0.93615	0.2644
P062-Carnitine C12:3	4.2851	0.11735	0.93051	0.26696
N156-FA 20:5	4.2761	0.11788	0.92854	0.26696
P167-Kynurenine	4.267	0.11842	0.92656	0.26696
P307-PC(O-34:1)	4.2616	0.11874	0.92539	0.26696
P158-Indole	4.2568	0.11903	0.92435	0.26696
N257-LysoPC(16:0) sn-2	4.2542	0.11918	0.92378	0.26696
P091-Carnitine C26:0	4.2288	0.1207	0.91828	0.26931
P002-(R)-3-hydroxybutyrylcarnitine	4.2242	0.12099	0.91727	0.26931
P047-Carnitine	4.2157	0.1215	0.91543	0.26962
P236-LysoPE(22:4)	4.1869	0.12326	0.90917	0.27212
P018-4-Hydroxymandelic Acid	4.185	0.12338	0.90875	0.27212
P378-Spermidine	4.1529	0.12537	0.9018	0.27497
N335-Priverogenin B	4.1515	0.12546	0.90148	0.27497
P086-Carnitine C20:0	4.1458	0.12582	0.90025	0.27497
N366-Tyrosine	4.1388	0.12626	0.89873	0.2751
P326-PE(P-18:0/20:4)	4.1112	0.12802	0.89273	0.27808
P063-Carnitine C13:0	4.0656	0.13097	0.88284	0.28363
P271-PC(31:0)	4.0595	0.13137	0.88152	0.28364
P115-Delta-tocopherol	4.0384	0.13276	0.87693	0.28579
P004-1-Hydroxybenzotriazole	4.0246	0.13368	0.87394	0.28691
P094-Carnitine C4:0	4.0124	0.1345	0.87128	0.28782
P371-SM(40:3)	3.9766	0.13692	0.86352	0.29213
P034-Acetolein	3.9327	0.13997	0.85398	0.29774
N164-FA 22:2	3.9122	0.14141	0.84953	0.29992
N249-Leucine/Isoleucine	3.891	0.14292	0.84491	0.30223
P330-Phenylacetylglutamine	3.8826	0.14352	0.84309	0.30261
P083-Carnitine C18:2	3.8696	0.14445	0.84028	0.30325
N342-ST 27:1;O;S	3.8666	0.14467	0.83963	0.30325
N236-Indolelactate	3.8397	0.14663	0.83378	0.30647
P298-PC(40:2)	3.8163	0.14835	0.82871	0.30859
P098-Carnitine C6:1	3.8096	0.14885	0.82724	0.30859
P161-Indolelactic acid	3.8085	0.14893	0.82701	0.30859
N270-LysoPE(22:6) sn-2	3.8	0.14957	0.82516	0.30902
P248-Metoprolol acid	3.7754	0.15142	0.81981	0.31196
N345-Tartarate	3.7473	0.15357	0.81371	0.31543
N151-FA 20:1	3.7338	0.1546	0.81079	0.31543
N323-Phenylacetylglutamine	3.7314	0.15478	0.81027	0.31543
N172-FA 24:0	3.7304	0.15486	0.81005	0.31543
P127-Fatty amide(16:0)	3.7006	0.15719	0.80357	0.3191
N299-N-linoleoyl taurine	3.696	0.15755	0.80257	0.3191
P079-Carnitine C18:0-OH	3.6886	0.15813	0.80097	0.31919
N173-FA 24:1	3.6842	0.15849	0.80001	0.31919
P224-LysoPE(16:1) sn-2	3.6494	0.16127	0.79246	0.32388
N307-Octadecanedioate (C18)	3.6378	0.1622	0.78994	0.32405
P175-L-Methionine	3.636	0.16235	0.78954	0.32405
P386-Thiomorpholine 3-carboxylate	3.6317	0.1627	0.78861	0.32405
N076-Androsterone sulfate	3.5679	0.16797	0.77477	0.33362
P260-N-Oleoyl Proline	3.5554	0.16903	0.77204	0.33479
P100-Carnitine C8:0-OH	3.5381	0.17049	0.76829	0.33677
N145-FA 18:3	3.5037	0.17345	0.76082	0.34168
N356-Thiamine	3.4918	0.17449	0.75824	0.34252
P074-Carnitine C16:1-1	3.4839	0.17518	0.75652	0.34252
N318-Perfluorononanoic acid	3.4797	0.17555	0.7556	0.34252
P275-PC(33:2)	3.477	0.17579	0.75501	0.34252
N271-LysoPE(16:0) sn-1	3.4674	0.17663	0.75294	0.34323
N004-1,5-Anhydrosorbitol	3.4441	0.1787	0.74788	0.34603
P390-Tri(butoxyethyl)phosphate	3.4376	0.17928	0.74646	0.34603
P020-4-Hydroxyquinoline	3.435	0.17951	0.74591	0.34603
N148-FA 19:0	3.4282	0.18012	0.74443	0.34628
P347-Serotonin	3.4202	0.18085	0.74269	0.34674
P302-PC(40:8)	3.4131	0.18149	0.74114	0.34706
N039-3-Dehydroteasterone	3.3884	0.18375	0.73577	0.35044
P032-7-alpha-hydroxy-3-oxo-4-cholestenoate	3.3352	0.1887	0.72424	0.35879
N239-Indoxyl sulfate	3.3262	0.18956	0.72226	0.35879
N338-Pyroglutamic acid	3.3254	0.18963	0.7221	0.35879
N112-Etiocholanolone sulfate	3.2932	0.1927	0.71512	0.36365
P173-Leucylproline	3.2698	0.19497	0.71002	0.36698
P089-Carnitine C22:6	3.2557	0.19635	0.70697	0.36861
N088-Cinnamoylglycine	3.2493	0.19698	0.70557	0.36883
N040-3-hydroxydodecanedioate	3.235	0.19839	0.70248	0.3705
N033-3-acetylphenol sulfate	3.2207	0.19982	0.69937	0.3722
N119-FA 13:0-1	3.2151	0.20037	0.69816	0.37227
P372-SM(41:1)	3.202	0.20169	0.69531	0.37376
N051-4-acetamidophenylglucuronide	3.1923	0.20267	0.69321	0.3746
N224-Histidine	3.1802	0.20391	0.69057	0.3756
N139-FA 18:0; O2	3.1725	0.20469	0.6889	0.3756
P153-Histidine	3.1717	0.20478	0.68872	0.3756
P287-PC(36:2)	3.1354	0.20852	0.68085	0.37937
N316-Perfluorodecanoic acid	3.1346	0.2086	0.68068	0.37937
N012-14-Deoxy-11,12-didehydroandrographolide	3.1317	0.20891	0.68004	0.37937
N336-Proline	3.1269	0.20941	0.679	0.37937
N118-FA 12:0	3.1263	0.20947	0.67887	0.37937
P357-SM(34:0)	3.1063	0.21158	0.67452	0.382
P223-LysoPE(16:1) sn-1	3.1025	0.21199	0.67369	0.382
N195-FAHFA 36:1;O	3.0923	0.21307	0.67148	0.38299
N025-2-hydroxyacetophenone sulfate	3.0766	0.21474	0.66808	0.38504
N226-Hydroxy-2-methyl-4-pyrone sulfate	3.0706	0.21539	0.66678	0.38523
P230-LysoPE(18:2) sn-2	3.063	0.21622	0.66511	0.38575
N091-Citrulline	3.0407	0.21863	0.66029	0.38768
N264-LysoPE(20:5) sn-2	3.0343	0.21934	0.65888	0.38768
N135-FA 17:1	3.032	0.21959	0.65839	0.38768
N223-Hippuric acid	3.0315	0.21964	0.65828	0.38768
N169-FA 22:6; O	3.0283	0.21999	0.6576	0.38768
P176-LysoPC(O-16:1)	3.0091	0.22212	0.65341	0.39047
N283-Methionine	2.9633	0.22726	0.64347	0.39839
P097-Carnitine C6:0	2.9592	0.22773	0.64258	0.39839
N241-IsoLCA	2.9203	0.2322	0.63414	0.40428
P349-SM(30:1)	2.9153	0.23279	0.63304	0.40428
N152-FA 20:2	2.9153	0.23279	0.63304	0.40428
N301-N-Oleoyl Leucine	2.8732	0.23774	0.6239	0.41189
P369-SM(40:1)	2.8544	0.23998	0.61983	0.4141
N290-N-acetyl-l-leucine	2.8441	0.24122	0.61759	0.4141
P234-LysoPE(20:4) sn-1	2.842	0.24147	0.61713	0.4141
N140-FA 18:1	2.8393	0.2418	0.61655	0.4141
P229-LysoPE(18:2) sn-1	2.8385	0.24189	0.61638	0.4141
P152-Hippuric acid	2.8075	0.24567	0.60965	0.41936
N286-N6-carbamoylthreonyladenosine	2.7995	0.24666	0.6079	0.41936
P375-SM(42:2)	2.799	0.24672	0.6078	0.41936
P269-PC(28:0)	2.7694	0.25039	0.60138	0.42461
N137-FA 18:0	2.747	0.25322	0.5965	0.42663
N210-GLCAS	2.745	0.25347	0.59607	0.42663
N197-FAHFA 36:3;O	2.7415	0.25392	0.5953	0.42663
N115-FA 10:0;O	2.7412	0.25396	0.59524	0.42663
P280-PC(34:4)	2.7299	0.2554	0.59279	0.42793
P231-LysoPE(20:1)	2.7258	0.25592	0.59189	0.42793
P335-Phthalic acid	2.7202	0.25663	0.59069	0.42812
N128-FA 16:0	2.7015	0.25905	0.58662	0.43115
N001-(3S,5R,6R,7E)-3,5,6-Trihydroxy-7-megastigmen-9-one	2.681	0.26172	0.58217	0.43459
P169-Lauroyl diethanolamide	2.659	0.26461	0.57739	0.43837
N034-3-bromo-5-chloro-2,6-dihydroxybenzoic acid	2.6424	0.26681	0.5738	0.441
N049-3-phenylpropionate (hydrocinnamate)	2.6331	0.26806	0.57177	0.4411
P048-Carnitine C10:0	2.6325	0.26814	0.57165	0.4411
P235-LysoPE(20:4) sn-2	2.6271	0.26886	0.57048	0.4411
P149-GUDCA	2.6237	0.26932	0.56973	0.4411
N122-FA 14:0	2.5974	0.27289	0.56401	0.44593
N247-LCA	2.5791	0.27539	0.56005	0.44738
P026-5-Formylsalicylic acid	2.5771	0.27567	0.55961	0.44738
N359-Thyroxine	2.5768	0.27572	0.55953	0.44738
P270-PC(30:0)	2.5728	0.27627	0.55867	0.44738
N222-Hexanoylglutamine	2.5617	0.27781	0.55626	0.44795
P345-SEA	2.5595	0.2781	0.55579	0.44795
P145-Glycerophosphocholine	2.5568	0.27849	0.55519	0.44795
P245-Maslinic acid	2.5387	0.28102	0.55126	0.45101
N320-Perillyl Acetate	2.5266	0.28272	0.54864	0.45273
P050-Carnitine C10:1	2.5209	0.28353	0.5474	0.45302
P027-5-Glutamyl-taurine	2.4794	0.28946	0.53841	0.46102
P076-Carnitine C16:2	2.477	0.28982	0.53787	0.46102
N248-LCAS	2.4668	0.2913	0.53566	0.46169
P218-LysoPC(O-16:0)	2.4652	0.29153	0.53532	0.46169
N325-Phenyllactate	2.4608	0.29217	0.53436	0.4617
N282-Mandelic acid	2.4479	0.29406	0.53156	0.46366
N371-Valine	2.418	0.29849	0.52506	0.46962
P108-Cortisol	2.3964	0.30174	0.52036	0.4737
N108-Estrone sulfate	2.3853	0.30341	0.51797	0.47528
N082-CA	2.3761	0.30481	0.51597	0.47643
P131-Fatty amide(20:1)	2.3649	0.30653	0.51352	0.47803
N129-FA 16:1	2.3608	0.30716	0.51264	0.47803
N269-LysoPE(22:6) sn-1	2.3366	0.3109	0.50739	0.48279
N053-4-allylphenol sulfate	2.3239	0.31287	0.50463	0.48402
P200-LysoPC(20:0) sn-2	2.3229	0.31303	0.50441	0.48402
N256-LysoPC(16:0) sn-1	2.3153	0.31423	0.50275	0.48483
N130-FA 16:2	2.2769	0.32031	0.49443	0.49299
N055-4-Hydroxybenzoic acid	2.2733	0.32089	0.49365	0.49299
N010-13'-Carboxy-gamma-tocopherol	2.2422	0.32593	0.48688	0.49888
N165-FA 22:3; O2	2.2371	0.32675	0.48578	0.49888
N144-FA 18:2; O2	2.2368	0.3268	0.48571	0.49888
N090-Citric acid	2.2042	0.33218	0.47863	0.50601
N228-Hydroxyhippuric acid	2.1929	0.33406	0.47617	0.5078
P051-Carnitine C10:2	2.1738	0.33726	0.47204	0.51158
P296-PC(38:6)	2.1617	0.3393	0.46941	0.51343
N099-Decadienedioic acid	2.1582	0.33991	0.46864	0.51343
P183-LysoPC(15:0) sn-2	2.1292	0.34487	0.46234	0.51863
P126-Farnesylacetone	2.1262	0.34539	0.46169	0.51863
P162-Indolin-2-one	2.1255	0.34551	0.46154	0.51863
N218-Glycolithocholate sulfate	2.1143	0.34744	0.45912	0.52043
N369-Uric acid	2.1087	0.34842	0.4579	0.52082
P134-Fatty amide(22:2)	2.0598	0.35704	0.44728	0.5326
N098-DCA	2.0383	0.3609	0.44262	0.53724
N217-Glycodeoxycholate glucuronide	2.0001	0.36786	0.43432	0.54646
N231-Hydroxypregnenolone sulfate	1.9829	0.37103	0.43059	0.54952
P253-N-alpha-acetyl-lysine	1.9785	0.37186	0.42962	0.54952
N209-GLCA	1.9766	0.37221	0.42921	0.54952
P256-N-formylmethionine	1.9724	0.37299	0.4283	0.54955
P059-Carnitine C12:1-OH	1.9643	0.37451	0.42654	0.55054
N227-Hydroxybutyric acid	1.9606	0.37519	0.42574	0.55054
N234-Indole-3-propionic acid	1.9525	0.37672	0.42398	0.55166
N204-GCA	1.9199	0.38292	0.4169	0.55836
P258-Nicotyrine	1.919	0.38308	0.41671	0.55836
N020-21-hydroxypregnenolone disulfate	1.9162	0.38363	0.41609	0.55836
P130-Fatty amide(20:0)	1.9086	0.38509	0.41444	0.55837
P132-Fatty amide(22:0)	1.9048	0.38582	0.41361	0.55837
N006-10-undecenoate (11:1n1)	1.904	0.38596	0.41345	0.55837
P003-1,3-Dicyclohexylurea	1.8937	0.38796	0.41121	0.56013
N103-Dodecanedioic acid	1.8897	0.38874	0.41034	0.56013
P182-LysoPC(15:0) sn-1	1.8837	0.3899	0.40905	0.56022
N073-Androstenediol (3beta,17beta) disulfate (1)	1.8757	0.39148	0.40729	0.56022
N255-LysoPC(14:1) sn-2	1.8709	0.39241	0.40626	0.56022
N093-Corticosterone	1.869	0.39279	0.40584	0.56022
P354-SM(32:2)	1.8657	0.39343	0.40513	0.56022
P393-Tryptophan	1.8655	0.39348	0.40508	0.56022
N254-LysoPC(14:1) sn-1	1.8528	0.39598	0.40233	0.56267
N196-FAHFA 36:2;O	1.8317	0.40018	0.39775	0.56693
P188-LysoPC(17:0)	1.8298	0.40056	0.39734	0.56693
P096-Carnitine C5:1	1.817	0.40312	0.39456	0.56802
P013-3-Indoleacrylic acid	1.8161	0.40331	0.39436	0.56802
P255-N-carbamoyl-DL-aspartic acid	1.8134	0.40384	0.39379	0.56802
P279-PC(34:3)	1.8103	0.40449	0.3931	0.56802
N235-Indoleacrylic acid	1.7955	0.40748	0.3899	0.57051
N047-3-Oxoglycyrrhetinic acid	1.7937	0.40785	0.3895	0.57051
N268-LysoPE(22:5) sn-2	1.7839	0.40986	0.38736	0.57068
P392-Triphenylphosphine oxide	1.7806	0.41054	0.38665	0.57068
P199-LysoPC(20:0) sn-1	1.7804	0.41057	0.38661	0.57068
N120-FA 13:0-2	1.7743	0.41183	0.38529	0.57068
N086-C-glycosyltryptophan	1.7738	0.41194	0.38517	0.57068
P095-Carnitine C5:0	1.7643	0.41389	0.38312	0.57123
N353-TDCA	1.7632	0.41412	0.38287	0.57123
N030-2-naphthol sulfate	1.7603	0.41472	0.38225	0.57123
P140-GDCA	1.7533	0.41618	0.38072	0.57215
N132-FA 16:3	1.7463	0.41763	0.37921	0.57304
N340-Schidigeragenin C	1.7381	0.41935	0.37742	0.57431
P239-LysoPE(22:6) sn-1	1.7298	0.42109	0.37563	0.57559
N029-2-Naphthalenesulfonic acid	1.6912	0.42929	0.36725	0.58522
N343-ST 28:1;O;S	1.6847	0.43069	0.36584	0.58522
P249-Monoethylhexyl phthalic acid	1.6783	0.43208	0.36444	0.58522
N349-Taurolithocholate 3-sulfate	1.6781	0.43211	0.3644	0.58522
N064-5b-Cholestane-3a,7a,12a,23S,25-pentol	1.6777	0.4322	0.36431	0.58522
P342-Proline betaine	1.6715	0.43355	0.36296	0.58594
P348-SM(30:0)	1.6636	0.43527	0.36125	0.58716
N322-Phenol sulfate	1.654	0.43737	0.35915	0.58889
N037-3-Chloro-Tyrosine	1.6336	0.44184	0.35474	0.59379
N293-N-acetyltryptophan	1.6135	0.44631	0.35036	0.59869
N298-N-linoleoyl serine	1.5937	0.45074	0.34608	0.6035
P064-Carnitine C13:1	1.5873	0.45219	0.34468	0.60432
N123-FA 14:1	1.558	0.45887	0.33831	0.61026
N126-FA 15:0	1.555	0.45954	0.33767	0.61026
P351-SM(31:1)	1.5536	0.45986	0.33737	0.61026
N297-N-linoleoyl glycine	1.5529	0.46003	0.33721	0.61026
N344-ST 29:1;O;S	1.5339	0.46442	0.33309	0.61495
N084-Catechol sulfate	1.5257	0.46633	0.33131	0.61634
P396-Urocanic acid	1.5083	0.4704	0.32753	0.62059
N360-TLCS	1.5032	0.47162	0.32641	0.62105
N216-Glycocholenate sulfate	1.4848	0.47596	0.32243	0.62563
P283-PC(35:3)	1.4536	0.48346	0.31564	0.63358
P240-LysoPE(22:6) sn-2	1.4523	0.48378	0.31536	0.63358
N154-FA 20:3	1.4433	0.48595	0.3134	0.63528
P299-PC(40:4)	1.4277	0.48974	0.31003	0.63907
P352-SM(32:0)	1.4029	0.49585	0.30465	0.64587
P102-Carnitine C9:0	1.3832	0.50076	0.30037	0.64993
P364-SM(36:3)	1.3832	0.50078	0.30035	0.64993
P291-PC(37:2)	1.3791	0.50181	0.29946	0.6501
P138-GCA	1.3704	0.50398	0.29759	0.65114
P019-4-Hydroxyproline	1.3686	0.50443	0.2972	0.65114
P238-LysoPE(22:5) sn-2	1.3546	0.50799	0.29414	0.65457
P338-Piperidine	1.3447	0.5105	0.292	0.65662
P196-LysoPC(18:2) sn-2	1.3377	0.5123	0.29048	0.65736
N136-FA 17:2	1.3353	0.5129	0.28996	0.65736
P366-SM(38:1)	1.3163	0.51781	0.28583	0.66247
N319-Perfluorooctanesulfonic acid	1.2956	0.5232	0.28133	0.66818
P337-Pipecolic acid	1.2821	0.52674	0.2784	0.6715
P305-PC(O-32:1)	1.2782	0.52776	0.27756	0.67152
P214-LysoPC(22:5) sn-1	1.2749	0.52863	0.27685	0.67152
N157-FA 20:5; O2	1.2709	0.52969	0.27598	0.67169
P355-SM(33:1)	1.26	0.53259	0.27361	0.67417
N207-GDCA	1.2421	0.53739	0.26971	0.67875
P012-3-Hydroxyanthranilic acid	1.2394	0.53809	0.26914	0.67875
N114-FA 10:0	1.2259	0.54175	0.2662	0.68216
N066-6-bromotryptophan	1.2149	0.54474	0.26381	0.68254
N085-CDCA	1.214	0.545	0.26361	0.68254
N075-Androsterone glucuronide	1.2111	0.54579	0.26298	0.68254
N276-LysoPE(18:1) sn-1	1.2087	0.54643	0.26247	0.68254
P254-N-benzylformamide	1.2062	0.54712	0.26192	0.68254
N074-Androstenediol (3beta,17beta) disulfate (2)	1.2039	0.54774	0.26142	0.68254
N094-Cortisol	1.1954	0.55007	0.25958	0.68425
N302-N-oleoyltaurine	1.1861	0.55264	0.25756	0.68627
P264-Ornithine	1.166	0.55822	0.2532	0.692
P025-5-Aminovaleric acid betaine	1.1547	0.56139	0.25074	0.69473
P210-LysoPC(22:0) sn-1	1.1421	0.56494	0.248	0.69792
N259-LysoPE(20:3) sn-1	1.1353	0.56686	0.24652	0.6991
N109-Ethyl (3R,5Z)-3ydroxy-5-octenoate	1.1217	0.57072	0.24358	0.70193
P187-LysoPC(16:1) sn-2	1.1203	0.57111	0.24328	0.70193
P070-Carnitine C14:2-1	1.1027	0.57618	0.23944	0.70608
P017-4-hydroxybenzaldehyde	1.1017	0.57645	0.23924	0.70608
N044-3-Methoxyphenol sulfate	1.0825	0.58203	0.23506	0.71058
P178-L-urobilin	1.0807	0.58253	0.23468	0.71058
P165-Isoleucine/Leucine	1.0763	0.58383	0.23371	0.71058
N352-TCDCA	1.0754	0.58408	0.23353	0.71058
N174-FA 24:2	1.0429	0.59366	0.22646	0.72102
N068-9-Hode	1.0211	0.60018	0.22172	0.72771
N116-FA 10:1	1.0158	0.60176	0.22058	0.72839
P309-PC(O-36:2)	1.0074	0.60428	0.21876	0.73021
P110-Creatine	0.9992	0.60677	0.21697	0.732
P033-7-Ketocholesterol	0.97277	0.61484	0.21123	0.73907
N003-(Z)-13-Oxo-9-octadecenoic acid	0.9724	0.61496	0.21115	0.73907
P385-Tetracosahexaenoic Acid	0.96993	0.61572	0.21062	0.73907
N131-FA 16:2; O	0.9634	0.61773	0.2092	0.74025
P133-Fatty amide(22:1)	0.95936	0.61898	0.20832	0.74051
N159-FA 21:0	0.93703	0.62593	0.20347	0.74675
P207-LysoPC(20:4) sn-2	0.93594	0.62627	0.20324	0.74675
N350-Tauroursodeoxycholic acid sulfate	0.92336	0.63022	0.2005	0.74972
P014-3-methylcytidine	0.92139	0.63085	0.20008	0.74972
P186-LysoPC(16:1) sn-1	0.91249	0.63366	0.19814	0.75182
N273-LysoPE(16:1e)	0.90886	0.63481	0.19736	0.75194
N191-FA 7:0	0.90104	0.6373	0.19566	0.75365
P367-SM(38:2)	0.89431	0.63944	0.1942	0.75432
P195-LysoPC(18:2) sn-1	0.89267	0.63997	0.19384	0.75432
N230-Hydroxymyristic acid	0.8829	0.6431	0.19172	0.75616
P373-SM(41:2)	0.87727	0.64492	0.1905	0.75616
P293-PC(38:1)	0.87527	0.64556	0.19006	0.75616
N124-FA 14:1; O2	0.87474	0.64573	0.18995	0.75616
P276-PC(34:0)	0.87012	0.64723	0.18894	0.75667
N317-Perfluorohexanesulfonic acid	0.86022	0.65044	0.18679	0.7592
P073-Carnitine C16:0-OH	0.84792	0.65445	0.18412	0.76171
P310-PC(O-38:4)	0.84712	0.65471	0.18395	0.76171
N348-Taurodeoxycholic acid 3-sulfate	0.80561	0.66844	0.17494	0.77643
P171-Lenticin	0.80112	0.66995	0.17396	0.77692
P206-LysoPC(20:4) sn-1	0.79225	0.67292	0.17203	0.77845
N015-1-carboxyethylvaline	0.78873	0.67411	0.17127	0.77845
P088-Carnitine C22:0	0.78753	0.67451	0.17101	0.77845
N330-Pipericine	0.7785	0.67757	0.16905	0.78072
P314-PE O-34:3	0.77015	0.6804	0.16724	0.78273
P189-LysoPC(17:1) sn-1	0.74779	0.68805	0.16238	0.78957
N146-FA 18:3;O2	0.74192	0.69007	0.16111	0.78957
P031-6,8-Dihydroxypurine	0.74133	0.69028	0.16098	0.78957
N364-Tryptophan	0.74	0.69074	0.16069	0.78957
N355-Tetrahydrocortisone	0.71232	0.70036	0.15468	0.7993
N138-FA 18:0; O	0.69574	0.70619	0.15108	0.80468
N339-Ricinoleic acid	0.68851	0.70875	0.14951	0.80576
P284-PC(35:4)	0.68423	0.71027	0.14858	0.80576
P320-PE(36:5)	0.68356	0.7105	0.14843	0.80576
N092-Coniferan	0.64861	0.72303	0.14084	0.81868
N095-Cortisone	0.63964	0.72628	0.1389	0.82106
N046-3-Oxododecanoate	0.62818	0.73045	0.13641	0.82448
P297-PC(39:6)	0.62443	0.73182	0.13559	0.82474
P237-LysoPE(22:5) sn-1	0.61327	0.73592	0.13317	0.82805
P242-LysoPE(P-18:0)	0.60573	0.7387	0.13153	0.82988
N265-LysoPE(22:0) sn-1	0.60162	0.74022	0.13064	0.83029
P333-Phenylpyruvic acid	0.59457	0.74283	0.12911	0.83193
P286-PC(36:1)	0.57933	0.74851	0.1258	0.83698
P010-3-Aminosalicylic acid	0.56987	0.75206	0.12375	0.83964
N205-GCDCA	0.56678	0.75322	0.12308	0.83964
P327-PE(P-36:2)	0.55831	0.75642	0.12124	0.8419
P289-PC(36:4)	0.55146	0.75902	0.11975	0.84348
N331-Pregnanediol 3-O-glucuronide	0.53014	0.76715	0.11512	0.85121
N246-Lauryl sulfate	0.49723	0.77988	0.10797	0.864
P308-PC(O-36:1)	0.4877	0.7836	0.1059	0.86679
P157-Imidazolepropionic acid	0.48393	0.78508	0.10508	0.86684
N354-Tetrahydroaldosterone-3-glucuronide	0.48143	0.78607	0.10454	0.86684
N117-FA 11:0	0.47698	0.78782	0.10357	0.86744
P139-GCDCA	0.46394	0.79297	0.10074	0.86929
P365-SM(37:2)	0.4622	0.79366	0.10036	0.86929
P105-Cholesterol	0.46151	0.79393	0.10022	0.86929
P107-Citrulline	0.46052	0.79433	0.1	0.86929
P090-Carnitine C24:0	0.45228	0.7976	0.098212	0.87155
P246-Methionine sulfoxide	0.44141	0.80195	0.09585	0.87497
P394-Tyrosine	0.42855	0.80713	0.093058	0.87928
N220-GUDCS	0.41722	0.81171	0.090598	0.88294
N277-LysoPE(18:1) sn-2	0.413	0.81343	0.089681	0.88347
P084-Carnitine C18:3	0.40663	0.81602	0.088299	0.88495
N303-Norethindrone acetate	0.39963	0.81888	0.086779	0.88671
N253-Lolitriol	0.39159	0.82218	0.085032	0.88895
P054-Carnitine C11:0	0.37715	0.82814	0.081896	0.89404
P292-PC(37:4)	0.36865	0.83166	0.080052	0.89591
P370-SM(40:2)	0.36697	0.83236	0.079687	0.89591
P190-LysoPC(17:1) sn-2	0.36194	0.83446	0.078595	0.89647
P099-Carnitine C8:0	0.35975	0.83537	0.07812	0.89647
P313-PE O-34:2	0.34235	0.84267	0.07434	0.90296
N087-Chenodeoxycholic acid glucuronide	0.33408	0.84616	0.072545	0.90535
N189-FA 6:0	0.33059	0.84764	0.071787	0.90558
N022-21-hydroxypregnenolone monosulfate (2)	0.32691	0.84921	0.070987	0.9059
P061-Carnitine C12:2-2	0.32275	0.85097	0.070083	0.90645
N215-Glycochenodeoxycholic acid 3-glucuronide	0.31738	0.85326	0.068918	0.90754
N278-LysoPE(18:2) sn-1	0.28408	0.86758	0.061688	0.9212
P179-Lys	0.28159	0.86867	0.061147	0.9212
N193-FA 9:0	0.26735	0.87487	0.058054	0.92578
N013-16?-OH-DHEA-S	0.2632	0.87669	0.057154	0.92578
P285-PC(36:0)	0.26283	0.87685	0.057073	0.92578
N262-LysoPE(20:4) sn-2	0.2569	0.87946	0.055785	0.92616
P312-PC(O-40:3)	0.25614	0.87979	0.05562	0.92616
N113-Eugenol sulfate	0.23195	0.8905	0.050366	0.93607
P311-PC(O-38:5)	0.22796	0.89228	0.0495	0.93657
N048-3-Oxotetradecanoate	0.21601	0.89762	0.046906	0.9408
P353-SM(32:1)	0.20727	0.90155	0.045008	0.94355
N260-LysoPE(20:3) sn-2	0.19845	0.90554	0.043093	0.9458
P294-PC(38:4)	0.19669	0.90633	0.042711	0.9458
P257-Niacinamide	0.18815	0.91022	0.040856	0.94847
N279-LysoPE(18:2) sn-2	0.18307	0.91253	0.039753	0.94847
N158-FA 20:6	0.18237	0.91285	0.039601	0.94847
P306-PC(O-34:0)	0.17948	0.91417	0.038974	0.94847
P389-Thyroxine	0.15025	0.92763	0.032626	0.95994
P301-PC(40:7)	0.1481	0.92863	0.032159	0.95994
N304-N-palmitoylglycine	0.14497	0.93008	0.031479	0.95994
N142-FA 18:2	0.14391	0.93057	0.031251	0.95994
P211-LysoPC(22:0) sn-2	0.14081	0.93201	0.030577	0.95998
N111-Etiocholanolone glucuronide	0.13811	0.93327	0.029991	0.95998
N062-5alpha-Androstan-3beta,17alpha-diol disulfate	0.13425	0.93508	0.029152	0.96042
P300-PC(40:6)	0.13148	0.93637	0.028551	0.96042
N370-Uridine	0.12304	0.94033	0.026718	0.9631
N261-LysoPE(20:4) sn-1	0.11402	0.94459	0.024758	0.96485
N011-13-Docosenamide	0.11374	0.94472	0.024698	0.96485
P267-PC (O-34:2)	0.10684	0.94798	0.023201	0.9668
P180-LysoPC(14:0) sn-1	0.089105	0.95643	0.019349	0.97404
N190-FA 6:1; O	0.074235	0.96356	0.01612	0.97893
P181-LysoPC(14:0) sn-2	0.073426	0.96395	0.015944	0.97893
P241-LysoPE(P-16:0)	0.060481	0.97021	0.013133	0.9839
P361-SM(35:2)	0.049917	0.97535	0.010839	0.98771
N245-Lactoylphenylalanine	0.045889	0.97732	0.0099646	0.98831
P216-LysoPC(22:6) sn-1	0.04073	0.97984	0.0088444	0.98947
P215-LysoPC(22:5) sn-2	0.028544	0.98583	0.0061983	0.99284
N267-LysoPE(22:5) sn-1	0.028336	0.98593	0.006153	0.99284
N125-FA 14:2	0.019357	0.99037	0.0042034	0.99591
P356-SM(33:2)	0.013866	0.99309	0.0030109	0.99644
P243-LysoPE(P-18:1)	0.012713	0.99366	0.0027606	0.99644
P217-LysoPC(22:6) sn-2	0.005006	0.9975	0.001087	0.99889
N208-GDCS	0.0011515	0.99942	0.00025005	0.99942
