# Supplementary material for: Serum Metabolomics Study Reveals a Diagnostic Model for Lung Cancer Brain Metastasis
Source: Clin Respir J. 2026 May 5;20(5):e70193. doi: 10.1111/crj.70193 (PMC13142225; doi:10.1111/crj.70193)
Supplement: Supplementary file 2 — Table S2: Supplementary Information. [file CRJ-20-e70193-s001.csv]

	Comp. 1	Comp. 2	Comp. 3	Comp. 4	Comp. 5	Comp. 6	Comp. 7	Comp. 8
P041-Aspartic Acid	3.4342	2.8275	2.6556	2.5713	2.5312	2.5017	2.4915	2.4847
P164-Inosine	2.9914	2.4372	2.3254	2.2635	2.2279	2.1989	2.1909	2.1849
P259-N-octyl-2-pyrrolidone	2.8136	2.3479	2.235	2.1665	2.1333	2.1066	2.0982	2.0929
P328-PEA	2.6963	2.3575	2.2334	2.1761	2.1428	2.1146	2.1076	2.1057
P147-Guanidineacetic Acid	2.6737	2.1858	2.0574	1.9959	1.9643	1.9388	1.9319	1.9263
P163-Indoline	2.6205	2.1714	2.0518	1.9937	1.9635	1.9377	1.9299	1.9245
P113-Cysteinylglycine disulfide	2.6014	2.1278	2.0001	1.9359	1.906	1.8818	1.8736	1.8685
P043-Asp-Phe	2.5986	2.1869	2.0647	2.0037	1.9777	1.9527	1.9507	1.9463
N327-Phe-Phe	2.5912	2.2215	2.0982	2.0341	2.0049	1.9796	1.975	1.9698
N077-Arginine	2.4807	2.0263	1.9167	1.8724	1.8425	1.8185	1.8122	1.807
N251-Leu-phe	2.4752	2.3188	2.1779	2.1174	2.0838	2.0574	2.057	2.0549
N337-Propylparaben	2.4465	2.0256	1.9031	1.8519	1.8228	1.8014	1.7965	1.7916
N280-L-Theanine	2.4378	2.0478	1.9259	1.8742	1.8446	1.8253	1.8173	1.8135
P261-N-Undecanoylglycine	2.3709	1.9626	1.8658	1.8096	1.7818	1.7583	1.7511	1.7474
P202-LysoPC(20:1) sn-2	2.3082	1.9252	1.8618	1.8743	1.8461	1.8376	1.8301	1.8256
P146-Gly-Phe	2.2903	1.8965	1.7849	1.7335	1.7195	1.7029	1.6955	1.6907
P383-Taurine	2.2783	1.932	1.8179	1.7691	1.7444	1.7219	1.7155	1.7113
N365-Tyramine O-sulfate	2.2772	2.0066	1.8846	1.8245	1.797	1.7732	1.7667	1.7626
P116-Diethyltoluamide	2.2006	1.7929	1.6843	1.6542	1.6278	1.6118	1.6074	1.6034
P168-L,L-Cyclo(leucylprolyl)	2.1889	1.9651	1.8613	1.8089	1.7843	1.7607	1.7531	1.7481
P332-Phenylalanylphenylalanine	2.188	1.9268	1.8099	1.7741	1.7483	1.7254	1.7234	1.7196
N083-Caprylic acid	2.1868	1.7816	1.7517	1.7037	1.6853	1.6871	1.6799	1.6763
P135-Gamma-CEHC	2.1663	1.8529	1.812	1.7808	1.7691	1.758	1.7537	1.75
P177-LysoPC19:0 sn-2	2.1586	1.8361	1.8129	1.8116	1.7854	1.7663	1.7586	1.7538
P156-Hypoxanthine	2.1521	1.756	1.7414	1.7115	1.692	1.6756	1.6684	1.6636
P201-LysoPC(20:1) sn-1	2.151	1.8101	1.7312	1.7253	1.6996	1.7026	1.6959	1.6946
P379-Sphingosine	2.1458	1.8332	1.7449	1.6881	1.6611	1.6417	1.6376	1.6332
P037-Alpha-tocopherol	2.1418	1.7609	1.6784	1.6253	1.6339	1.6327	1.6255	1.6207
P039-Arginine	2.1184	1.7344	1.6502	1.6667	1.6431	1.622	1.6167	1.612
N287-N-Acetyl Neuraminic Acid	2.1146	1.8624	1.7508	1.7275	1.707	1.6844	1.6777	1.6728
N214-Glycerol 3-phosphate	2.1112	1.8015	1.692	1.6372	1.6117	1.6101	1.6058	1.6011
P123-Docosatetraenoyl Ethanolamide	2.0823	2.1742	2.0419	1.9754	1.9475	1.9218	1.9138	1.9085
P226-LysoPE(18:0) sn-2	2.0786	1.7241	1.7394	1.7127	1.6865	1.6643	1.6584	1.6554
N341-Serine	2.0238	1.6823	1.581	1.5701	1.5468	1.5336	1.5275	1.5248
N346-Taurine	1.9986	1.7579	1.652	1.6023	1.5781	1.5602	1.5577	1.5541
N242-Isooctanoic Acid	1.9982	1.8419	1.7368	1.6801	1.6567	1.6453	1.6393	1.6351
P040-Asparagine	1.9813	1.6723	1.5782	1.5514	1.5269	1.508	1.5028	1.4985
P329-Pentaethylene glycol	1.9738	1.6495	1.6097	1.5572	1.5323	1.5129	1.5077	1.5047
P225-LysoPE(18:0) sn-1	1.9727	1.6583	1.6556	1.64	1.6157	1.5996	1.5932	1.5896
N225-Homoserine	1.9524	1.6638	1.5643	1.5248	1.5014	1.4876	1.4826	1.4794
P331-Phenylalanine	1.9378	1.6196	1.5212	1.4983	1.4882	1.4685	1.4627	1.4587
P155-Homoserine	1.9316	1.5858	1.521	1.4899	1.4686	1.4499	1.4436	1.4419
P340-Primin	1.9139	1.5609	1.4663	1.4211	1.4019	1.3989	1.408	1.4055
N324-Phenylalanine	1.8989	1.8436	1.7398	1.6932	1.6662	1.6444	1.6375	1.634
N213-Glutamine	1.8937	1.6053	1.5203	1.4705	1.4508	1.4399	1.4339	1.4297
P251-N(6)-Methyllysine	1.8933	1.6898	1.6845	1.6415	1.6154	1.5956	1.5952	1.5923
P117-Dihydrosphingosine	1.8717	1.6795	1.6574	1.6032	1.5778	1.564	1.5618	1.5572
N175-FA 24:6	1.8697	1.5232	1.5524	1.5211	1.5049	1.4851	1.4786	1.4745
P219-LysoPC(O-18:0)	1.8629	1.5244	1.4773	1.4498	1.4419	1.4421	1.4365	1.4387
N160-FA 21:1	1.8545	1.5417	1.4703	1.4446	1.4249	1.406	1.4034	1.3995
P387-Threonine	1.8535	1.5284	1.468	1.4427	1.4224	1.4048	1.3986	1.397
N232-Imidazolelactic acid	1.8513	1.6944	1.5912	1.5397	1.5152	1.5034	1.4972	1.4928
P203-LysoPC(20:2)	1.8497	1.528	1.5008	1.5029	1.4824	1.4679	1.4618	1.4594
P044-Bis(2-ethylhexyl)-phthalate	1.8435	1.5774	1.4838	1.4572	1.4421	1.4292	1.4254	1.4249
N227-Hydroxybutyric acid	1.8346	1.5083	1.4189	1.4291	1.4115	1.4049	1.3987	1.3963
N240-Inositol	1.8276	1.7014	1.5978	1.5659	1.5409	1.522	1.5174	1.5154
P220-LysoPC(O-18:1)	1.8193	1.5031	1.5318	1.5415	1.5379	1.5309	1.5242	1.5229
N229-Hydroxymethylglutaric acid	1.815	1.7096	1.6067	1.5806	1.5555	1.5366	1.5312	1.5289
N238-Indole-Pyruvic Acid	1.7911	1.6557	1.6444	1.6051	1.5961	1.5776	1.5709	1.5664
P263-OEA	1.7889	1.5124	1.4329	1.4311	1.41	1.3914	1.3857	1.387
P120-Dioctyl Phthalate	1.7825	1.4544	1.3717	1.329	1.3123	1.2998	1.2986	1.2997
P232-LysoPE(20:2)	1.7715	1.5141	1.4781	1.4405	1.4438	1.4272	1.4277	1.425
N141-FA 18:1; O	1.7584	1.4446	1.3566	1.3523	1.3325	1.3148	1.3124	1.3122
N167-FA 22:5	1.7553	1.4369	1.4363	1.4524	1.4317	1.4131	1.4069	1.4048
P265-Pantothenic acid	1.7496	1.6302	1.561	1.5187	1.5129	1.4942	1.49	1.4861
P109-Cortisone	1.7378	1.5039	1.4184	1.3845	1.3862	1.374	1.3685	1.3662
P007-2-Hydroxyquinoline	1.7338	1.7652	1.6688	1.6208	1.6013	1.5842	1.5851	1.5826
N133-FA 16:4	1.7335	1.4591	1.3747	1.4082	1.386	1.3676	1.3681	1.3646
P115-Delta-tocopherol	1.7183	1.4888	1.3995	1.3951	1.3729	1.3579	1.3538	1.3587
P227-LysoPE(18:1) sn-1	1.6738	1.4269	1.4736	1.4332	1.4286	1.4117	1.4058	1.4017
N224-Histidine	1.6594	1.6662	1.5647	1.5137	1.4904	1.4907	1.4848	1.4805
P191-LysoPC(18:0) sn-1	1.6547	1.4017	1.3169	1.3186	1.2976	1.3132	1.3076	1.3076
N179-FA 26:0; O	1.6547	1.3544	1.2842	1.3418	1.3234	1.3446	1.3409	1.3373
P315-PE O-38:6	1.6451	1.3863	1.302	1.2595	1.2513	1.2703	1.2741	1.2721
N295-N-formylanthranilic acid	1.6443	1.7438	1.6701	1.6168	1.6008	1.5819	1.5749	1.5704
N338-Pyroglutamic acid	1.6393	1.7331	1.6319	1.5807	1.5572	1.544	1.5385	1.5346
N014-1-carboxyethyltyrosine	1.6336	1.3621	1.3315	1.3708	1.3658	1.3512	1.3523	1.3492
P016-4-Aminobutyric acid	1.6296	1.5975	1.5072	1.4757	1.4523	1.4442	1.4445	1.4449
P341-Pro	1.6262	1.3249	1.2493	1.2168	1.2066	1.1917	1.1902	1.1868
P194-LysoPC(18:1) sn-2	1.6158	1.3164	1.2809	1.3034	1.2825	1.2791	1.2735	1.2705
P221-LysoPE(16:0) sn-1	1.6114	1.3244	1.3062	1.3173	1.2967	1.3117	1.3077	1.3063
N004-1,5-Anhydrosorbitol	1.6008	1.4856	1.3955	1.3601	1.3383	1.3457	1.3397	1.3363
N200-Gamma-CEHC	1.5845	1.3068	1.3317	1.3338	1.3125	1.3092	1.3038	1.3039
P005-2-Aminobenzoic acid	1.583	1.2925	1.2307	1.1935	1.1798	1.1649	1.1865	1.1834
N178-FA 26:0	1.5761	1.2841	1.2803	1.2979	1.2882	1.2891	1.2838	1.2805
P318-PE(36:3)	1.5625	1.3533	1.5087	1.4599	1.4491	1.4324	1.4266	1.4225
P209-LysoPC(20:5) sn-2	1.5529	1.2662	1.1891	1.1726	1.1572	1.1422	1.1559	1.155
P228-LysoPE(18:1) sn-2	1.5491	1.3766	1.3849	1.3482	1.341	1.3271	1.3213	1.3174
P397-Val	1.5458	1.2658	1.1965	1.1722	1.1634	1.1504	1.1528	1.1496
P122-Docosahexaenoic acid	1.5454	1.3305	1.262	1.2966	1.2761	1.2595	1.2637	1.2602
N149-FA 19:1	1.5438	1.2762	1.2241	1.2785	1.2587	1.2438	1.247	1.2445
P208-LysoPC(20:5) sn-1	1.5221	1.2406	1.1653	1.148	1.1364	1.1214	1.1327	1.1332
P185-LysoPC(16:0) sn-2	1.5152	1.2492	1.1741	1.2068	1.1973	1.1988	1.1965	1.197
P192-LysoPC(18:0) sn-2	1.512	1.3289	1.2489	1.266	1.2467	1.2726	1.2672	1.2669
N206-GCDCS	1.5099	1.3116	1.4693	1.495	1.4713	1.4561	1.4498	1.4462
N336-Proline	1.5084	1.681	1.5811	1.5383	1.5158	1.497	1.4956	1.4939
P290-PC(36:5)	1.5051	1.2269	1.1888	1.1725	1.1584	1.1431	1.1561	1.155
N017-2(R)-hydroxyicosanoic acid	1.4949	1.3144	1.2418	1.2401	1.2668	1.2593	1.2619	1.26
N091-Citrulline	1.4936	1.349	1.2887	1.2558	1.2547	1.239	1.2379	1.2349
N134-FA 17:0	1.4909	1.2147	1.1744	1.1785	1.1619	1.147	1.1426	1.1442
P103-Cepanone	1.482	1.2822	1.2265	1.213	1.1994	1.1845	1.1803	1.1788
N366-Tyrosine	1.4793	1.4455	1.4723	1.4504	1.4467	1.4289	1.4231	1.419
P101-Carnitine C8:1	1.4787	1.2123	1.2206	1.1808	1.1725	1.1571	1.1521	1.1503
P344-Retinol	1.4734	1.3148	1.3198	1.2825	1.2631	1.2726	1.2674	1.2638
N176-FA 25:0	1.4733	1.214	1.1858	1.2173	1.206	1.2318	1.2274	1.224
P325-PE(P-16:0/22:6)	1.4733	1.2558	1.1831	1.1479	1.1476	1.1369	1.1497	1.1516
P131-Fatty amide(20:1)	1.4668	1.7594	1.6588	1.6101	1.587	1.5714	1.5647	1.5631
N345-Tartarate	1.4613	1.2617	1.1867	1.1491	1.1328	1.1414	1.1367	1.1334
N329-Phomalone	1.4572	1.1964	1.1235	1.0885	1.0793	1.0742	1.0759	1.0728
P053-Carnitine C10:3-2	1.452	1.192	1.1647	1.1277	1.1546	1.1394	1.1347	1.1315
N326-Phenylpyruvate	1.4412	1.5564	1.5553	1.5259	1.5077	1.4891	1.4828	1.4784
P368-SM(38:3)	1.4405	1.1807	1.148	1.1226	1.1116	1.1513	1.1469	1.1454
P114-Cystine	1.4315	1.3842	1.3678	1.3242	1.3068	1.2896	1.2864	1.283
N283-Methionine	1.4288	1.2279	1.2959	1.2831	1.2906	1.2755	1.2701	1.2668
N192-FA 8:0	1.423	1.2579	1.2368	1.2196	1.2857	1.3281	1.3227	1.3198
N001-(3S,5R,6R,7E)-3,5,6-Trihydroxy-7-megastigmen-9-one	1.4213	1.1659	1.2014	1.2581	1.2392	1.2228	1.2232	1.2198
P193-LysoPC(18:1) sn-1	1.4178	1.1666	1.1285	1.1671	1.1495	1.1518	1.1467	1.1456
P052-Carnitine C10:3-1	1.407	1.1521	1.2063	1.1682	1.161	1.1456	1.1422	1.1403
N309-Ornithine	1.3941	1.3904	1.4413	1.4062	1.407	1.3891	1.3834	1.3802
P268-PC (O-36:6)	1.3848	1.1282	1.0658	1.0724	1.0561	1.0427	1.0798	1.078
P319-PE(36:4)	1.3828	1.1415	1.1517	1.1251	1.1071	1.1657	1.1723	1.1709
N263-LysoPE(20:5) sn-1	1.3798	1.1277	1.1682	1.1481	1.1303	1.1167	1.1274	1.1253
P317-PE(34:2)	1.3634	1.1609	1.3286	1.2895	1.2695	1.2976	1.2949	1.2911
P222-LysoPE(16:0) sn-2	1.3588	1.1167	1.1084	1.1453	1.1279	1.151	1.1484	1.1477
P049-Carnitine C10:0-OH	1.3527	1.1074	1.046	1.0588	1.0454	1.0533	1.0488	1.0494
P158-Indole	1.3478	1.1089	1.0435	1.0314	1.0233	1.0122	1.0147	1.0118
N195-FAHFA 36:1;O	1.3438	1.1054	1.0972	1.1169	1.1014	1.0924	1.0938	1.0984
P144-Glutaminylglutamic acid	1.3348	1.4333	1.4523	1.4425	1.4516	1.4406	1.435	1.4347
P129-Fatty amide(18:1)	1.334	1.894	1.873	1.8139	1.7971	1.7909	1.7879	1.7832
N106-Enterolactone sulfate	1.3215	1.132	1.0648	1.0361	1.043	1.0734	1.0726	1.0865
P374-SM(42:1)	1.3215	1.1095	1.1309	1.1012	1.0838	1.0748	1.0707	1.0688
N308-Oleamide	1.32	2.0489	1.9735	1.9098	1.8798	1.861	1.8573	1.8519
N168-FA 22:6	1.3067	1.2041	1.1759	1.2257	1.2128	1.1987	1.1982	1.1947
P345-SEA	1.3027	1.3335	1.2886	1.2528	1.2329	1.2165	1.2172	1.2192
P235-LysoPE(20:4) sn-2	1.3015	1.1639	1.095	1.1365	1.1372	1.1248	1.1201	1.117
P047-Carnitine	1.3006	1.2121	1.142	1.1054	1.115	1.1227	1.118	1.1152
P230-LysoPE(18:2) sn-2	1.2996	1.1873	1.1861	1.1522	1.1493	1.1497	1.1448	1.1414
N371-Valine	1.2887	1.8913	1.7878	1.7293	1.7055	1.6844	1.6813	1.6793
N294-N-formyl-4-Aminoantipyrine	1.2844	1.1575	1.1212	1.0849	1.0735	1.0597	1.0601	1.0605
P213-LysoPC(22:4) sn-2	1.2755	1.047	1.0043	0.98714	0.98411	0.97118	0.97088	0.97117
P229-LysoPE(18:2) sn-1	1.2753	1.165	1.1969	1.1633	1.1635	1.1628	1.1589	1.1556
N002-(R)-3-Hydroxy-hexadecanoic acid	1.2731	1.1251	1.0609	1.0469	1.0313	1.024	1.0199	1.0172
N104-Dodecyl gallate	1.2715	1.1552	1.1157	1.1113	1.0972	1.0831	1.079	1.0763
N292-N-Acetylserine	1.2698	2.0197	1.9028	1.8409	1.8114	1.7888	1.7829	1.7782
P322-PE(38:5)	1.267	1.1002	1.2597	1.2188	1.2003	1.2232	1.2214	1.2199
N093-Corticosterone	1.2576	1.0428	0.9858	0.9548	0.97944	0.96722	0.96635	0.96354
N173-FA 24:1	1.2524	1.0319	1.0595	1.0897	1.0741	1.1028	1.098	1.098
P184-LysoPC(16:0) sn-1	1.2522	1.082	1.0174	1.0814	1.0786	1.079	1.0752	1.0755
P359-SM(34:2)	1.2494	1.0316	0.99297	0.9807	1.0279	1.0226	1.0253	1.0227
P377-SM(42:4)	1.2478	1.0167	1.0342	1.0049	1.0101	1.0364	1.0325	1.0305
N140-FA 18:1	1.2449	1.0356	1.0338	1.0353	1.0189	1.0171	1.0195	1.0288
N342-ST 27:1;O;S	1.2406	1.1474	1.298	1.2692	1.2623	1.2537	1.2586	1.2553
N082-CA	1.2399	1.4146	1.3579	1.32	1.3275	1.3234	1.3199	1.32
N212-Glutamic acid	1.2352	2.0196	1.9054	1.8434	1.8139	1.7911	1.7853	1.7806
N152-FA 20:2	1.2331	1.0106	0.9827	1.0317	1.0176	1.0058	1.0118	1.0146
N132-FA 16:3	1.2309	1.0032	0.94296	0.98592	0.97024	0.9578	0.95613	0.96084
N211-Gluconic acid	1.2293	1.2872	1.2149	1.1752	1.2103	1.1943	1.1908	1.1881
P303-PC(42:4)	1.2236	1.0102	0.97892	0.95714	0.94462	0.95118	0.95244	0.95401
P236-LysoPE(22:4)	1.2159	1.0307	1.0736	1.0428	1.0278	1.0167	1.0368	1.0338
N076-Androsterone sulfate	1.2016	1.0624	1.0591	1.0625	1.0549	1.0452	1.0408	1.0385
P316-PE(34:1)	1.2001	0.99118	1.1611	1.1284	1.1134	1.1526	1.155	1.1524
P140-GDCA	1.1996	1.3003	1.2224	1.1824	1.1635	1.1491	1.1441	1.1451
P234-LysoPE(20:4) sn-1	1.199	1.0946	1.0281	1.0564	1.0489	1.0361	1.0537	1.0508
P009-3-(4-Hydroxyphenyl)lactate	1.1983	0.98629	0.95642	0.95016	0.93804	0.93184	0.92777	0.92791
P212-LysoPC(22:4) sn-1	1.1963	0.98765	0.93235	0.90202	0.90077	0.89194	0.90497	0.90276
P247-Methyl indole-3-acetate	1.1907	1.0009	0.96883	0.95309	0.94075	0.93076	0.92682	0.9244
P145-Glycerophosphocholine	1.1905	1.0995	1.0326	1.0065	0.99047	0.97759	0.98966	0.98719
P108-Cortisol	1.1877	0.97408	0.97255	0.9466	0.9605	0.95259	0.94846	0.95107
P363-SM(36:2)	1.184	0.96628	0.90745	0.89036	0.9599	0.94825	0.94507	0.94233
N305-N-palmitoylserine	1.1759	0.97424	0.94441	0.91513	0.90062	0.89146	0.88791	0.88531
N264-LysoPE(20:5) sn-2	1.1734	0.97737	1.0408	1.0127	1.019	1.0056	1.0124	1.0113
P142-Glutamic acid	1.1721	1.1512	1.1787	1.1461	1.1427	1.1288	1.1266	1.1233
N258-LysoPC(18:0)	1.1698	0.98317	0.97892	1.0804	1.067	1.0528	1.0498	1.0524
N074-Androstenediol (3beta,17beta) disulfate (2)	1.1688	1.0256	1.2152	1.1817	1.1637	1.1572	1.1557	1.1543
N012-14-Deoxy-11,12-didehydroandrographolide	1.1686	0.95203	0.91215	0.89364	0.89566	0.89519	0.89126	0.89107
N164-FA 22:2	1.1603	0.94849	1.0392	1.1114	1.0951	1.0806	1.0842	1.081
P176-LysoPC(O-16:1)	1.1589	0.99092	1.0753	1.1445	1.1313	1.1444	1.147	1.1446
N347-Taurochenodeoxycholic acid 3-sulfate	1.1453	0.96977	1.0989	1.082	1.0659	1.0792	1.0745	1.0713
N151-FA 20:1	1.1441	0.94238	0.94969	1.0606	1.0438	1.0309	1.0312	1.0359
P026-5-Formylsalicylic acid	1.1434	0.93198	0.92088	0.91972	0.91684	0.90863	0.91033	0.91079
P020-4-Hydroxyquinoline	1.1398	1.042	1.0208	1.0186	1.0024	0.98909	0.98477	0.98252
P231-LysoPE(20:1)	1.1379	0.99072	1.0227	1.0247	1.03	1.0232	1.0211	1.0192
N148-FA 19:0	1.1366	0.93723	0.92433	1.0053	0.99092	0.97832	0.98032	0.98599
P343-Propylparaben	1.1339	0.99599	0.99565	0.98146	1.0139	1.0235	1.0383	1.0396
P067-Carnitine C14:1-1	1.1329	0.9655	0.93145	0.9394	0.93458	0.92216	0.91957	0.92315
P321-PE(38:4)	1.132	0.92526	0.93629	0.92855	0.91428	0.95085	0.96352	0.96089
N350-Tauroursodeoxycholic acid sulfate	1.1312	1.0425	1.0202	0.99243	1.0073	1.0358	1.0329	1.0373
P348-SM(30:0)	1.1294	1.0121	1.0564	1.0528	1.036	1.032	1.0286	1.03
P048-Carnitine C10:0	1.1266	1.8811	1.7754	1.7186	1.709	1.6896	1.6822	1.6814
N031-2-O-methylascorbic acid	1.1258	1.561	1.4989	1.4542	1.4437	1.4271	1.421	1.4171
N129-FA 16:1	1.1218	0.93027	0.9424	0.96875	0.95411	0.9417	0.93896	0.94735
N352-TCDCA	1.1174	0.91308	0.97092	0.98401	0.9698	0.96011	0.95895	0.95747
P349-SM(30:1)	1.1169	0.92115	1.0216	0.995	0.98712	0.9753	0.98421	0.98769
P380-Sphingosine-1-phosphate	1.1161	0.91991	0.87093	0.87659	0.87466	0.87036	0.87057	0.87063
N067-8-ETE	1.1154	1.3817	1.3022	1.2608	1.2494	1.2389	1.2358	1.2333
N207-GDCA	1.1134	1.2523	1.1805	1.142	1.1245	1.1128	1.1081	1.1101
N114-FA 10:0	1.1099	1.2712	1.266	1.2262	1.2326	1.226	1.2214	1.2305
N009-12-HETE	1.1031	1.3712	1.2934	1.2525	1.2428	1.2325	1.2292	1.2268
P386-Thiomorpholine 3-carboxylate	1.1025	0.89847	0.91103	0.88828	0.87849	0.87887	0.87578	0.87322
N005-1,7-Dimethylxanthine	1.0853	1.1305	1.0622	1.078	1.0692	1.0622	1.0684	1.0661
N177-FA 25:1	1.0809	0.95778	0.93476	1.0767	1.0973	1.117	1.1121	1.1103
P371-SM(40:3)	1.0796	0.92709	0.90983	0.89898	0.89571	1.0037	1.0007	0.99781
P130-Fatty amide(20:0)	1.0795	1.8067	1.8248	1.7837	1.756	1.7391	1.7325	1.7323
P335-Phthalic acid	1.0754	0.87677	0.84773	0.87146	0.86598	0.85643	0.85752	0.85751
N098-DCA	1.0752	1.3427	1.3401	1.3063	1.3105	1.2973	1.2916	1.2888
P358-SM(34:1)	1.0683	0.8788	0.83153	0.82889	0.88805	0.90396	0.9026	0.9012
N028-2-Methylhippuric acid	1.0647	1.2457	1.1887	1.166	1.1551	1.1403	1.1353	1.1342
N127-FA 15:1	1.0633	1.1209	1.1782	1.2403	1.2206	1.2085	1.2034	1.1999
P262-Octadecanedioate	1.0629	0.89906	0.87217	0.98384	1.0005	1.0154	1.0112	1.0103
P104-C-glycosyltryptophan	1.0548	1.4921	1.4639	1.4465	1.4289	1.4149	1.4111	1.4171
P324-PE(P-16:0/20:4)	1.0534	0.89291	0.84917	0.82162	0.80864	0.82294	0.82439	0.82304
N358-Thymol sulfate	1.0517	1.1492	1.1101	1.1523	1.1721	1.1932	1.1925	1.189
N135-FA 17:1	1.0513	1.0212	1.108	1.1082	1.0914	1.0792	1.0769	1.0794
N024-2-Aminoadipic acid	1.0488	1.3958	1.3222	1.2812	1.2698	1.2534	1.2479	1.2461
N137-FA 18:0	1.043	0.89978	0.97502	0.97977	0.96965	0.9576	0.96007	0.95741
P288-PC(36:3)	1.0406	0.96382	0.98198	0.95315	0.93936	0.93027	0.92789	0.92517
N075-Androsterone glucuronide	1.0359	0.90991	0.90869	0.92585	0.9126	0.96233	0.9655	0.96279
P326-PE(P-18:0/20:4)	1.0345	0.90009	0.88425	0.87348	0.85951	0.85896	0.86295	0.86276
N122-FA 14:0	1.0285	0.84869	1.1077	1.0833	1.067	1.059	1.0576	1.0548
P091-Carnitine C26:0	1.027	0.87778	0.97731	0.94603	0.93833	0.94126	0.94203	0.93994
P055-Carnitine C11:1	1.0195	0.84754	0.79702	0.81971	0.85124	0.84753	0.85829	0.85578
P128-Fatty amide(18:0)	1.0129	1.9326	1.9314	1.8712	1.8546	1.8406	1.8397	1.8348
P372-SM(41:1)	1.0112	0.83589	0.94376	0.91924	0.90547	0.8935	0.89009	0.89128
N239-Indoxyl sulfate	1.0011	0.81558	0.77659	0.75454	0.78072	0.77611	0.77324	0.79343
P102-Carnitine C9:0	0.98678	1.0201	0.9822	0.979	0.97566	0.96321	0.96489	0.96676
N343-ST 28:1;O;S	0.98643	0.99127	0.99557	0.96879	0.9634	0.96077	0.97292	0.97012
N249-Leucine/Isoleucine	0.98382	0.81171	1.0381	1.0368	1.0584	1.0443	1.04	1.0371
N219-Guaiacol sulfate	0.9823	1.3573	1.2837	1.2515	1.2379	1.2226	1.2197	1.2163
N053-4-allylphenol sulfate	0.97989	0.96383	0.95275	0.92412	0.9098	0.93783	0.93379	0.93123
P218-LysoPC(O-16:0)	0.97518	0.79456	0.88951	0.96227	0.96125	0.99771	0.99942	1.0068
N204-GCA	0.9723	0.79686	0.85721	0.93254	0.92177	0.90975	0.90703	0.90517
P266-PC (38:9)	0.97226	0.79206	0.746	0.72165	0.77311	0.81109	0.80779	0.80869
P134-Fatty amide(22:2)	0.96533	0.93324	0.91028	0.88093	0.86952	0.85804	0.85471	0.85408
N035-3-carboxy-4-methyl-5-pentyl-2-furanpropionate (3-CMPFP)	0.95768	0.78247	0.8165	0.78982	0.79553	0.82018	0.84023	0.83904
N050-4-acetamidobutanoate	0.95046	1.4142	1.3403	1.298	1.3008	1.285	1.2795	1.2758
N369-Uric acid	0.95029	1.8042	1.6965	1.6414	1.6152	1.6052	1.5982	1.5938
P022-4-O-Methylgallic Acid	0.94678	0.77225	0.77307	0.77313	0.76679	0.78098	0.77842	0.77896
N015-1-carboxyethylvaline	0.94492	1.5617	1.52	1.4732	1.4578	1.4385	1.4335	1.4303
N169-FA 22:6; O	0.93676	0.80022	0.82657	0.86031	0.90671	0.90494	0.90251	0.90026
N220-GUDCS	0.93412	0.86236	0.83678	0.8151	0.84452	0.87556	0.87264	0.87895
N246-Lauryl sulfate	0.9328	0.7633	0.88219	0.85931	0.86418	0.89835	0.89845	0.89923
P249-Monoethylhexyl phthalic acid	0.93177	0.83953	0.80183	0.88475	0.87495	0.86565	0.87076	0.87097
N217-Glycodeoxycholate glucuronide	0.92905	0.98898	0.94914	1.006	1.0153	1.0019	0.99953	0.99661
P071-Carnitine C14:2-2	0.92785	1.1898	1.1181	1.0902	1.1071	1.0951	1.0915	1.0954
N037-3-Chloro-Tyrosine	0.92649	0.97222	0.95465	0.92393	0.91044	0.92775	0.92403	0.92173
P098-Carnitine C6:1	0.92636	1.2886	1.2666	1.2678	1.2522	1.2388	1.2338	1.2326
P223-LysoPE(16:1) sn-1	0.91946	0.74929	0.95042	0.92845	0.91412	0.90568	0.90901	0.90981
P369-SM(40:1)	0.91932	0.76377	0.83538	0.80817	0.83634	0.84579	0.84364	0.84176
N297-N-linoleoyl glycine	0.91726	0.8145	0.76603	0.84066	0.83872	0.83342	0.84289	0.84173
N273-LysoPE(16:1e)	0.91485	0.80232	0.77552	0.82642	0.83008	0.83959	0.83647	0.84694
P233-LysoPE(20:3)	0.91447	0.92353	0.89569	0.87023	0.88122	0.87633	0.88968	0.88715
N027-2-methoxyresorcinol sulfate	0.91306	1.147	1.0801	1.1056	1.1109	1.0984	1.0936	1.0904
P159-Indole-3-propionic acid	0.90888	0.78963	0.75338	0.73383	0.73102	0.72663	0.72389	0.72233
N065-5'-Deoxyadenosine	0.90745	1.6809	1.5809	1.5345	1.5116	1.4915	1.4855	1.4829
P031-6,8-Dihydroxypurine	0.90337	0.84694	0.81073	0.81219	0.79943	0.79104	0.78763	0.78897
N128-FA 16:0	0.89351	0.73774	0.92322	0.94035	0.92607	0.92909	0.929	0.93842
N018-2,3-Dihydroxy-5-methylthio-4-pentenoic acid	0.89311	1.2285	1.2483	1.2178	1.2022	1.1969	1.194	1.1906
P199-LysoPC(20:0) sn-1	0.88996	0.74502	0.70596	0.70313	0.69205	0.77562	0.7888	0.7866
P295-PC(38:5)	0.88727	0.77678	0.75781	0.74451	0.77763	0.77513	0.78904	0.78756
P390-Tri(butoxyethyl)phosphate	0.887	0.731	0.79084	0.81373	0.82562	0.83805	0.83506	0.83406
P057-Carnitine C12:0-OH	0.8859	0.72175	0.68812	0.73643	0.75016	0.76984	0.76758	0.77133
N268-LysoPE(22:5) sn-2	0.88332	0.72523	0.72973	0.88498	0.87319	0.86804	0.87343	0.87809
N090-Citric acid	0.88295	1.2827	1.2075	1.1777	1.1591	1.1438	1.1406	1.1374
N353-TDCA	0.88201	0.91249	0.8758	0.84864	0.8359	0.82508	0.8228	0.82474
P127-Fatty amide(16:0)	0.87571	1.6161	1.6425	1.5891	1.578	1.5657	1.5643	1.5601
N228-Hydroxyhippuric acid	0.87543	0.77167	0.76939	0.78286	0.77525	0.76818	0.76483	0.76762
P206-LysoPC(20:4) sn-1	0.87312	1.0185	1.0929	1.0895	1.0837	1.0698	1.0687	1.0656
P010-3-Aminosalicylic acid	0.87158	0.81459	0.78078	0.78577	0.77359	0.7659	0.76264	0.76404
N298-N-linoleoyl serine	0.8686	0.84163	0.79501	0.85117	0.83764	0.85241	0.85144	0.84897
P138-GCA	0.86658	0.71532	0.79857	0.88216	0.8765	0.86497	0.86201	0.86005
N269-LysoPE(22:6) sn-1	0.86466	0.71423	0.6988	0.87673	0.86443	0.85842	0.86661	0.87502
P095-Carnitine C5:0	0.86083	0.81139	1.0745	1.0428	1.0381	1.0247	1.0229	1.0237
P385-Tetracosahexaenoic Acid	0.86061	1.6613	1.601	1.5497	1.5398	1.5199	1.5147	1.5111
N234-Indole-3-propionic acid	0.85453	0.75883	0.71863	0.69747	0.69783	0.69524	0.6926	0.69111
N119-FA 13:0-1	0.85451	0.86017	0.81553	0.81147	0.82711	0.82082	0.83369	0.83628
P092-Carnitine C26:1	0.85404	0.84196	0.79628	0.8329	0.82061	0.8099	0.8067	0.80453
P392-Triphenylphosphine oxide	0.851	1.2737	1.2691	1.2293	1.2113	1.2221	1.2188	1.2195
N155-FA 20:4	0.85009	0.70973	0.67974	0.77442	0.81777	0.82279	0.82487	0.82545
N313-p-Cresol	0.84968	0.73151	0.68781	0.66722	0.65657	0.6671	0.68072	0.67886
N274-LysoPE(18:0) sn-1	0.84866	0.82148	1.0211	1.0842	1.08	1.0779	1.0737	1.0714
N270-LysoPE(22:6) sn-2	0.84536	0.68868	0.6544	0.83723	0.8244	0.8336	0.83572	0.83617
P154-Homoarginine	0.84446	0.70429	0.74356	0.72678	0.71528	0.72601	0.73274	0.73061
P297-PC(39:6)	0.83983	0.75629	0.71748	0.77424	0.78079	0.77252	0.77655	0.78741
P149-GUDCA	0.83944	0.73612	0.71979	0.7037	0.75363	0.78219	0.78005	0.78431
P257-Niacinamide	0.83845	0.82947	0.78774	0.79653	0.784	0.77684	0.77379	0.77446
N060-5a-Dihydrotestosterone sulfate	0.83504	0.69513	0.72589	0.78338	0.80444	0.79486	0.79197	0.79003
P187-LysoPC(16:1) sn-2	0.8343	0.6929	0.66716	0.65858	0.64841	0.64015	0.64023	0.64123
N033-3-acetylphenol sulfate	0.8331	0.76326	0.71909	0.72925	0.73785	0.77665	0.77353	0.77134
P195-LysoPC(18:2) sn-1	0.83308	0.81753	0.78556	0.79694	0.79008	0.80776	0.80496	0.80497
P169-Lauroyl diethanolamide	0.83307	0.69819	0.72176	0.69815	0.6992	0.71233	0.72224	0.74084
N183-FA 26:3	0.82959	1.2666	1.1993	1.2317	1.2342	1.2343	1.2289	1.2253
N163-FA 22:1	0.82492	0.69255	1.118	1.132	1.1159	1.1033	1.0985	1.0961
P021-4-Methylphthalic anhydride	0.82441	0.67182	0.73538	0.71266	0.73788	0.72816	0.73162	0.72963
P051-Carnitine C10:2	0.82021	0.80918	0.84746	0.83294	0.829	0.84895	0.85579	0.85702
P323-PE(38:6)	0.81551	0.66447	0.68785	0.68887	0.71399	0.78262	0.78607	0.7865
P204-LysoPC(20:3) sn-1	0.80418	0.80579	0.80627	0.81408	0.80499	0.79542	0.7947	0.79308
P161-Indolelactic acid	0.79851	1.0851	1.1515	1.1142	1.1295	1.117	1.1186	1.1158
P388-Threoninyl-phenylalanine	0.79336	0.68988	0.79623	0.84084	0.84971	0.84031	0.8525	0.85067
N198-FAHFA 36:4;O	0.79229	0.97744	0.92242	0.97396	0.98404	1.0065	1.0024	0.99956
N235-Indoleacrylic acid	0.79191	0.64551	0.61145	0.60985	0.60014	0.59465	0.59224	0.59075
P207-LysoPC(20:4) sn-2	0.78653	0.86049	0.93626	0.93822	0.93112	0.91879	0.9174	0.91488
P360-SM(35:1)	0.7862	0.72888	0.68552	0.6712	0.7155	0.72484	0.72505	0.73316
N145-FA 18:3	0.78537	0.6435	0.86649	0.89671	0.96113	0.95006	0.94591	0.9512
N048-3-Oxotetradecanoate	0.78332	0.64252	0.63827	0.69567	0.68514	0.67612	0.68152	0.6848
P100-Carnitine C8:0-OH	0.78284	0.64804	0.61303	0.63635	0.64683	0.66813	0.66738	0.66739
N156-FA 20:5	0.78209	0.72855	0.83672	0.84812	0.8413	0.83574	0.84925	0.84786
P196-LysoPC(18:2) sn-2	0.77974	0.64646	0.74857	0.78292	0.77047	0.78351	0.78248	0.78139
N373-Vanillin-4-sulfate	0.77934	1.0882	1.0441	1.0165	1.0071	1.0196	1.0185	1.0168
N250-Leucylalanine	0.77764	0.67845	0.66165	0.64005	0.65452	0.64704	0.64423	0.64234
P362-SM(36:1)	0.77685	0.73891	0.69492	0.67419	0.7572	0.78527	0.78189	0.77962
N333-Pregnenediol sulfate	0.77172	0.63586	0.61032	0.71347	0.79484	0.79791	0.79722	0.79977
N181-FA 26:1; O	0.77009	0.69524	0.9547	1.2389	1.2741	1.2638	1.259	1.2556
N101-DHEA-S	0.7651	0.65642	0.64899	0.74657	0.79112	0.78314	0.78088	0.78312
P304-PC(O-32:0)	0.76278	0.6283	0.60331	0.59456	0.64095	0.68043	0.67762	0.682
P170-LEA	0.76177	0.72022	0.85518	0.86959	0.85915	0.84788	0.84598	0.84829
P391-Trimethyllysine	0.75996	0.76945	0.8931	0.86433	0.89705	0.90508	0.90248	0.90194
N230-Hydroxymyristic acid	0.75731	0.61893	0.58205	0.62934	0.6214	0.61394	0.61978	0.62051
P150-Heme	0.75472	0.77049	1.0777	1.0727	1.0902	1.0757	1.0713	1.0683
P076-Carnitine C16:2	0.75012	1.1535	1.0868	1.0577	1.0657	1.0518	1.0521	1.0548
N081-Azelaic acid	0.74928	1.6765	1.6268	1.5788	1.5549	1.5344	1.5279	1.5238
P017-4-hydroxybenzaldehyde	0.74883	0.73723	0.7042	0.71812	0.70666	0.7013	0.69855	0.69973
N245-Lactoylphenylalanine	0.74374	0.69257	0.71808	0.74459	0.73473	0.73193	0.73021	0.72828
N130-FA 16:2	0.74297	0.69327	1.0628	1.0487	1.0353	1.0326	1.0293	1.0305
N221-HDCA	0.7411	0.67144	0.67011	0.64873	0.69503	0.73169	0.72988	0.73618
P293-PC(38:1)	0.73724	0.68328	0.76577	0.77992	0.77615	0.76981	0.7693	0.79108
P062-Carnitine C12:3	0.7338	0.72915	0.90052	0.87206	0.87418	0.88445	0.88972	0.89433
P338-Piperidine	0.73271	0.98569	0.94704	0.97711	0.96521	0.96168	0.95752	0.95476
N330-Pipericine	0.73015	0.61218	0.72109	0.72248	0.71394	0.70472	0.70548	0.70622
N026-2-ketocaprylate	0.7293	0.59571	0.70152	0.70857	0.69819	0.77344	0.77179	0.76954
N205-GCDCA	0.72692	1.0897	1.0234	0.99847	0.99976	0.98648	0.98222	0.97982
P025-5-Aminovaleric acid betaine	0.72507	0.64274	0.71058	0.77849	0.7672	0.78459	0.82277	0.82088
P382-Succinylcarnitine	0.72302	1.4488	1.3737	1.33	1.319	1.3023	1.2967	1.2946
N113-Eugenol sulfate	0.72194	0.98787	0.96977	0.93967	0.92728	0.91938	0.92559	0.92541
N190-FA 6:1; O	0.72186	1.2747	1.4128	1.3666	1.3449	1.3283	1.3245	1.3229
N276-LysoPE(18:1) sn-1	0.71926	0.73424	1.0107	1.0129	1.0158	1.0024	1.0007	0.99802
N185-FA 28:4	0.71434	0.83823	0.98791	0.95559	0.94208	0.9469	0.94585	0.94346
N340-Schidigeragenin C	0.70988	0.63674	0.66106	0.65367	0.64463	0.63622	0.63626	0.63568
P096-Carnitine C5:1	0.70678	0.59887	0.64898	0.62823	0.63537	0.63224	0.63311	0.64161
N116-FA 10:1	0.70237	1.1943	1.1319	1.0972	1.1047	1.1021	1.0974	1.1061
P354-SM(32:2)	0.70146	0.72872	0.81219	0.79186	0.79173	0.78177	0.79415	0.79536
P074-Carnitine C16:1-1	0.69898	0.60189	0.56874	0.57152	0.645	0.64059	0.65323	0.65849
P298-PC(40:2)	0.69713	0.56912	0.66581	0.68619	0.67819	0.69097	0.71711	0.71949
P183-LysoPC(15:0) sn-2	0.69652	0.68532	0.71723	0.76623	0.75419	0.74727	0.74989	0.75014
N197-FAHFA 36:3;O	0.69039	0.92101	0.9405	0.95962	0.94494	0.94745	0.9459	0.94337
N115-FA 10:0;O	0.68832	0.66405	0.65841	0.67175	0.66117	0.65661	0.65427	0.67575
N285-N-(1-Deoxy-1-fructosyl)tyrosine	0.68785	1.26	1.2976	1.2593	1.2402	1.2253	1.2201	1.2178
P126-Farnesylacetone	0.68608	0.60459	0.78045	0.77879	0.78871	0.81142	0.81406	0.82246
P272-PC(32:0)	0.68406	0.58404	0.61254	0.60759	0.64762	0.74811	0.74529	0.7434
P038-Amino-nitrotoluene	0.68405	0.85857	0.90105	0.93009	0.93083	0.94668	0.94506	0.948
P281-PC(35:1)	0.68061	0.55604	0.5585	0.59331	0.61166	0.64679	0.64527	0.64428
P260-N-Oleoyl Proline	0.67502	0.97591	0.91731	0.89809	0.94441	1.0753	1.0992	1.1036
P151-Hexaethylene glycol	0.67481	0.54975	0.6324	0.61905	0.70097	0.70607	0.7064	0.70441
N223-Hippuric acid	0.66864	0.66725	0.63429	0.61365	0.62804	0.61969	0.61697	0.63957
N003-(Z)-13-Oxo-9-octadecenoic acid	0.66397	0.58393	0.56974	0.56475	0.55597	0.55239	0.56853	0.56866
N069-Acisoga	0.65993	0.56633	0.532	0.51538	0.51638	0.60978	0.61297	0.61188
N011-13-Docosenamide	0.65846	0.69595	0.68911	0.67704	0.68627	0.69383	0.69124	0.69063
P056-Carnitine C12:0	0.65449	1.3082	1.2325	1.1938	1.2034	1.1914	1.1863	1.1871
P342-Proline betaine	0.65212	0.56534	0.54064	0.53321	0.5382	0.53522	0.53298	0.53408
N191-FA 7:0	0.64572	0.6911	0.65043	0.64037	0.65979	0.6967	0.69407	0.695
N025-2-hydroxyacetophenone sulfate	0.64545	0.59455	0.82277	0.81715	0.82713	0.81878	0.81563	0.81368
P023-4-Pyridoxic acid	0.64526	0.67293	0.65335	0.66187	0.65273	0.70916	0.70873	0.70709
P060-Carnitine C12:2-1	0.64287	0.58591	0.55885	0.59147	0.64257	0.65414	0.65304	0.65334
P133-Fatty amide(22:1)	0.64072	0.83474	0.79607	0.77018	0.76055	0.76095	0.75997	0.76714
N367-UDCA	0.64065	0.57051	0.56781	0.55139	0.61118	0.65115	0.65011	0.65707
P179-Lys	0.63649	0.52664	0.5366	0.74767	0.73692	0.77695	0.77399	0.77344
P351-SM(31:1)	0.63586	0.52016	0.6532	0.63334	0.64792	0.64326	0.68007	0.68441
N084-Catechol sulfate	0.63216	1.3128	1.2359	1.1975	1.1802	1.1651	1.1616	1.1591
N158-FA 20:6	0.62939	0.70451	0.68501	0.70793	0.73189	0.73194	0.73022	0.72967
P313-PE O-34:2	0.629	0.67747	0.84072	0.84257	0.89245	0.90553	0.91212	0.90958
P165-Isoleucine/Leucine	0.62685	0.87508	0.8522	0.90183	0.88903	0.89035	0.88646	0.88386
P107-Citrulline	0.61851	0.64026	0.62104	0.70646	0.71449	0.7284	0.76322	0.76245
P089-Carnitine C22:6	0.61795	0.59924	0.57539	0.67513	0.72842	0.71875	0.72987	0.72927
P376-SM(42:3)	0.617	0.51011	0.57593	0.6196	0.68922	0.74455	0.74128	0.73919
P224-LysoPE(16:1) sn-2	0.61261	0.52114	0.73367	0.71399	0.70311	0.70107	0.71371	0.72423
N241-IsoLCA	0.61183	0.60855	0.74997	0.84055	0.85307	0.87575	0.89417	0.90027
N059-4-vinylphenol sulfate	0.61182	1.4426	1.3587	1.317	1.306	1.2923	1.2887	1.2853
N202-Gamma-glutamyltyrosine	0.60961	1.164	1.0988	1.124	1.1061	1.0916	1.0874	1.0846
P291-PC(37:2)	0.60751	0.49554	0.55256	0.57242	0.57415	0.56904	0.5844	0.58897
N020-21-hydroxypregnenolone disulfate	0.60729	0.51891	0.65407	0.63593	0.62822	0.64164	0.64319	0.6413
N203-Gamma-glutamylvaline	0.605	1.6206	1.5609	1.5328	1.5115	1.4921	1.4871	1.4828
N318-Perfluorononanoic acid	0.60393	0.94971	0.91495	0.88688	0.89283	0.92129	0.91811	0.92371
P278-PC(34:2)	0.60346	0.55106	0.56944	0.60641	0.64017	0.64003	0.63723	0.63619
N036-3-carboxy-4-methyl-5-propyl-2-furanpropanoate (CMPF)	0.60261	0.70121	0.84274	0.84846	0.91127	0.92612	0.94501	0.94527
N052-4-acetaminophen sulfate	0.60131	0.75389	0.74225	0.72798	0.72552	0.79396	0.79179	0.79226
P264-Ornithine	0.59872	0.90119	0.8708	0.92059	0.90777	0.90725	0.90329	0.90064
P137-Gamma-glutamylthreonine	0.59826	1.0239	1.0249	1.0381	1.076	1.0618	1.0588	1.0583
P045-Caffeine	0.5981	0.63665	0.612	0.5921	0.58326	0.61133	0.61782	0.61687
P312-PC(O-40:3)	0.59354	0.50845	0.48087	0.53297	0.55894	0.55556	0.5543	0.55507
N095-Cortisone	0.59304	0.72893	0.71485	0.69965	0.68934	0.69478	0.69398	0.6973
N322-Phenol sulfate	0.59196	1.5445	1.494	1.4493	1.4261	1.4074	1.4019	1.3978
N310-O-sulfo-L-tyrosine	0.59187	0.70066	0.72807	0.76714	0.79074	0.78468	0.78765	0.78794
P152-Hippuric acid	0.59122	0.58995	0.55457	0.53762	0.56787	0.56066	0.55822	0.58482
N372-Valylleucine	0.58927	0.88178	0.85261	0.8345	0.8428	0.83194	0.82936	0.82757
N299-N-linoleoyl taurine	0.58664	0.48239	0.49377	0.64104	0.6308	0.62273	0.63092	0.63584
P066-Carnitine C14:0-OH	0.58597	0.48217	0.45353	0.47482	0.55062	0.55082	0.55303	0.563
N120-FA 13:0-2	0.58387	0.47591	0.44691	0.57088	0.56175	0.55785	0.55583	0.57869
N253-Lolitriol	0.58369	0.50933	0.47841	0.47443	0.46707	0.46341	0.48774	0.49011
P011-3-Dehydroteasterone	0.58181	1.3719	1.3202	1.2808	1.2785	1.2735	1.268	1.2643
N058-4-vinylguaiacol sulfate	0.58078	0.57352	0.87906	0.85041	0.87518	0.8666	0.8645	0.86341
N300-N-Methylproline	0.57755	1.4735	1.407	1.3613	1.3498	1.3335	1.3282	1.3258
N049-3-phenylpropionate (hydrocinnamate)	0.57711	0.51199	0.4968	0.48576	0.48582	0.48742	0.48542	0.4877
N047-3-Oxoglycyrrhetinic acid	0.57585	0.6754	0.71961	0.71723	0.74499	0.74399	0.74105	0.7426
N085-CDCA	0.57572	1.5354	1.5453	1.5005	1.5021	1.4823	1.4777	1.4744
P124-E-N-Deoxyfructosyllysine	0.57436	0.53608	0.70638	0.68404	0.70732	0.71106	0.70795	0.70933
N374-Vanillylmandelate	0.57409	1.7889	1.6934	1.6402	1.62	1.5997	1.5934	1.5889
P267-PC (O-34:2)	0.57402	0.48764	0.55179	0.5812	0.59598	0.64038	0.64424	0.65672
P139-GCDCA	0.57089	1.0669	1.011	0.98591	0.9836	0.97094	0.96668	0.96402
P182-LysoPC(15:0) sn-1	0.57048	0.65936	0.64641	0.68399	0.67444	0.67033	0.67997	0.68169
N131-FA 16:2; O	0.56624	0.48956	0.47493	0.58282	0.58357	0.57588	0.58269	0.58788
P210-LysoPC(22:0) sn-1	0.56065	0.47264	0.45424	0.46039	0.46962	0.60589	0.6323	0.63049
P033-7-Ketocholesterol	0.55921	0.60925	0.66682	0.65482	0.7022	0.72252	0.75268	0.75128
P027-5-Glutamyl-taurine	0.55587	0.46715	0.43965	0.48596	0.49091	0.48584	0.48371	0.48968
N094-Cortisol	0.55537	0.45314	0.43545	0.50795	0.55605	0.56986	0.56944	0.57124
N080-Aspartyl-Glutamic Acid	0.5546	0.74976	0.92643	0.93248	0.97293	0.99535	1.0091	1.0095
N078-Ascorbic acid 3-sulfate	0.55133	1.4702	1.3822	1.3371	1.3184	1.3052	1.3025	1.2992
N335-Priverogenin B	0.54882	0.85334	0.80141	0.83636	0.86797	0.8702	0.86712	0.86481
P097-Carnitine C6:0	0.54838	0.73349	0.69247	0.69059	0.77408	0.76883	0.7683	0.77999
N277-LysoPE(18:1) sn-2	0.54499	0.68313	0.89532	0.88386	0.88734	0.87696	0.87439	0.87207
N034-3-bromo-5-chloro-2,6-dihydroxybenzoic acid	0.54044	0.81691	0.79836	0.81456	0.80156	0.81591	0.8192	0.81725
N247-LCA	0.53874	0.48232	0.45561	0.46452	0.51574	0.61851	0.64111	0.64628
N282-Mandelic acid	0.53795	0.73273	0.71944	0.69591	0.68657	0.67805	0.67508	0.67436
P327-PE(P-36:2)	0.53596	0.44255	0.51211	0.50065	0.50688	0.56331	0.57086	0.57377
P072-Carnitine C16:0	0.53534	0.56536	0.53906	0.61399	0.63116	0.62388	0.62292	0.63507
N157-FA 20:5; O2	0.5329	0.491	0.50026	0.54781	0.6137	0.61863	0.62794	0.62737
P378-Spermidine	0.53206	0.5098	0.54163	0.53893	0.54564	0.56443	0.56266	0.58122
P132-Fatty amide(22:0)	0.53143	1.0996	1.1499	1.1176	1.1031	1.1104	1.1069	1.107
N328-Phe-Try	0.52874	0.63259	1.029	0.99547	0.97993	1.0063	1.002	1.004
N123-FA 14:1	0.52872	0.45747	0.44111	0.46426	0.45745	0.46815	0.47355	0.50551
P396-Urocanic acid	0.52551	0.4291	0.57821	0.57846	0.59647	0.59234	0.61961	0.6179
N364-Tryptophan	0.52535	0.64827	0.68644	0.66612	0.65752	0.6922	0.69267	0.69492
P300-PC(40:6)	0.52506	0.47295	0.44835	0.55208	0.56152	0.55851	0.56371	0.58213
N319-Perfluorooctanesulfonic acid	0.52313	0.84226	0.79159	0.82198	0.8142	0.81261	0.8165	0.81583
P237-LysoPE(22:5) sn-1	0.52258	0.45906	0.77154	0.7489	0.75169	0.76816	0.77153	0.76933
N154-FA 20:3	0.52195	0.50088	0.69769	0.7423	0.7477	0.74828	0.7575	0.76101
N125-FA 14:2	0.51984	1.5043	1.4157	1.382	1.3641	1.3535	1.3485	1.3497
N010-13'-Carboxy-gamma-tocopherol	0.51869	0.77367	0.78204	0.76192	0.76692	0.78031	0.7772	0.77517
N054-4-ethylphenyl sulfate	0.51603	0.51569	0.53296	0.57745	0.66228	0.74683	0.75734	0.75554
P171-Lenticin	0.51582	0.47295	0.45334	0.44822	0.44155	0.44236	0.44238	0.4436
P162-Indolin-2-one	0.51011	0.51445	0.51695	0.50102	0.55062	0.5824	0.58482	0.61317
P271-PC(31:0)	0.50875	0.47799	0.61843	0.60067	0.59925	0.67246	0.68632	0.68845
P186-LysoPC(16:1) sn-1	0.50835	0.49779	0.4855	0.50295	0.49508	0.49454	0.49434	0.5024
P284-PC(35:4)	0.5062	0.42229	0.40206	0.41519	0.44427	0.44919	0.44726	0.44625
P075-Carnitine C16:1-2	0.50222	0.48313	0.52236	0.57108	0.63292	0.64066	0.64294	0.65306
N233-Indole-3-carboxaldehyde	0.50175	1.2557	1.2093	1.1705	1.1572	1.142	1.1431	1.1431
N092-Coniferan	0.4977	0.4529	0.46994	0.57264	0.56384	0.57908	0.5902	0.59216
P250-N-(1-Deoxy-1-fructosyl)leucine	0.49397	0.44922	0.60953	0.6075	0.67382	0.66806	0.66884	0.66754
N045-3-methylhistidine	0.49207	0.71639	0.85776	0.87118	0.86407	0.86277	0.85966	0.85846
P099-Carnitine C8:0	0.49013	1.4287	1.3633	1.3195	1.3246	1.3116	1.3059	1.3082
P367-SM(38:2)	0.48857	0.39843	0.70228	0.70544	0.78039	0.77037	0.76708	0.76593
P366-SM(38:1)	0.48504	0.46438	0.4793	0.46542	0.64696	0.65359	0.65436	0.6611
P307-PC(O-34:1)	0.48443	0.48135	0.47351	0.47808	0.59037	0.60805	0.60569	0.60492
N334-Pregnenolone sulfate	0.4843	0.40558	0.39742	0.57705	0.66851	0.66768	0.66479	0.66308
N096-Cystine	0.48319	0.49945	0.53254	0.51868	0.518	0.53498	0.53809	0.53653
N194-FAHFA 27:2; O	0.48196	0.87578	0.8351	1.0098	1.0171	1.0388	1.0349	1.0319
N196-FAHFA 36:2;O	0.47984	1.0088	1.0985	1.0767	1.0596	1.0476	1.046	1.0429
P160-Indoleacetic acid	0.47788	0.99674	0.96743	0.94022	0.93125	0.92955	0.92935	0.93034
N172-FA 24:0	0.47434	1.0141	1.0993	1.0763	1.0594	1.0576	1.0548	1.0517
N255-LysoPC(14:1) sn-2	0.4689	0.68219	0.64126	0.81558	0.8075	0.8074	0.80414	0.80236
P061-Carnitine C12:2-2	0.46693	1.3077	1.3106	1.268	1.2516	1.2414	1.244	1.2486
P050-Carnitine C10:1	0.46394	1.0295	0.98541	0.95885	0.99593	0.9914	0.98705	0.99286
P255-N-carbamoyl-DL-aspartic acid	0.46098	0.37927	0.40111	0.52207	0.53514	0.53256	0.54134	0.54759
P364-SM(36:3)	0.46038	0.55828	0.53117	0.51384	0.59995	0.59257	0.58997	0.59311
P141-Glu-Leu	0.45328	1.5476	1.4586	1.4372	1.4242	1.4091	1.4068	1.4032
P314-PE O-34:3	0.45181	0.36811	0.52927	0.57653	0.58702	0.64828	0.64883	0.65094
N126-FA 15:0	0.44863	0.52851	0.75286	0.81253	0.79979	0.79513	0.79207	0.80013
P087-Carnitine C20:1	0.44828	0.5343	0.63027	0.83631	0.82881	0.81913	0.81573	0.82862
N363-TRP-Hpro	0.44681	1.0307	0.97348	0.94257	0.92926	0.95776	0.95538	0.9542
P310-PC(O-38:4)	0.44355	0.65616	0.65411	0.63299	0.71203	0.70813	0.71329	0.7204
P086-Carnitine C20:0	0.44282	0.79243	0.75412	0.80196	0.78998	0.7902	0.79717	0.80023
N138-FA 18:0; O	0.44146	0.49558	0.48386	0.50325	0.51218	0.55641	0.5725	0.57084
P246-Methionine sulfoxide	0.43226	0.56978	0.65847	0.75336	0.74136	0.7324	0.73216	0.73106
N174-FA 24:2	0.43141	0.48972	0.57695	0.69941	0.68835	0.68934	0.6894	0.69588
N356-Thiamine	0.42243	0.61926	0.60853	0.60354	0.60499	0.66765	0.66568	0.6763
P080-Carnitine C18:1	0.42066	0.34626	0.34794	0.43526	0.50161	0.49608	0.50474	0.51896
P357-SM(34:0)	0.42064	0.59534	0.56196	0.55383	0.61099	0.62863	0.64141	0.64171
P301-PC(40:7)	0.41835	0.35652	0.72128	0.85902	0.85587	0.84805	0.84629	0.85205
P276-PC(34:0)	0.41832	0.47792	0.61146	0.68049	0.67407	0.69088	0.68848	0.69442
N275-LysoPE(18:0) sn-2	0.4183	0.54659	0.75534	0.84444	0.84859	0.84323	0.84501	0.84978
P143-Glutamine	0.41765	1.2234	1.2242	1.2025	1.196	1.1842	1.1802	1.1769
N124-FA 14:1; O2	0.41655	0.56573	0.5421	0.52944	0.56267	0.57781	0.58092	0.59112
N323-Phenylacetylglutamine	0.41603	0.56302	0.54692	0.54621	0.55041	0.62332	0.62138	0.63248
P393-Tryptophan	0.41398	0.38649	0.58166	0.57113	0.56754	0.62896	0.63444	0.6327
N088-Cinnamoylglycine	0.41194	0.36196	0.36782	0.41802	0.51223	0.53335	0.53723	0.55283
P373-SM(41:2)	0.40869	0.54477	0.51178	0.52979	0.55259	0.54837	0.55065	0.55633
P256-N-formylmethionine	0.40655	0.36496	0.39167	0.59417	0.62148	0.61427	0.61243	0.62115
P274-PC(33:1)	0.40613	0.47351	0.53721	0.53631	0.53287	0.6474	0.65531	0.6534
N029-2-Naphthalenesulfonic acid	0.40052	0.44592	0.44979	0.45128	0.44595	0.44056	0.44499	0.44472
P082-Carnitine C18:1-OH	0.39977	0.33531	0.35571	0.4056	0.47004	0.46667	0.47793	0.50157
P093-Carnitine C3:0	0.39727	0.77895	0.80728	0.79419	0.78613	0.81659	0.81346	0.81291
N008-12,13-DiHOME	0.39608	0.32883	0.34731	0.46085	0.51402	0.51298	0.52198	0.52811
P279-PC(34:3)	0.39507	0.48505	0.80206	0.7801	0.77484	0.76454	0.76151	0.76053
P064-Carnitine C13:1	0.39484	0.56945	0.5434	0.5658	0.60914	0.60708	0.63396	0.63486
N307-Octadecanedioate (C18)	0.39165	0.3336	0.35733	0.46665	0.52209	0.51968	0.52953	0.53467
P200-LysoPC(20:0) sn-2	0.39027	0.36448	0.3488	0.42571	0.41997	0.56398	0.58468	0.58301
N257-LysoPC(16:0) sn-2	0.38839	0.53869	0.55672	0.6507	0.6403	0.63497	0.63536	0.63758
N359-Thyroxine	0.38448	0.67156	0.89985	0.87455	0.86334	0.85403	0.87049	0.87333
P073-Carnitine C16:0-OH	0.38345	0.37272	0.36479	0.43373	0.44089	0.43559	0.4392	0.47331
P013-3-Indoleacrylic acid	0.38202	0.35516	0.56034	0.55256	0.54788	0.60829	0.61411	0.61253
N136-FA 17:2	0.38043	0.3356	0.78388	0.81903	0.84711	0.84246	0.84378	0.8442
N108-Estrone sulfate	0.37762	0.7066	0.78267	0.77147	0.76265	0.79418	0.792	0.7915
N006-10-undecenoate (11:1n1)	0.37148	0.6391	0.71919	0.83464	0.84169	0.837	0.85292	0.85531
N226-Hydroxy-2-methyl-4-pyrone sulfate	0.36989	0.83243	0.78172	0.79577	0.79188	0.78211	0.77875	0.77662
P059-Carnitine C12:1-OH	0.369	0.30445	0.47916	0.46691	0.52151	0.55342	0.55572	0.55841
P286-PC(36:1)	0.3674	0.4551	0.64103	0.62627	0.6331	0.63889	0.63656	0.64313
P277-PC(34:1)	0.36371	0.37552	0.51343	0.52555	0.59913	0.62812	0.62844	0.62672
P292-PC(37:4)	0.36226	0.40843	0.48188	0.52084	0.58099	0.5907	0.59714	0.59715
P167-Kynurenine	0.36207	0.89273	0.86444	0.8453	0.9014	0.89174	0.89106	0.89642
N339-Ricinoleic acid	0.35942	0.53559	0.7524	0.81794	0.82655	0.81558	0.81204	0.81723
P012-3-Hydroxyanthranilic acid	0.35822	0.33724	0.31703	0.58965	0.59389	0.58983	0.58744	0.5992
P280-PC(34:4)	0.35746	0.47576	0.71502	0.70445	0.69958	0.69308	0.69031	0.68899
N201-Gamma-glutamylleucine	0.35737	1.1939	1.1827	1.1666	1.152	1.1371	1.1348	1.132
N189-FA 6:0	0.35735	0.40545	0.43063	0.45738	0.48005	0.49952	0.49926	0.51
N087-Chenodeoxycholic acid glucuronide	0.35633	1.4121	1.6294	1.6522	1.6643	1.6593	1.6558	1.6571
N236-Indolelactate	0.35521	1.0822	1.0958	1.0623	1.0732	1.0613	1.0634	1.0605
P398-Valylleucine	0.35214	0.49336	0.46689	0.45777	0.50109	0.4945	0.49373	0.49331
P299-PC(40:4)	0.35182	0.83614	0.78561	0.76032	0.75179	0.74929	0.79147	0.79209
N302-N-oleoyltaurine	0.34653	0.32323	0.32481	0.49504	0.50272	0.51195	0.51627	0.53502
P215-LysoPC(22:5) sn-2	0.3464	0.7265	0.77517	0.90607	0.8947	0.89966	0.9036	0.90321
P068-Carnitine C14:1-2	0.34618	0.89429	0.84564	0.83193	0.8772	0.87119	0.86981	0.8762
P188-LysoPC(17:0)	0.34601	0.32282	0.3415	0.52638	0.54096	0.59171	0.59043	0.60313
N013-16?-OH-DHEA-S	0.3459	0.3232	0.5222	0.50705	0.49991	0.5624	0.56588	0.56464
N279-LysoPE(18:2) sn-2	0.34266	0.60051	0.9187	0.89615	0.89977	0.90996	0.90944	0.90696
P269-PC(28:0)	0.34227	0.35694	0.7996	0.8357	0.82316	0.81497	0.81695	0.81718
N146-FA 18:3;O2	0.34058	0.82004	0.81804	0.8272	0.81693	0.85639	0.85612	0.85373
N355-Tetrahydrocortisone	0.34014	0.30181	0.40006	0.41429	0.48907	0.52153	0.51953	0.52528
P018-4-Hydroxymandelic Acid	0.33738	0.94164	0.88649	0.85751	0.84553	0.86815	0.86444	0.862
N278-LysoPE(18:2) sn-1	0.33638	0.71242	0.92876	0.92911	0.94098	0.94159	0.94028	0.93756
N256-LysoPC(16:0) sn-1	0.33629	0.36161	0.42146	0.59616	0.58785	0.58529	0.60054	0.61946
N143-FA 18:2; O	0.33587	0.28106	0.64528	0.67082	0.70633	0.70157	0.69878	0.70142
N314-P-cresol glucuronide	0.33529	0.49717	0.54834	0.54314	0.54912	0.574	0.57862	0.58538
N360-TLCS	0.333	0.29554	0.34228	0.43161	0.42484	0.42805	0.42651	0.4378
P136-Gamma-glutamylphenylalanine	0.33238	1.4947	1.4036	1.3618	1.3576	1.3397	1.3357	1.3325
P063-Carnitine C13:0	0.33228	0.54463	0.55114	0.54974	0.59901	0.59439	0.6186	0.61858
P334-Phe-Pro	0.33111	0.73588	0.69502	0.67228	0.74324	0.74039	0.74042	0.73946
P287-PC(36:2)	0.32715	0.50642	0.52957	0.54157	0.55866	0.55124	0.54896	0.55468
P253-N-alpha-acetyl-lysine	0.32584	0.46412	0.43768	0.47331	0.50836	0.50478	0.50895	0.5199
N254-LysoPC(14:1) sn-1	0.32543	0.35322	0.42406	0.59462	0.58963	0.5915	0.60487	0.62153
P254-N-benzylformamide	0.31893	0.30442	0.56239	0.61111	0.60624	0.60761	0.61767	0.6161
N147-FA 18:4	0.31879	0.26078	0.85611	0.87799	0.94606	0.94526	0.94295	0.94107
N370-Uridine	0.31837	0.42102	0.39626	0.6752	0.74939	0.74932	0.7465	0.75442
N142-FA 18:2	0.31797	0.40765	0.6172	0.66177	0.65477	0.66224	0.66993	0.68587
N231-Hydroxypregnenolone sulfate	0.31659	0.28715	0.76021	0.73723	0.72555	0.74448	0.74149	0.74138
N293-N-acetyltryptophan	0.31636	0.28234	0.60585	0.62782	0.62954	0.64018	0.63882	0.63712
N344-ST 29:1;O;S	0.31515	0.72203	0.69814	0.68208	0.68514	0.72091	0.72094	0.71904
P289-PC(36:4)	0.31298	0.29053	0.52555	0.60637	0.62721	0.61893	0.63378	0.63227
N150-FA 20:0	0.30746	0.65086	0.98808	1.0264	1.0145	1.0028	0.99977	0.99888
P078-Carnitine C18:0-DC	0.30006	0.27258	0.29974	0.41264	0.55142	0.55777	0.56727	0.56864
P205-LysoPC(20:3) sn-2	0.2955	0.34202	0.45909	0.44703	0.43988	0.43713	0.44422	0.44517
P077-Carnitine C18:0	0.29446	0.66949	0.63017	0.71637	0.70657	0.6972	0.69509	0.70615
P217-LysoPC(22:6) sn-2	0.29034	0.59655	0.75725	0.89452	0.88073	0.88888	0.89417	0.89424
N267-LysoPE(22:5) sn-1	0.29008	0.33105	0.6586	0.64918	0.64886	0.66601	0.67504	0.67498
N248-LCAS	0.28856	0.65058	0.63591	0.61723	0.6148	0.63587	0.6332	0.64806
N349-Taurolithocholate 3-sulfate	0.28456	0.24987	0.3394	0.4284	0.42163	0.41952	0.418	0.42776
N317-Perfluorohexanesulfonic acid	0.28075	0.84501	0.79462	0.87359	0.86063	0.87086	0.87206	0.87143
P211-LysoPC(22:0) sn-2	0.28064	0.22865	0.3527	0.34585	0.36246	0.49955	0.53668	0.53726
N210-GLCAS	0.27972	0.28922	0.2737	0.27785	0.27423	0.29214	0.2913	0.32928
N171-FA 23:1	0.27777	0.61637	0.57883	0.68785	0.68187	0.67447	0.67399	0.67478
N071-Adenosine	0.27676	1.5794	1.4877	1.4877	1.4674	1.4521	1.4469	1.4454
P216-LysoPC(22:6) sn-1	0.27429	0.69436	0.76879	0.90452	0.89368	0.89687	0.90021	0.89986
N161-FA 21:2; O2	0.27424	0.9721	0.96268	1.1175	1.1177	1.1368	1.1319	1.1292
N193-FA 9:0	0.27335	0.3556	0.35085	0.33945	0.38217	0.45339	0.45828	0.45738
N288-N-acetyl-2-aminooctanoate	0.27145	0.35639	0.5763	0.5588	0.55492	0.59699	0.59612	0.60514
P370-SM(40:2)	0.27124	0.46148	0.44622	0.45866	0.62406	0.64208	0.64683	0.64494
N184-FA 28:3;O	0.27074	0.8516	0.83239	0.81901	0.82353	0.8877	0.88581	0.88331
P042-Aspartyllysine	0.26921	0.81872	0.81085	0.81992	0.83862	0.8276	0.82398	0.82157
N103-Dodecanedioic acid	0.26526	0.72355	0.85112	0.82927	0.8248	0.82762	0.82443	0.83201
N260-LysoPE(20:3) sn-2	0.26504	0.85202	0.89361	0.86576	0.87743	0.87742	0.88334	0.88085
P336-Pimeloylcarnitine	0.26438	0.25577	0.34747	0.37756	0.5945	0.58796	0.58587	0.5842
N170-FA 23:0	0.26145	0.83405	0.83267	0.96315	0.96957	0.98707	0.98294	0.98152
P172-Leucylalanine	0.25946	0.24136	0.27883	0.35234	0.49402	0.52489	0.53881	0.53814
P355-SM(33:1)	0.25309	0.24547	0.25759	0.30331	0.36891	0.44095	0.48408	0.48772
N332-Pregnanolone sulfate	0.25229	0.43524	0.42143	0.46743	0.50806	0.50433	0.50252	0.50107
N159-FA 21:0	0.25137	0.23187	0.68543	0.78417	0.77904	0.77251	0.77166	0.7694
N362-Trihydroxycoprostanoic acid	0.24846	0.74506	0.7001	0.75529	0.79938	0.78942	0.78871	0.78948
P003-1,3-Dicyclohexylurea	0.24787	0.24688	0.34235	0.44632	0.44152	0.43787	0.43967	0.44246
P081-Carnitine C18:1-DC	0.24299	0.30547	0.40268	0.49574	0.58996	0.59218	0.60252	0.60914
P365-SM(37:2)	0.24239	0.20054	0.32879	0.38704	0.50398	0.49842	0.50041	0.50064
N111-Etiocholanolone glucuronide	0.24107	0.64148	0.60377	0.74386	0.73349	0.77252	0.77037	0.76812
P035-Acetylcholine	0.23791	1.3034	1.2306	1.1903	1.1721	1.1615	1.162	1.1593
P034-Acetolein	0.23715	0.23138	0.23562	0.39737	0.52745	0.52407	0.532	0.53583
N284-Methylnaphthyl sulfate	0.23241	0.48334	0.90535	0.88024	0.88054	0.86884	0.87339	0.89016
N271-LysoPE(16:0) sn-1	0.23111	0.40302	0.57456	0.6395	0.62996	0.66602	0.6695	0.67453
N063-5alpha-Pregnan-3beta,20beta-diol 20-sulfate(1)	0.22864	0.22428	0.52997	0.67598	0.75084	0.74555	0.74313	0.74225
N023-23S,25-dihydroxyvitamin D3	0.22861	0.27195	0.25539	0.25234	0.4068	0.48709	0.50642	0.50543
P198-LysoPC(18:3) sn-2	0.22752	0.42289	0.59948	0.60037	0.6036	0.59561	0.59343	0.59935
P197-LysoPC(18:3) sn-1	0.22734	0.42497	0.61272	0.61302	0.61624	0.60849	0.60628	0.61199
N209-GLCA	0.22594	0.19398	0.23816	0.33053	0.43249	0.53244	0.53294	0.55049
N117-FA 11:0	0.22493	0.34485	0.46907	0.45374	0.49636	0.50706	0.50519	0.50425
P189-LysoPC(17:1) sn-1	0.22005	0.20339	0.29988	0.51614	0.5099	0.51686	0.52483	0.53293
P157-Imidazolepropionic acid	0.21313	0.90224	0.87752	0.84914	0.83924	0.82809	0.82525	0.82289
N252-linoleoyl ethanolamide	0.21288	0.67723	0.76427	0.87754	0.86438	0.8529	0.85526	0.85316
N118-FA 12:0	0.20734	0.52786	0.57441	0.56553	0.55658	0.54975	0.54993	0.56784
P090-Carnitine C24:0	0.20675	0.32794	0.46346	0.44831	0.48875	0.59412	0.6043	0.60508
N073-Androstenediol (3beta,17beta) disulfate (1)	0.20652	0.16944	0.52704	0.5107	0.50385	0.49764	0.49661	0.49515
P258-Nicotyrine	0.20403	0.20732	0.49535	0.48578	0.47988	0.56417	0.56916	0.5685
P065-Carnitine C14:0	0.20328	0.41774	0.41366	0.40622	0.49968	0.49926	0.50502	0.51664
P330-Phenylacetylglutamine	0.20212	0.40939	0.43442	0.43578	0.45146	0.50375	0.50168	0.50931
N218-Glycolithocholate sulfate	0.20087	0.27063	0.26886	0.29071	0.28719	0.30377	0.3028	0.34443
N057-4-Pyridoxic acid	0.20049	0.49119	0.48443	0.4706	0.46341	0.53617	0.53778	0.54487
N348-Taurodeoxycholic acid 3-sulfate	0.19771	0.41255	0.38802	0.39335	0.41999	0.41441	0.41356	0.41454
N022-21-hydroxypregnenolone monosulfate (2)	0.19694	0.17883	0.63343	0.62471	0.62502	0.62987	0.63046	0.62931
N180-FA 26:1	0.19569	0.82161	0.81763	0.87408	0.90263	0.92388	0.91994	0.91759
P214-LysoPC(22:5) sn-1	0.19532	0.47429	0.44555	0.48643	0.47865	0.49136	0.49319	0.49306
P294-PC(38:4)	0.19531	0.2023	0.59854	0.64091	0.66291	0.65884	0.68041	0.68142
P054-Carnitine C11:0	0.19513	0.87226	0.83485	0.82509	0.82165	0.81255	0.80898	0.81189
N316-Perfluorodecanoic acid	0.19385	0.57923	0.54495	0.55236	0.55261	0.59099	0.58978	0.59843
N064-5b-Cholestane-3a,7a,12a,23S,25-pentol	0.19298	0.16481	0.25515	0.503	0.51181	0.54715	0.54527	0.54373
P389-Thyroxine	0.18984	1.0012	1.0198	0.98639	0.98486	0.99385	0.99763	0.99684
P175-L-Methionine	0.18847	0.43433	0.61668	0.66144	0.65681	0.65835	0.65654	0.66841
N208-GDCS	0.1856	0.51878	0.53509	0.57523	0.61221	0.60513	0.60249	0.60511
N354-Tetrahydroaldosterone-3-glucuronide	0.1856	0.15129	0.1572	0.17557	0.18169	0.25958	0.26473	0.26442
N165-FA 22:3; O2	0.18069	0.97393	0.91484	0.93604	0.92139	0.96146	0.9582	0.95674
N291-N-acetyl-phenylalanine	0.17853	0.90072	0.94686	0.9249	0.95048	0.96152	0.95851	0.95816
N030-2-naphthol sulfate	0.17841	0.14873	0.68126	0.66184	0.65752	0.6634	0.66559	0.67795
P118-Dimethylarginine	0.17778	0.20621	0.25991	0.36247	0.49349	0.52563	0.53661	0.53546
P084-Carnitine C18:3	0.17752	0.437	0.59111	0.58633	0.57789	0.57269	0.57092	0.56968
P375-SM(42:2)	0.17522	0.22687	0.23606	0.37203	0.46253	0.5264	0.52409	0.52548
N259-LysoPE(20:3) sn-1	0.1745	0.5412	0.65404	0.66662	0.68965	0.68119	0.70089	0.69997
P270-PC(30:0)	0.17214	0.42267	0.90508	0.89876	0.88514	0.89295	0.89253	0.89248
P174-Leu-Leu	0.17083	0.5521	0.57548	0.60091	0.67721	0.67206	0.67073	0.66894
P305-PC(O-32:1)	0.1685	0.20734	0.2589	0.36026	0.39241	0.48207	0.52066	0.51968
P296-PC(38:6)	0.16842	0.1517	0.16552	0.52144	0.56991	0.56674	0.56547	0.57072
N007-11-ketoetiocholanolone glucuronide	0.16764	0.14939	0.30938	0.35302	0.46949	0.48784	0.48741	0.49171
P283-PC(35:3)	0.16612	0.38203	0.37022	0.41537	0.41039	0.41797	0.42866	0.43054
P352-SM(32:0)	0.16511	0.51637	0.55851	0.54139	0.55478	0.58477	0.58834	0.59834
P058-Carnitine C12:1	0.1645	0.6046	0.58809	0.6263	0.67727	0.69738	0.69452	0.70156
P248-Metoprolol acid	0.16399	0.20241	0.3879	0.39662	0.49966	0.4932	0.4921	0.49143
P094-Carnitine C4:0	0.16126	0.14811	0.21764	0.36201	0.42531	0.49869	0.50125	0.50111
N215-Glycochenodeoxycholic acid 3-glucuronide	0.15995	0.53376	0.68233	0.70183	0.69857	0.74406	0.74502	0.74372
P311-PC(O-38:5)	0.15124	0.44863	0.61172	0.62542	0.67521	0.67788	0.67879	0.68075
P019-4-Hydroxyproline	0.1511	0.14739	0.18486	0.31054	0.31349	0.34663	0.35557	0.38177
P320-PE(36:5)	0.1464	0.31676	1.0029	0.97249	0.95698	0.9815	0.98745	0.98659
N182-FA 26:2	0.1461	0.98051	0.93872	1.0206	1.0318	1.0467	1.0422	1.0395
N099-Decadienedioic acid	0.14579	0.55689	0.53489	0.52058	0.59697	0.59076	0.59611	0.59666
N304-N-palmitoylglycine	0.13593	0.11843	0.12852	0.13487	0.14168	0.14984	0.21383	0.21347
N112-Etiocholanolone sulfate	0.13201	0.20051	0.21242	0.42267	0.44982	0.44754	0.44583	0.44539
P282-PC(35:2)	0.12862	0.10484	0.18355	0.31576	0.41214	0.4068	0.4101	0.41328
N066-6-bromotryptophan	0.12825	0.34343	0.4302	0.54164	0.55211	0.55048	0.56702	0.56537
P242-LysoPE(P-18:0)	0.12776	0.22533	0.29792	0.3916	0.43437	0.47456	0.51548	0.51817
N261-LysoPE(20:4) sn-1	0.12702	0.18427	0.28747	0.55384	0.55593	0.54855	0.59485	0.59497
N139-FA 18:0; O2	0.12353	0.10434	0.25553	0.36598	0.36648	0.40566	0.40821	0.41616
N040-3-hydroxydodecanedioate	0.12224	0.42082	0.40869	0.45024	0.54023	0.53629	0.53602	0.5469
P085-Carnitine C2:0	0.1213	0.13377	0.14151	0.22262	0.44351	0.45308	0.46332	0.47437
P004-1-Hydroxybenzotriazole	0.12125	0.75323	0.94642	0.97158	0.96564	0.95454	0.95053	0.95925
P014-3-methylcytidine	0.11985	0.34199	0.33556	0.32884	0.3249	0.32339	0.34033	0.33947
N097-D-3-Phenyllactic acid sulfate	0.11959	0.14187	0.32535	0.39543	0.42016	0.43283	0.44292	0.44271
P339-Piperine	0.11521	0.69663	0.78149	0.75609	0.75199	0.8789	0.88359	0.88502
P273-PC(32:1)	0.1093	0.73665	0.93361	0.90877	0.8951	0.9197	0.91568	0.91303
N265-LysoPE(22:0) sn-1	0.10581	0.93251	0.95123	0.96881	0.96165	0.95022	0.94605	0.9437
N068-9-Hode	0.10447	0.34687	0.35029	0.46024	0.51705	0.5174	0.52074	0.51982
P306-PC(O-34:0)	0.1033	0.26541	0.41864	0.4109	0.47006	0.4675	0.47478	0.47944
N109-Ethyl (3R,5Z)-3ydroxy-5-octenoate	0.10121	1.4596	1.3707	1.3325	1.3217	1.3198	1.3147	1.311
N315-p-Cresol sulfate	0.10053	0.11345	0.12163	0.1533	0.15807	0.28528	0.2911	0.30784
P309-PC(O-36:2)	0.099719	0.41087	0.38644	0.38477	0.51824	0.51618	0.5141	0.52941
N041-3-hydroxypyridine sulfate	0.098844	0.12638	0.68302	0.7216	0.76206	0.75671	0.75391	0.75301
P121-DL-2-Aminooctanoic acid	0.098802	0.76555	0.73178	0.71066	0.73603	0.73339	0.73956	0.73743
P112-Cystathionine	0.098115	0.44396	0.45805	0.4594	0.45354	0.50826	0.50613	0.51496
N144-FA 18:2; O2	0.094631	0.077092	0.23366	0.3352	0.48453	0.48876	0.50191	0.51279
P046-Carboxyethyllysine	0.09403	0.41166	0.3884	0.37708	0.39316	0.39034	0.39813	0.40118
P070-Carnitine C14:2-1	0.090162	0.76368	0.73384	0.76404	0.75222	0.74283	0.74073	0.74131
P079-Carnitine C18:0-OH	0.089941	0.43643	0.47028	0.56263	0.55679	0.55945	0.5573	0.57434
N046-3-Oxododecanoate	0.087506	0.15168	0.14276	0.28397	0.28157	0.27974	0.28487	0.30595
P384-Testosterone	0.086124	0.11617	0.33003	0.35188	0.34992	0.34683	0.35049	0.34965
P069-Carnitine C14:1-OH	0.086043	0.47241	0.55272	0.53471	0.5959	0.63666	0.63401	0.63291
N331-Pregnanediol 3-O-glucuronide	0.085724	0.32174	0.35167	0.4892	0.52001	0.51334	0.51336	0.51289
P361-SM(35:2)	0.085683	0.080269	0.087204	0.2307	0.35932	0.36194	0.38134	0.38419
N086-C-glycosyltryptophan	0.085425	0.90471	0.92809	0.89788	0.88388	0.87391	0.87096	0.87022
P275-PC(33:2)	0.084197	0.50746	0.56492	0.56747	0.57262	0.56972	0.59797	0.59622
P110-Creatine	0.083488	0.10581	0.15081	0.29283	0.29934	0.32886	0.34001	0.36727
N262-LysoPE(20:4) sn-2	0.078756	0.11266	0.25652	0.48539	0.49653	0.49096	0.53756	0.53626
N320-Perillyl Acetate	0.078639	0.69439	0.70695	0.68573	0.67731	0.66905	0.66692	0.66833
N105-Eicosanedioic acid	0.076975	0.064643	0.53957	0.88828	0.99781	0.98952	0.98713	0.98434
P240-LysoPE(22:6) sn-2	0.076581	0.44278	0.41767	0.74253	0.73095	0.75249	0.75518	0.75798
P178-L-urobilin	0.075852	0.12693	0.23328	0.29396	0.31004	0.30595	0.30968	0.30894
N042-3-hydroxysebacate	0.073451	0.094752	0.11579	0.13049	0.14312	0.20119	0.21488	0.23179
N216-Glycocholenate sulfate	0.071194	0.27154	0.30311	0.36081	0.3986	0.40726	0.41068	0.4098
N303-Norethindrone acetate	0.070246	0.17792	0.32938	0.31981	0.31644	0.33603	0.37173	0.37284
P285-PC(36:0)	0.068136	0.37539	0.35446	0.40726	0.40081	0.42916	0.42762	0.44675
P337-Pipecolic acid	0.067747	0.39003	0.59885	0.57928	0.58182	0.59086	0.58993	0.58848
P333-Phenylpyruvic acid	0.066683	0.28236	0.55437	0.6139	0.60425	0.61221	0.62019	0.61837
N311-Oxalosuccinate	0.063227	0.11456	0.12331	0.15596	0.16042	0.28351	0.2896	0.30559
P088-Carnitine C22:0	0.062229	0.44296	0.63819	0.62455	0.65544	0.74306	0.7463	0.74531
N021-21-hydroxypregnenolone monosulfate (1)	0.060421	0.33921	0.51323	0.51835	0.52047	0.53387	0.53243	0.53487
P083-Carnitine C18:2	0.059615	0.052394	0.071501	0.069388	0.295	0.32509	0.36369	0.36336
P353-SM(32:1)	0.055377	0.19887	0.4628	0.46541	0.48531	0.50133	0.55242	0.55738
P347-Serotonin	0.054483	0.46684	0.83969	0.84763	0.85088	0.84013	0.84286	0.85504
P105-Cholesterol	0.054103	0.68778	0.8701	0.84788	0.84067	0.85204	0.88027	0.87876
P006-2-Aminocaprylic acid	0.05352	0.77066	0.73401	0.71349	0.73759	0.73519	0.74087	0.73873
N272-LysoPE(16:0) sn-2	0.052047	0.38846	0.52499	0.65761	0.64763	0.66132	0.67967	0.69672
P394-Tyrosine	0.050025	0.19679	0.58866	0.63305	0.62361	0.6261	0.63051	0.62879
N062-5alpha-Androstan-3beta,17alpha-diol disulfate	0.039342	0.36119	0.67245	0.65066	0.64045	0.63814	0.63719	0.63532
P381-Suberoylcarnitine	0.039019	0.18104	0.1782	0.29743	0.46859	0.49098	0.49691	0.50569
P032-7-alpha-hydroxy-3-oxo-4-cholestenoate	0.038857	0.24806	0.41623	0.4133	0.52705	0.52595	0.53863	0.53735
P181-LysoPC(14:0) sn-2	0.035026	0.60774	0.6588	0.64264	0.63264	0.62532	0.62259	0.62607
P302-PC(40:8)	0.032484	0.1531	0.1777	0.53994	0.60411	0.61772	0.62905	0.63178
P245-Maslinic acid	0.028606	0.33774	0.35006	0.34295	0.33906	0.46299	0.46309	0.46187
P190-LysoPC(17:1) sn-2	0.028097	0.10822	0.2116	0.41612	0.41003	0.40566	0.42524	0.42963
N051-4-acetamidophenylglucuronide	0.026133	0.66109	0.62787	0.60985	0.60684	0.60944	0.61603	0.61586
N286-N6-carbamoylthreonyladenosine	0.023636	0.3313	0.33824	0.38416	0.46099	0.518	0.52614	0.52486
P002-(R)-3-hydroxybutyrylcarnitine	0.01926	0.018765	0.22514	0.26008	0.41608	0.43261	0.43743	0.44179
P350-SM(30:2)	0.018987	0.27282	0.34054	0.50821	0.5281	0.55519	0.55398	0.56284
P241-LysoPE(P-16:0)	0.018093	0.2149	0.20229	0.25552	0.35372	0.40276	0.45257	0.45388
P180-LysoPC(14:0) sn-1	0.017269	0.61143	0.67961	0.65928	0.65001	0.64313	0.64037	0.64483
N162-FA 22:0	0.01718	0.87951	1.0215	1.0022	0.99814	0.98546	0.98768	0.98631
P153-Histidine	0.014577	0.054196	0.13117	0.368	0.37282	0.61492	0.61234	0.61791
N325-Phenyllactate	0.013681	1.388	1.3082	1.2667	1.2503	1.2383	1.2331	1.2302
P173-Leucylproline	0.012997	0.011261	0.19942	0.23327	0.43277	0.49702	0.49884	0.50214
N222-Hexanoylglutamine	0.012714	0.34569	0.34432	0.45902	0.57368	0.5699	0.57612	0.58763
P243-LysoPE(P-18:1)	0.01201	0.071793	0.12555	0.2754	0.34818	0.39134	0.45678	0.45545
N055-4-Hydroxybenzoic acid	0.010839	0.81918	0.77836	0.75358	0.74944	0.7507	0.75142	0.74955
N301-N-Oleoyl Leucine	0.0092056	0.10432	0.28049	0.28831	0.2838	0.48264	0.48478	0.48383
P356-SM(33:2)	0.0087914	0.23582	0.27203	0.32402	0.37653	0.40644	0.44841	0.4506
N039-3-Dehydroteasterone	0.0077444	0.55532	0.52178	0.64534	0.69577	0.70536	0.70278	0.70121
P238-LysoPE(22:5) sn-2	0.0059005	0.46125	0.46204	0.71878	0.70735	0.72503	0.72582	0.73223
P239-LysoPE(22:6) sn-1	0.0055377	0.48506	0.45793	0.76231	0.75086	0.76361	0.76315	0.76701
P308-PC(O-36:1)	0.0055263	0.077202	0.080791	0.1846	0.39473	0.3906	0.38906	0.41281
N044-3-Methoxyphenol sulfate	0.0025935	0.074122	0.12521	0.1477	0.15425	0.17479	0.1863	0.18742
N296-Nicotinamide Riboside	0.0023394	0.89629	0.90958	0.90995	0.90697	0.90865	0.90955	0.90922
N290-N-acetyl-l-leucine	0.00074006	0.60364	0.57836	0.59056	0.62153	0.61414	0.61501	0.61581
