# Supplementary material for: Serum Metabolomics Study Reveals a Diagnostic Model for Lung Cancer Brain Metastasis
Source: Clin Respir J. 2026 May 5;20(5):e70193. doi: 10.1111/crj.70193 (PMC13142225; doi:10.1111/crj.70193)
Supplement: Supplementary file 3 — Table S3: Supplementary Information. [file CRJ-20-e70193-s002.xlsx]

## Sheet: sample results
						sample name （分组-姓名-住院号）	实验组-程能武-511501	实验组-李明刚-248470	实验组-武克礼-752253	对照组-徐丽梅-848309	肺癌组-耿敏-857246	对照组-张宏建-516321	实验组-姜春荣-715662	肺癌组-闵柏春-857245	对照组-吕娟-813236	对照组-张晓庆-519466	对照组-陈金亮-857135	对照组-李洪波-854152	肺癌组-杨占花-848295	肺癌组-张东-830083	实验组-张兆春-755240	对照组-张秋云-857162	实验组-赵秀云-731307	对照组-江秀银-554500	对照组-于晓琴-177798	对照组-王佩宇-845963	对照组-韩玉满-843523	肺癌组-刘思军-844609	对照组-刘青-845960	对照组-张丽娟-456584	实验组-姜德利-517119	肺癌组-李明-838715	对照组-王骏-382628	实验组-邵德显-678588	对照组-关国宏-86282	实验组-白世凡-757810	实验组-韩致彦-731322	肺癌组-韩春梅-844073	肺癌组-李金良-850094	实验组-刘云善-668105	对照组-李英-843514	对照组-刘礼博-683894	肺癌组-吕俊宽-845019	肺癌组-于洞开-845020	肺癌组-孟庆江-856545	对照组-于宴杰-608604	实验组-杜井海-715490	肺癌组-崔淑新-848315	实验组-汪玉兰-711317
compound ID	name	identify level	scan ion mode	HMDB id	PubChem CID	LMFA ID	[SAM]DY01	[SAM]DY02	[SAM]DY03	[SAM]DY04	[SAM]DY05	[SAM]DY06	[SAM]DY07	[SAM]DY08	[SAM]DY09	[SAM]DY10	[SAM]DY11	[SAM]DY12	[SAM]DY13	[SAM]DY14	[SAM]DY15	[SAM]DY16	[SAM]DY17	[SAM]DY18	[SAM]DY19	[SAM]DY20	[SAM]DY21	[SAM]DY22	[SAM]DY23	[SAM]DY24	[SAM]DY25	[SAM]DY26	[SAM]DY27	[SAM]DY28	[SAM]DY29	[SAM]DY30	[SAM]DY31	[SAM]DY32	[SAM]DY33	[SAM]DY34	[SAM]DY35	[SAM]DY36	[SAM]DY37	[SAM]DY38	[SAM]DY39	[SAM]DY40	[SAM]DY41	[SAM]DY42	[SAM]DY43
P003	1,3-Dicyclohexylurea	3	+	HMDB0244166			0.191071	0.289947	0.372374	0.250697	0.273853	0.293539	0.342494	0.22322	0.253625	0.30108	0.294882	0.190205	0.244929	0.406257	0.24089	0.273636	0.241859	0.22615	0.194564	0.204929	0.213491	0.16024	0.222559	0.166146	0.291878	0.176715	0.177032	0.160014	0.209769	0.65283	0.203985	0.156553	0.159335	0.257224	0.211322	0.16028	0.168898	0.148445	0.23211	0.147427	0.198638	0.173001	0.117845
P004	1-Hydroxybenzotriazole	3	+	HMDB0243899			2.42372	2.84047	3.40873	2.66891	3.56266	3.76002	3.22701	2.26238	3.99748	2.64737	3.62089	3.46078	2.92406	2.91806	3.23838	3.20649	4.29771	3.26434	2.32412	2.89023	3.7204	3.94317	2.51989	3.9501	4.37782	2.21174	2.85767	3.16495	3.64813	4.414	2.18934	2.62316	3.98743	3.84221	2.20842	3.32863	3.93058	3.89473	3.77717	2.94146	3.67712	2.71905	5.12183
P005	2-Aminobenzoic acid	3	+	HMDB0001123			0.232474	1.20892	0.206939	0.347945	0.301405	0.363533	0.284809	0.375673	0.342268	0.536296	0.30988	0.537381	0.354287	0.395877	0.277927	0.392204	0.256624	0.880999	0.318256	0.614583	0.606676	0.300118	0.353948	0.237229	0.231217	0.488279	1.02964	1.61159	0.759103	0.223612	0.304807	0.197199	0.240344	0.195839	0.381589	0.478717	0.307894	0.390474	0.281407	0.233191	0.265112	0.282358	0.19835
P006	2-Aminocaprylic acid	2	+	HMDB0000991			0.22651	0.438216	0.167585	0.753447	0.862929	0.314142	0.267695	0.435535	0.472452	0.47162	0.294883	0.718927	0.273878	1.83454	0.327609	0.295419	0.0739879	0.61436	0.40634	0.339518	0.359114	0.617019	0.963579	0.894217	0.192901	0.197756	0.64959	0.455942	0.517093	0.270511	0.410764	0.386232	0.65073	0.207971	0.625254	0.280322	0.538356	0.204383	0.210524	0.443528	0.519721	0.485654	0.155109
P007	2-Hydroxyquinoline	2	+		6038		0.0616344	0.0528116	0.0485188	0.0135746	0.0618467	0.0311539	0.0572701	0.0333932	0.0390958	0.0253529	0.060682	0.0663435	0.0178155	0.0221365	0.0602732	0.0551733	0.0361744	0.045286	0.0713893	0.0452357	0.0482493	0.0398628	0.108927	0.0452636	0.0547087	0.0580795	0.0304657	0.0847159	0.0977981	0.0293486	0.0383968	0.0430635	0.0331175	0.088018	0.0329376	0.0409922	0.0426146	0.041944	0.0346071	0.0902202	0.034748	0.0252554	0.07341
P009	3-(4-Hydroxyphenyl)lactate	3	+	HMDB0303993			0.605878	0.220458	0.0199335	0.151872	0.0936461	0.040444	0.158145	0.18135	1.10162	0.243427	0.0788506	0.35975	0.0511864	0.288289	0.212473	0.799196	0.0470874	0.104689	0.474675	0.237944	0.125758	0.326887	3.73919	0.243662	0.0177148	0.54736	0.283582	0.0973894	0.239518	0.127873	0.0357851	0.0445821	0.0254261	0.0162636	0.276332	0.351834	0.0410774	0.0279653	0.00519489	0.0293722	0.0269803	0.034193	0.166588
P010	3-Aminosalicylic acid	3	+	HMDB0001972			0.11278	0.125784	0.152725	0.146805	0.227657	0.141272	0.168194	0.0967223	0.208097	0.140976	0.152776	0.193681	0.145433	0.19285	0.181266	0.154641	0.156973	0.21087	0.200375	0.146412	0.149176	0.15037	2.85637	0.158733	0.0933134	0.1594	0.128606	0.145083	0.254504	0.122024	0.221249	0.153739	0.145427	0.195373	0.137889	0.191772	0.12849	0.179667	0.163125	0.158525	0.134168	0.132038	0.253594
P011	3-Dehydroteasterone	2	+	HMDB0041527			0.737098	0.0899957	0.189693	0.304387	0.36658	0.213616	0.0867736	0.46963	0.375906	0.114757	0.422314	0.612791	0.189693	0.521697	0.284298	0.324368	0.148079	0.286131	0.273703	0.160952	0.224928	0.914374	0.240659	0.291098	0.305785	0.0604087	0.346143	0.193747	0.655606	0.288928	0.131627	0.150681	0.216727	0.112753	0.298633	0.210375	0.198162	0.339203	0.178701	0.246645	0.257687	0.235281	0.12213
P012	3-Hydroxyanthranilic acid	3	+	HMDB0001476			0.0934451	0.0604807	1.12104	0.164178	0.239181	0.0796973	0.397913	0.540138	0.422941	0.132314	0.579611	0.178102	0.177898	0.340154	0.392453	0.204503	0.21805	0.313803	0.211572	0.372185	0.238454	0.230988	0.229819	0.38649	0.546008	0.23468	0.192785	0.304304	0.211887	0.118558	0.097488	0.122167	0.173512	0.328908	0.166645	0.169009	0.259866	0.170097	0.136734	0.33538	0.106808	0.141425	0.92249
P013	3-Indoleacrylic acid	3	+	HMDB0000734			42.0547	47.6943	42.1817	28.2091	50.7949	30.54	24.5953	58.316	48.0715	40.8972	43.9685	42.9631	31.8918	35.3339	43.6653	41.9894	35.9172	33.5997	34.8251	39.8627	33.4424	27.7504	37.3244	26.6797	24.0727	20.6443	29.4258	37.4655	34.7548	25.5873	14.0526	26.2088	34.279	32.5517	32.3643	46.3987	41.9323	34.9935	37.559	28.2256	31.3116	32.6979	22.3551
P014	3-methylcytidine	2	+	HMDB0240577			0.203539	0.207464	0.207891	0.135572	0.227715	0.148029	0.136235	0.163826	0.134943	0.105967	0.217881	0.124028	0.180892	0.147615	0.176089	0.205314	0.219526	0.107888	0.251004	0.148705	0.141133	0.139766	0.279972	0.139699	0.0685593	0.241374	0.120865	0.14928	0.167949	0.129977	0.061365	0.131126	0.148105	0.190285	0.157308	0.164496	0.150112	0.21648	0.162244	0.191908	0.0731739	0.0947176	0.0589119
P016	4-Aminobutyric acid	3	+	HMDB0000112			0.018678	0.0303109	0.030095	0.0134854	0.022323	0.0108504	0.0233107	0.03538	0.0157346	0.0153212	0.015867	0.0252837	0.0321676	0.0313994	0.0243476	0.0128885	0.0414813	0.0262274	0.0186996	0.0292287	0.0234364	0.0149142	0.0153593	0.0149063	0.0471988	0.0208617	0.0207638	0.0254937	0.0115475	0.0257886	0.0329383	0.0201768	0.0419101	0.0524611	0.016782	0.0131213	0.0314963	0.0360852	0.0179739	0.0166086	0.0143206	0.00971198	0.0368192
P017	4-hydroxybenzaldehyde	3	+	HMDB0011718			0.202631	0.257314	0.353778	0.346369	0.669323	0.376581	0.360212	0.235175	0.56466	0.35047	0.527033	0.571689	0.448082	0.544708	0.50317	0.517806	0.525686	0.55802	0.73902	0.485217	0.477918	0.552518	10.6371	0.578324	0.357927	0.561846	0.555316	0.521951	0.937945	0.441519	0.770676	0.51871	0.502545	0.604179	0.508485	0.673044	0.401635	0.595401	0.700966	0.579894	0.501889	0.504299	1.06098
P018	4-Hydroxymandelic Acid	3	+	HMDB0000822			0.0673096	0.615022	0.0621128	0.162054	0.117624	0.0727914	0.87466	0.0617276	0.0341682	0.0520924	0.217511	0.248549	0.100486	0.266586	0.459104	3.66769	0.240684	0.0602385	2.67402	0.0582237	0.0152992	0.675087	0.269035	0.170172	0.41107	0.634344	1.01645	0.00868395	0.04982	2.25436	0.0815032	0.0470262	0.0893747	0.0434952	0.207818	0.0552979	0.17551	0.043834	0.00547555	0.023254	2.60881	0.0388756	0.0243014
P019	4-Hydroxyproline	2	+	HMDB0000725			0.440117	0.593642	4.88555	1.2054	2.41767	0.630731	2.54471	3.80458	3.1082	1.22085	4.1966	1.7374	2.01854	3.16339	3.00345	2.01733	1.68297	3.25738	2.00325	3.73028	1.95788	2.14474	2.51983	3.60801	5.28055	2.46029	1.97337	3.56734	2.72496	1.15855	0.963598	1.15575	1.84795	2.81154	1.70603	2.29616	2.73233	1.41201	1.73029	3.37264	1.59187	1.54615	10.4369
P020	4-Hydroxyquinoline	2	+	HMDB0246466			0.169185	0.0233182	0.00458766	0.0513757	0.0197856	0.0155206	0.0352015	0.0262416	0.0230429	0.0121757	0.0225666	0.0162808	0.0376507	0.0395518	0.0112874	0.0448135	0.0632904	0.0331054	0.0120492	0.0162382	0.0116373	0.0308239	0.0554074	0.0184204	0.0084456	0.0329461	0.0218286	0.0229027	0.0617553	0.0179198	0.027582	0.0142817	0.0100195	0.0268003	0.0329165	0.016526	0.0623982	0.00565936	0.130879	0.0222731	0.0389952	0.0116492	0.0301538
P021	4-Methylphthalic anhydride	2	+		88069		0.0840356	0.0893565	0.0952814	0.117342	0.176439	0.120903	0.137093	0.0973066	0.163364	0.141646	0.148905	0.158056	0.128101	0.157015	0.14119	0.141113	0.130248	0.17516	0.144561	0.174146	0.151373	0.162807	0.188212	0.168369	0.149338	0.141425	0.135108	0.134249	0.17488	0.134194	0.13736	0.129265	0.11495	0.141216	0.118973	0.122157	0.144492	0.119122	0.14148	0.154337	0.165044	0.136458	0.123947
P022	4-O-Methylgallic Acid	3	+	HMDB0013198			0.164575	0.13233	0.162688	0.185029	0.188345	0.164646	0.180907	0.179235	0.196928	0.243321	0.156516	0.202242	0.175605	0.15577	0.147016	0.209551	0.158891	0.158874	0.123678	0.202442	0.162481	0.205455	0.526089	0.162918	0.203713	0.245503	0.182414	0.170115	0.207943	0.13635	0.182233	0.160204	0.139028	0.127144	0.17409	0.201358	0.16871	0.175659	0.140797	0.185573	0.114003	0.13944	0.173118
P023	4-Pyridoxic acid	3	+	HMDB0000017			0.0416159	0.0648932	0.0578808	0.0449476	0.0488143	0.0587909	0.0452394	0.0111749	0.0910485	0.0462096	0.0451603	0.0445255	0.033437	0.043074	0.0358027	0.038607	0.0387006	0.0360328	0.0446791	0.0450959	0.030486	0.0577646	0.0497525	0.0744409	0.0350763	0.0317361	0.0426197	0.0504582	0.0958615	0.100215	0.330138	0.0300253	0.0206663	0.0192327	0.0288058	0.0690258	0.0578978	0.0436333	0.0421978	0.0263138	0.0616964	0.0220115	0.136157
P025	5-Aminovaleric acid betaine	3	+	HMDB0240732			2.92014	2.92763	1.37256	1.31737	1.76023	1.1413	2.41821	0.565895	0.979874	1.72571	2.01962	1.47923	0.842127	3.79877	2.03254	2.08522	2.44922	3.28861	0.848262	2.80281	4.3572	0.793131	2.50553	1.19672	0.786243	1.69504	3.92071	2.31589	0.335276	0.802181	1.8165	1.15686	0.150715	0.790143	1.97252	2.0765	3.0693	2.79281	0.391709	1.35645	1.62959	0.690556	2.1053
P026	5-Formylsalicylic acid	2	+		69226		0.148461	0.161618	0.177256	0.178067	0.247842	0.188329	0.246514	0.194678	0.241852	0.261265	0.234712	0.225722	0.21399	0.222974	0.206906	0.253249	0.203182	0.41078	0.241116	0.223812	0.283773	0.296469	0.415866	0.348009	0.292694	0.287172	0.305139	0.249658	0.333322	0.305478	0.228621	0.287325	0.293058	0.304007	0.312618	0.304557	0.346128	0.324426	0.301726	0.343319	0.364359	0.337755	0.374619
P027	5-Glutamyl-taurine	3	+	HMDB0004195			0.167129	0.00418227	0.000468184	0.0194721	0.00393281	0.00472116	0.0027654	0.00501898	0.0010067	0.00260743	0.122253	0.0199082	0.0348578	0.0290988	0.00136861	0.00100863	0.000357204	0.00131148	0.000356193	0.0015547	0	0.000600132	0.00182273	0	0.00238549	0.00222987	0.00542221	0	0.00398153	0.00419621	0.00864172	0.000588461	0.027796	0.000436961	0.000141287	0.00179009	0.00753241	0.000462895	0	0.00518945	0.000839186	0.00981788	0
P031	6,8-Dihydroxypurine	3	+	HMDB0001182			0.104928	0.10039	0.132875	0.12785	0.202189	0.125981	0.15859	0.0705342	0.208602	0.115019	0.14284	0.181852	0.119423	0.180224	0.164302	0.150365	0.137539	0.170121	0.217513	0.130386	0.134822	0.14769	3.14439	0.136574	0.0702946	0.146152	0.12837	0.10589	0.224293	0.0939491	0.202457	0.114403	0.126236	0.167539	0.0973823	0.168776	0.0943246	0.137434	0.161197	0.142207	0.10595	0.106475	0.227652
P032	7-alpha-hydroxy-3-oxo-4-cholestenoate	1	+	HMDB00715			0.469716	1.12343	0.947628	0.315919	0.533496	0.568228	0.314011	0.315627	0.468556	0.526421	0.388416	0.835092	0.422562	0.703085	0.613004	0.529113	0.734009	0.782645	0.577081	0.432416	0.36435	0.414755	0.749663	0.512596	0.420966	0.291211	0.340872	0.819979	0.647643	0.230799	0.326563	0.290765	0.535336	0.500444	0.396841	0.580866	0.93873	0.635681	0.617311	0.299391	0.50444	0.512382	0.664756
P033	7-Ketocholesterol	1	+	HMDB0000501			0.00656121	0.0719351	0.00350269	0.00964654	0.019682	0.0200837	0.0207181	0.0518026	0.0572735	0.0333805	0.0504984	0.083688	0.0310787	0.0144949	0.0565875	0.0286432	0.109489	0.070555	0.11796	0.0243797	0.0161979	0.00803185	0.0530069	0.0236504	0.0215857	0.0086892	0.00724313	0.0190948	0.0539162	0.0154122	0.00428641	0.00498205	0.0378389	0.0168611	0.0258694	0.0399261	0.0837204	0.0518529	0.0509718	0.0167861	0.0631632	0.0151911	0.00253001
P034	Acetolein	3	+	HMDB0303184			0.173247	0.159475	0.737869	0.200471	0.175597	0.318302	0.158322	0.0791266	0.289891	0.104205	0.280051	0.156523	0.112443	0.205474	0.1955	0.131736	0.178602	0.31627	0.241139	0.13632	0.146658	0.174837	0.0643582	0.0986244	0.238424	0.110354	0.112446	0.100231	0.137937	0.300029	0.403423	0.146874	0.0775683	0.108917	0.102082	0.0823997	0.144001	0.164901	0.116467	0.100326	0.0769035	0.106797	0.665646
P035	Acetylcholine	1	+	HMDB0000895			0.873663	0.868045	0.54395	0.832869	0.852286	1.18169	0.693586	0.416893	1.02669	0.898145	0.722318	0.856509	1.01286	0.917297	0.965263	0.912292	0.588949	1.42257	0.499827	0.880492	1.21318	1.15659	1.04294	1.02226	0.972328	0.834479	1.1437	1.35424	0.8013	0.810139	0.906617	0.762382	0.792943	0.760942	0.614112	0.8592	0.929828	0.838611	0.8185	0.849012	0.640808	1.58608	0.84696
P037	Alpha-tocopherol	1	+	HMDB0001893			0.383084	0.463115	0.425375	0.328245	0.294505	0.3619	0.323089	0.267567	0.302445	0.260411	0.414534	0.319626	0.244661	0.329038	0.478877	0.58859	0.295508	0.296147	0.495183	0.259925	0.337867	0.224771	0.248288	0.257272	0.229347	0.145558	0.371016	0.262797	0.30031	0.201978	0.347599	0.284284	0.147227	0.190152	0.166854	0.20257	0.183669	0.2391	0.172167	0.281301	0.23469	0.157236	0.234761
P038	Amino-nitrotoluene	3	+		20197131		0.327108	0.471941	0.576868	0.243913	0.426864	0.323999	0.290865	0.202133	0.328572	0.294644	0.407702	0.255892	0.433611	0.528795	0.66759	0.401254	0.222644	0.858816	0.730365	0.370257	0.512643	0.418785	0.302249	0.411165	0.265883	0.200698	0.551791	0.851583	0.501217	0.58592	1.31009	0.499079	0.318861	0.579662	0.485836	0.329155	0.230588	0.902216	0.252548	0.530367	1.0407	0.253577	1.76451
P039	Arginine	1	+	HMDB0000517			18.4197	20.7877	15.5079	3.68219	14.3516	4.09919	13.0377	18.5475	4.48553	5.94109	6.07073	5.2264	14.67	13.2998	18.3923	4.05568	12.2674	10.0021	2.1634	17.5942	14.8272	10.5916	6.58093	11.369	16.4763	3.88694	4.41842	15.9961	2.99439	14.7353	13.8985	9.71076	12.0623	12.8166	10.0927	3.76239	12.7527	17.4246	10.7248	3.83667	10.8647	9.33248	11.0795
P040	Asparagine	2	+	HMDB0033780			0.0420049	0.092821	0.118412	0.0622576	0.138326	0.0545729	0.0686089	0.130422	0.0740755	0.102146	0.100747	0.0884046	0.132926	0.147988	0.12268	0.0606004	0.131284	0.120222	0.0736323	0.153095	0.104445	0.189837	0.116694	0.147448	0.151374	0.130193	0.113503	0.145376	0.136582	0.0780965	0.115406	0.0707263	0.138135	0.106156	0.133378	0.1171	0.130812	0.124488	0.100114	0.0987119	0.0831564	0.112606	0.197304
P041	Aspartic Acid	2	+	HMDB0006483			0.101083	0.0812307	0.0543247	0.0110582	0.0933586	0.0094094	0.0770042	0.12154	0.0218299	0.0230699	0.0184289	0.0428688	0.149288	0.117976	0.105477	0.0241994	0.0869927	0.0693936	0.0192815	0.110668	0.0931699	0.112259	0.136231	0.0766818	0.12329	0.0727134	0.0348382	0.134572	0.0567382	0.0990138	0.210704	0.0958313	0.0927631	0.167745	0.0807813	0.0418172	0.118355	0.229059	0.078722	0.0152813	0.102963	0.054423	0.151254
P042	Aspartyllysine	3	+	HMDB0004987			0.046311	0.0513552	0.0378123	0.0035147	0.0126851	0.00101556	0.0552785	0.0135292	0.00204726	0.00176898	0.00174824	0.00630211	0.00796031	0.011088	0.0512844	0.00615453	0.0231759	0.00577995	0.00250736	0.00684429	0.00996952	0.00159797	0	0.0062685	0.0284642	0.00115553	0.0024637	0.0316811	0.00209961	0.0473927	0.00598059	0.00145666	0.0178918	0.0314075	0.00870575	0.00254854	0.00869233	0.00340647	0.00259982	0.000313203	0.0425956	0.00064899	0.00886136
P043	Asp-Phe	1	+	HMDB0000706			2.41808	5.3934	1.83137	0.102474	2.8595	0.0725813	3.27252	2.14096	0.0701002	0.111311	0.0946937	0.143692	3.06188	3.00626	4.0683	0.0721225	0.465251	2.01867	0.0676918	2.23001	2.8043	1.39338	0.0278312	1.28876	1.83111	0.0575098	0.0497794	3.53245	0.0797908	2.77219	1.80959	2.04985	2.48546	3.35083	2.05599	0.0589797	2.75625	7.73412	1.54811	0.0368133	0.880099	1.40828	1.62156
P044	Bis(2-ethylhexyl)-phthalate	3	+		8343		0.319683	0.568623	0.326951	0.544451	0.287257	0.810426	0.526907	0.301344	0.515107	0.322615	0.537697	0.322816	0.343108	0.354622	0.386331	0.487951	0.281288	0.339847	0.484931	0.307165	0.365814	0.256643	0.354075	0.443064	0.392674	0.256579	0.299503	0.320209	0.499498	0.313492	0.275462	0.289112	0.238346	0.420826	0.254975	0.412652	0.18825	0.356601	0.24197	0.354285	0.373779	0.210284	0.430305
P045	Caffeine	3	+	HMDB0001847			0.0800816	0.0803449	0.0450087	3.69514	0.472182	0.116817	0.394424	1.29313	1.18795	0.408176	1.71475	4.16089	0.151237	0.268429	4.98953	0.0516108	0.0509595	27.5092	0.82952	0.0484086	4.60158	0.0331641	0.0602808	0.6037	0.0752417	0.0337404	3.59226	0.0511737	24.9939	4.39252	0.0519535	0.0156371	0.429877	0.0251188	5.077	20.8757	9.22529	0.0653582	4.33093	0.0379303	74.3712	0.390258	1.99441
P046	Carboxyethyllysine	3	+	HMDB0249659			1.55717	1.48921	0.166786	0.02726	0.152346	0.0278921	0.130283	0.14446	0.0147806	0.034125	0.0323757	0.064371	0.166247	0.0294291	0.234847	0.0455127	0.135182	0.028377	0.0457776	0.0387654	0.0198906	0.0251211	0.01497	0.0261765	0.269887	0.0191807	0.0369383	0.183669	0.0221543	0.460812	0.193757	0.0195244	0.256591	0.155811	0.0285012	0.0554417	0.028878	0.0228305	0.0262705	0.00667757	0.44054	0.0086384	0.0285927
P103	Cepanone	1	+	HMDB0032098			6.47721	5.80747	6.96884	4.14759	5.2722	4.99468	4.1622	4.76425	3.87611	4.34909	5.20233	3.34415	3.88295	4.45848	5.11047	4.22088	3.87168	4.52888	4.55036	3.65704	3.9614	4.02327	4.80988	4.24431	2.99556	4.24495	3.35669	3.28111	4.77975	3.68901	2.73023	3.46048	2.66129	3.3112	3.31002	3.80862	3.55811	4.03116	2.97613	4.7709	3.00576	2.92668	2.78449
P104	C-glycosyltryptophan	3	+	HMDB0240296			0.029098	0.0362774	0.00909318	0.0329787	0.0241545	0.0292992	0.0169271	0.0528902	0.0528829	0.0332972	0.041905	0.0654107	0.00569433	0.017207	0.0206907	0.0427942	0.011306	0.0221558	0.00314166	0.00771342	0.0204651	0.0171905	0.0159103	0.0116029	0.0275753	0.00434287	0.0197046	0.0259324	0.008129	0.0178348	0.00984349	0.00757934	0.0240955	0.0223828	0.0211921	0.0136601	0.0348522	0.00717891	0.0223215	0.00426852	0.0186072	0.00390935	0.0377629
P105	Cholesterol	1	+	HMDB0000067			54.7085	91.9418	55.6983	55.7183	50.7734	65.1878	80.9149	92.938	63.5661	59.8338	78.9739	68.5277	67.6943	58.4759	81.5207	53.3186	92.9972	48.1186	98.1519	67.1957	62.5113	44.6481	85.7926	52.8286	56.1319	45.0903	60.9207	67.0066	74.9344	54.2966	54.0234	54.7601	51.6364	58.8429	44.7351	54.9586	68.0357	63.7951	63.1691	69.8281	60.882	43.4215	61.1293
P107	Citrulline	1	+	HMDB0000904			0.559285	0.544384	0.332882	0.274323	0.436817	0.285649	0.335609	0.685893	0.377147	0.335981	0.278785	0.355028	0.503103	0.373627	0.373379	0.385886	0.288367	0.434605	0.261568	0.541257	0.390678	0.364207	0.453232	0.322285	0.491001	0.165104	0.344095	0.456382	0.391641	0.19164	0.35791	0.335959	0.264863	0.283123	0.367932	0.248998	0.420706	0.678586	0.431424	0.282068	0.341044	0.231101	0.232631
P108	Cortisol	3	+	HMDB0000063			0.651303	0.98179	1.03379	1.04481	1.01556	1.46635	1.10424	0.167317	1.63513	0.79927	1.3308	0.964352	1.3091	0.466578	1.1538	1.33032	0.88079	0.368258	1.07617	0.840004	0.591707	0.662688	0.644983	0.451559	0.85249	0.813378	0.773783	0.719758	0.943776	0.61057	0.184514	0.636698	0.574154	0.911815	0.668415	0.738698	0.201491	0.82888	0.346298	0.827433	0.421827	0.21915	1.82047
P109	Cortisone	3	+	HMDB0002802			0.120364	0.118438	0.843775	0.230097	0.215148	0.342627	0.16414	0.0353919	0.243321	0.213703	0.277893	0.183052	0.137751	0.068629	0.204911	0.276665	0.161074	0.067415	0.185359	0.14422	0.120315	0.100746	0.171149	0.0756545	0.0848283	0.0549523	0.129449	0.101878	0.137804	0.078651	0.0198899	0.0761112	0.05434	0.227606	0.0747259	0.165564	0.0297966	0.0843558	0.0597191	0.155194	0.0720325	0.0469461	0.0488842
P110	Creatine	3	+	HMDB0000064			0.519023	0.687762	4.97369	1.25733	2.48204	0.695392	2.55162	3.94123	3.20918	1.31812	4.26783	1.90678	2.11673	3.33479	3.29652	2.04277	1.90395	3.17815	2.07849	3.92829	2.26175	2.24604	2.6956	3.72949	5.37461	2.57693	2.04221	3.89541	2.75257	1.25008	1.05724	1.41569	2.00377	3.13671	1.79038	2.39462	3.04222	1.65951	1.81667	3.5364	1.6508	1.61387	10.3966
P112	Cystathionine	2	+	HMDB0000099			0.0213118	0.116853	0.112867	0.0343963	0.0116042	0.111941	0.750741	0.0109592	0.00418283	0.240494	0.00466883	0.119281	0.0342719	0.00638927	0.0402817	0.025276	0.0435131	0.512145	0.0402762	0.172718	0.0659546	0.140245	0.10072	0.012777	0.10373	0.551666	0.0397008	0.136947	0.0231014	0.111517	0.0352945	0.113642	0.0126553	0.0900601	0.109387	0.137535	0.016182	0.000727208	0.00277023	0.0685902	0.00420683	0.00889594	0.0722114
P113	Cysteinylglycine disulfide	2	+	HMDB0000709			0.023679	0.0286604	0.0420787	0.0540893	0.0244756	0.0447147	0.0330412	0.0207535	0.0530286	0.0312498	0.0409199	0.0433823	0.0188318	0.019638	0.0288192	0.0420244	0.0251006	0.0417561	0.0483403	0.0349593	0.0230814	0.0204273	0.0387673	0.0204512	0.0124494	0.074037	0.0376117	0.0198608	0.045031	0.026137	0.00814457	0.0211575	0.0304464	0.0234319	0.0348298	0.0494399	0.0270116	0.0303015	0.023475	0.0515095	0.0108963	0.0291502	0.0114102
P114	Cystine	1	+	HMDB0000192			0.218553	0.448911	0.254757	0.21373	0.290242	0.45942	0.22563	0.24808	0.357782	0.333807	0.317996	0.32525	0.319043	0.26637	0.19503	0.363218	0.133468	0.308169	0.280903	0.260814	0.294901	0.339905	0.17212	0.183242	0.133045	0.348058	0.352898	0.190998	0.352348	0.270044	0.104693	0.209434	0.253692	0.164708	0.247484	0.294508	0.275353	0.258276	0.163854	0.241601	0.10991	0.261682	0.0345711
P115	Delta-tocopherol	2	+	HMDB0002902			0.0482657	0.0532492	0.0569975	0.0423825	0.0364948	0.0787718	0.0380913	0.0453763	0.0505575	0.047841	0.0750235	0.0422186	0.0347189	0.0641247	0.0470556	0.0479346	0.0454154	0.0572413	0.0770043	0.0314455	0.0358442	0.0480425	0.0232777	0.0469274	0.0463336	0.0262281	0.0399175	0.0331047	0.117964	0.0398598	0.0226684	0.0297813	0.024464	0.0387294	0.0261853	0.0370505	0.0286226	0.026368	0.0459197	0.0339751	0.0330304	0.0227485	0.0563905
P116	Diethyltoluamide	2	+	HMDB0250930			0.0576856	0.051923	0.0412526	0.0292548	0.0327862	0.0400333	0.0265921	0.0325974	0.0297299	0.0349848	0.0402193	0.0349745	0.0269964	0.0243898	0.0395674	0.0265512	0.0181998	0.0445858	0.0327649	0.0282428	0.0412948	0.0263859	0.0326748	0.040143	0.0189409	0.0274124	0.0391975	0.0259361	0.0356642	0.0188515	0.0325847	0.0299793	0.0179175	0.0225236	0.0260591	0.0309274	0.0216661	0.0258102	0.0313032	0.03755	0.0165665	0.021147	0.0314788
P117	Dihydrosphingosine	3	+	HMDB0000269			0.0173657	0.0736391	0.0194199	0.0251066	0.0239161	0.0226234	0.0460145	0.0825557	0.0255479	0.0234575	0.0432471	0.0322015	0.054385	0.0701405	0.0622396	0.026943	0.0709747	0.0234349	0.0592764	0.0360521	0.0286723	0.0601296	0.0276474	0.0138723	0.0290976	0.018925	0.0107622	0.0338023	0.0390968	0.0242622	0.0312566	0.01719	0.0535275	0.0427263	0.0159416	0.0175825	0.0492713	0.046736	0.038196	0.0249182	0.0531564	0.0109259	0.028107
P118	Dimethylarginine	3	+	HMDB0251395			0.688108	0.662892	1.00329	0.564198	0.544183	0.583353	0.564792	0.371818	0.599496	0.531278	0.421306	0.47697	0.633698	0.552449	0.566104	0.572473	0.76145	0.527203	0.404548	0.54295	0.465114	0.600467	0.471032	0.586365	0.697351	0.421567	0.3292	0.477702	0.500516	0.487667	0.975807	0.499097	0.59838	0.652812	0.44043	0.47362	0.493602	0.546685	0.502874	0.556331	0.374659	0.456993	1.45948
P120	Dioctyl Phthalate	3	+	HMDB0251427			0.316473	0.562121	0.326271	0.523804	0.402167	0.650255	0.426472	0.260292	0.536548	0.320985	0.600561	0.477953	0.49764	0.414391	0.436583	0.437665	0.374008	0.344139	0.52198	0.331409	0.447791	0.268618	0.507127	0.461366	0.357208	0.290862	0.376795	0.31842	0.55982	0.300009	0.267173	0.301921	0.229336	0.354855	0.287335	0.368369	0.308914	0.306433	0.325032	0.364783	0.33226	0.223238	0.47876
P121	DL-2-Aminooctanoic acid	2	+	HMDB0000991			0.210063	0.475138	0.157888	0.753296	0.858697	0.331325	0.282018	0.449738	0.472499	0.485897	0.31182	0.748132	0.270636	1.80385	0.331451	0.29763	0.0820572	0.628481	0.413599	0.356914	0.381058	0.63763	0.952969	0.896711	0.20044	0.22324	0.674975	0.468188	0.538007	0.272594	0.411093	0.391919	0.658908	0.206959	0.629325	0.285627	0.565466	0.226425	0.211678	0.437712	0.539203	0.486107	0.154904
P122	Docosahexaenoic acid	2	+	HMDB0002183			0.683155	0.644069	0.928201	0.430117	0.631759	1.04113	0.442467	1.56237	0.671292	0.665169	0.626197	0.577775	0.34111	1.23637	1.68154	1.69936	0.713283	1.52986	1.05763	1.1023	1.12167	0.743592	0.715766	1.16061	1.45763	0.478525	0.89473	2.30377	0.998065	0.593085	0.363086	0.507737	0.344349	0.550197	0.293127	1.58154	0.988163	0.747931	0.2082	0.861333	0.383006	0.446927	0.935917
P123	Docosatetraenoyl Ethanolamide	3	+	HMDB0013626			0.303191	0.386209	0.563549	1.17471	0.241161	0.354548	0.314121	0.592047	0.488016	0.545931	0.206783	0.611632	0.34856	0.388955	0.279758	0.223629	0.510504	0.136061	0.465889	0.812993	0.376916	0.358317	0.570361	0.236109	0.458515	0.388342	0.667065	0.0697772	0.675353	0.293232	0.184097	0.306728	0.521245	0.341458	0.366002	0.256182	0.543647	0.150154	0.262135	0.364381	0.640535	0.206329	0.231524
P124	E-N-Deoxyfructosyllysine	2	+	HMDB0034879			0.0759194	0.135249	0.11047	0.0874688	0.128568	0.0649608	0.116888	0.221619	0.099904	0.092737	0.13933	0.10601	0.0708401	0.085411	0.119114	0.0617287	0.060186	0.098429	0.0352084	0.0895631	0.0780375	0.0676793	0.0725421	0.0439209	0.129099	0.0490909	0.0592506	0.0979888	0.0314216	0.0742737	0.0925954	0.0434069	0.0659081	0.0842937	0.0878713	0.0434387	0.105257	0.0555177	0.0750577	0.0308486	0.0632335	0.0402329	0.124501
P126	Farnesylacetone	2	+	HMDB0034495			0.148962	0.054794	0.108647	0.152564	0.10067	0.15367	0.0649475	0.27701	0.120805	0.162078	0.263168	0.105196	0.191582	0.134534	0.109224	0.194686	0.0937168	0.120418	0.344019	0.0695527	0.0717428	0.2108	0.0760532	0.205801	0.235232	0.0698528	0.090717	0.0790574	0.201182	0.153713	0.0288935	0.111412	0.169943	0.133474	0.0578284	0.0905364	0.223139	0.0936768	0.0614302	0.13591	0.161601	0.109667	0.174792
P135	Gamma-CEHC	3	+	HMDB0001931			0.0704942	0.22876	0.0508123	0.195579	0.0844417	0.581392	0.251342	0.0454771	0.114356	0.103743	0.113376	0.279278	0.0402577	0.271766	0.136211	0.534066	0.0514351	0.498744	0.0876012	0.218616	0.224146	0.152559	0.135197	0.176644	0.030307	0.0584922	0.571323	0.504799	0.282251	0.108803	0.0878312	0.32477	0.0440148	0.021909	0.124946	0.27993	0.368048	0.0759974	0.035274	0.186713	0.0724856	0.165462	0.0836416
P136	Gamma-glutamylphenylalanine	1	+	HMDB0000594			0.553928	1.1816	0.919015	0.341155	0.372767	0.225267	0.572392	0.815009	0.399574	0.457652	0.504624	0.841364	0.391727	0.377093	0.812505	0.388835	1.27083	0.411377	0.431553	0.340546	0.299851	0.44025	0.291864	0.246576	0.480552	0.258241	0.343844	0.748086	0.538755	0.277197	0.954931	0.281262	0.980193	2.19551	0.290371	0.777504	0.469128	0.49119	0.316788	0.227776	1.49819	0.223411	0.637125
P137	Gamma-glutamylthreonine	2	+	HMDB0029159			0.24693	0.4629	0.542671	0.252965	0.326764	0.544585	0.25928	0.173184	0.34315	0.301885	0.357559	0.32589	0.179329	0.258857	0.325493	0.30389	0.405209	0.285332	0.169105	0.261315	0.360693	0.391826	0.324305	0.314297	0.433636	0.168274	0.204752	0.341196	0.423419	0.546496	0.207342	0.189426	0.507586	0.434794	0.149862	0.387777	0.362971	0.40402	0.374546	0.227812	0.278928	0.158653	0.972506
P138	GCA	1	+	HMDB0000138			0.0618196	1.32631	0.466092	0.538383	0.829124	0.0439112	0.433336	0.55746	0.579987	0.833031	0.642608	1.43638	1.51793	0.166919	1.62409	0.114572	6.28645	0.256505	0.0714338	0.397014	0.0891631	0.0528981	0.944503	0.286569	0.61812	0.455799	0.0530084	0.13769	0.384448	0.00853774	0.0604308	0.642535	1.62544	0.127362	0.475694	0.452395	0.906657	0.478106	1.62513	0.113713	1.33727	0.9685	0.0283027
P139	GCDCA	1	+	HMDB0000637			0.272264	1.57089	0.390565	1.23141	1.46693	0.240987	0.409074	3.73901	1.61491	3.5912	1.59561	3.3708	2.04501	0.441607	3.60391	0.256391	3.79981	2.11891	0.248604	1.06192	0.127344	0.112218	1.74606	1.81369	1.77799	0.469313	0.213109	1.00068	1.11893	0.0635872	0.115589	0.527489	4.57079	0.104971	2.175	1.07534	1.35009	2.17836	6.11128	0.338016	5.61153	2.49399	0.0532018
P140	GDCA	1	+	HMDB0000631			0.149323	1.88011	0.369163	0.800548	0.600952	0.151739	1.65531	0.000533209	0.437141	9.72133	0.812942	4.99112	0.759205	0.120112	3.09423	0.486921	3.98947	2.53647	0.311336	2.40112	0.273927	0.166151	3.18977	0.840308	1.78995	2.21116	0.318216	0.49456	0.410315	0.0361296	0.0684018	0.778242	0.591174	0.103517	1.59748	1.62456	0.325464	1.66127	0.00269655	0.372109	0.951301	0.686484	0.0134964
P141	Glu-Leu	2	+	HMDB0028823			1.62481	1.94015	2.64079	0.976101	1.06984	0.669758	2.24601	3.80298	1.29355	1.39075	1.90895	2.42543	0.95741	0.991933	3.01318	1.15986	2.64495	1.41579	1.46936	0.978742	1.0699	1.30816	0.773523	0.62104	2.00255	0.609108	0.98816	1.98928	1.65259	0.82219	1.75596	0.879765	2.7595	5.26312	0.916083	2.39617	1.3791	1.0246	1.01466	0.838566	4.15764	0.661044	2.31732
P142	Glutamic acid	1	+	HMDB0000148			1.61674	1.34826	2.54043	2.57329	4.46541	2.49544	1.96423	2.4664	2.99415	3.75062	2.89619	2.81508	4.16134	3.56925	3.46941	3.21429	2.77779	4.02394	3.35605	4.3272	3.49876	3.49422	3.40906	3.29251	4.02128	3.83293	3.61428	3.70772	4.18865	3.24738	2.71256	3.12588	3.36916	2.31789	3.71531	3.87256	3.74444	3.69789	3.52457	3.77567	2.47496	3.36223	2.97004
P143	Glutamine	2	+	HMDB0000641			2.73471	2.44526	4.40068	4.31873	6.06208	4.58938	2.88494	3.58853	4.22334	5.97045	4.5257	3.57543	5.47278	5.22926	4.86076	4.59425	3.45926	5.78959	4.00446	6.39032	5.54185	5.91065	5.11918	4.46831	5.066	5.22044	4.70983	4.70255	5.33733	4.50689	3.07386	4.43618	3.77081	2.24273	5.2515	4.80965	5.18272	4.74659	5.04634	5.34702	2.32662	4.94307	3.39752
P144	Glutaminylglutamic acid	3	+	HMDB0028796			0.111841	0.148409	0.217876	0.0986691	0.110235	0.0730252	0.139114	0.0360468	0.0639661	0.140887	0.0659864	0.0822254	0.0802711	0.0695159	0.247209	0.100107	0.152165	0.123361	0.0874864	0.145395	0.104306	0.0749464	0.0996602	0.0952325	0.164746	0.0673882	0.0861538	0.164446	0.0994206	0.0936973	0.0800281	0.0692931	0.0769047	0.0939701	0.0643413	0.144178	0.0902296	0.0571291	0.0496051	0.0705823	0.0863217	0.063935	0.0328342
P145	Glycerophosphocholine	2	+	HMDB0000086			0.598204	0.646988	0.477413	0.305933	0.728949	0.321194	0.467072	0.487429	0.345853	0.295558	0.452956	0.338727	0.482215	0.412361	0.543923	0.431888	0.570988	0.270541	0.466542	0.502149	0.402649	0.319555	0.404131	0.350397	0.186503	0.603738	0.328293	0.34849	0.383559	0.280116	0.172494	0.377975	0.386616	0.495668	0.447277	0.41968	0.37585	0.713532	0.450368	0.475373	0.203829	0.281347	0.127749
P146	Gly-Phe	3	+	HMDB0028848			1.53589	1.71683	1.51539	0.0318916	1.8992	0.015788	1.24953	1.43718	0.0148198	0.0213528	0.0302804	0.0496159	3.38745	0.823484	2.10042	0.062722	0.915542	0.597127	0.0295716	1.38796	0.884063	1.22055	0.0209063	0.826953	2.09659	0.0608628	0.0253641	2.33001	0.0285735	1.4984	0.537892	0.723072	1.73417	1.7476	0.681348	0.0351857	0.85506	0.687562	0.326527	0.0133073	1.4719	0.562248	0.654071
P147	Guanidineacetic Acid	3	+	HMDB0000128			0.0503443	0.0600696	0.045522	0.0437623	0.1062	0.0407504	0.0600271	0.102175	0.0764404	0.06244	0.0918089	0.0981216	0.164871	0.128289	0.13065	0.0703132	0.161811	0.109415	0.0673453	0.126393	0.0846293	0.137843	0.143247	0.114757	0.177979	0.0891303	0.0803728	0.190215	0.110276	0.114774	0.197506	0.110391	0.16813	0.248418	0.103209	0.0953726	0.184922	0.235071	0.113257	0.102096	0.156694	0.11078	0.20908
P149	GUDCA	1	+	HMDB0000708			0.0487296	0.242611	0.0650061	0.206463	0.643048	0.215922	0.106405	0.650015	0.147524	3.24903	0.370401	0.572913	1.07294	0.0638494	0.462022	0.0723914	0.225106	0.43512	0.0251457	0.22168	0.0581829	0.0852022	0.146237	0.521028	0.488341	0.0729851	0.0864081	0.444662	0.262358	0.0391317	0.0292873	0.102334	0.382856	0.0454311	0.292026	0.107517	0.190474	0.0926046	1.06338	0.0555055	0.217535	0.394983	0.0248897
P150	Heme	1	+	HMDB0003178			0.95285	0.466539	0.626674	0.128585	0.622953	0.436767	0.119837	5.95017	0.110532	0.640816	0.37628	0.482894	0.504556	0.288169	0.117896	0.121087	0.160536	0.342477	0.358181	0.151136	0.255543	0.580342	0.538379	0.394891	0.0245153	0.0511741	0.0672221	0.00440219	0.40918	0.158926	0.000725583	0.0373092	0.685554	0.0748709	0.299838	0.0584281	0.283002	0.0943999	0.0992608	0.0100675	0.106819	0.21661	0.00139848
P151	Hexaethylene glycol	1	+	HMDB0061822			0.116218	0.157924	0.171239	0.0685069	0.103556	0.0931476	0.172238	0.095884	0.0920013	0.0639263	0.089862	0.105433	0.107507	0.0762755	0.117237	0.0546333	0.134785	0.0612963	0.0816858	0.0568922	0.079701	0.085936	0.0288024	0.0822039	0.0973749	0.0572199	0.077242	0.0784972	0.0956529	0.0836073	0.0895449	0.0817028	0.0880216	0.0557108	0.0748087	0.0264044	0.0928972	0.0626112	0.0803629	0.037508	0.0698017	0.0645185	0.0933299
P152	Hippuric acid	1	+	HMDB0000714			3.42898	2.97252	0.155484	1.14591	0.0383981	0.511833	1.12705	0.135306	0.707072	0.340105	0.173711	1.19638	1.24591	0.902597	3.1216	0.832784	4.57127	1.85893	0.766883	4.68202	1.06998	1.68119	0.4327	0.0771056	0.12017	1.25461	0.342018	0.788459	0.485762	0.813211	0.27584	2.47607	0.595226	0.0756731	0.853312	1.12735	0.891525	0.461414	0.458705	0.612992	0.106813	0.104929	1.04986
P153	Histidine	1	+	HMDB0000177			0.547757	0.741978	0.992528	0.80628	1.10609	0.6802	0.760209	0.833434	0.753022	0.872674	1.1769	0.787326	0.8777	1.00263	0.930714	0.742376	0.937791	0.904771	0.826428	1.14741	0.933124	0.836783	0.806118	0.807688	0.739202	0.697057	0.768097	0.990006	0.828067	0.814555	0.365612	0.669969	0.714458	0.586442	0.916613	0.923877	0.905916	0.692669	0.9289	0.651027	0.775972	0.777526	0.580562
P154	Homoarginine	3	+	HMDB0000670			0.09611	0.513875	0.183491	0.170087	0.305896	0.165123	0.178399	0.371144	0.143877	0.261051	0.333025	0.22037	0.141056	0.199032	0.280962	0.205785	0.163821	0.271733	0.174207	0.248695	0.268034	0.333399	0.214681	0.287965	0.163788	0.162877	0.209459	0.238691	0.151607	0.185908	0.101057	0.180863	0.144474	0.0970079	0.25129	0.230752	0.270462	0.134656	0.226503	0.201394	0.142027	0.148521	0.129873
P155	Homoserine	1	+	HMDB0000719			2.60906	3.50276	3.36202	1.55396	3.48608	1.32685	2.32586	4.20118	2.10214	2.01314	2.71106	3.06922	5.05515	5.77481	4.386	2.74859	5.45625	3.92699	2.53807	5.05401	2.84047	4.73282	3.94052	3.42748	6.53644	2.72306	2.18593	6.96929	3.42136	3.37856	7.12465	2.57662	5.80557	8.72902	3.92984	4.24602	5.83812	5.24431	4.05681	2.60784	5.13357	2.89296	5.3479
P156	Hypoxanthine	1	+	HMDB0000157			0.494456	0.353217	0.637026	2.26029	1.02408	2.05944	0.670053	1.15275	1.81954	2.66869	1.21369	4.17012	1.31644	1.17604	0.680421	3.28955	0.217101	0.98558	3.15672	0.865019	0.685275	0.887439	2.25029	1.12098	0.58586	3.34339	2.10284	0.664519	4.47471	0.933459	1.47974	0.523326	0.738048	0.65038	0.854485	3.94141	0.872382	1.14235	0.590133	1.70548	0.681274	0.742946	0.864967
P157	Imidazolepropionic acid	3	+	HMDB0002271			1.07023	0.582363	0.420358	0.506493	0.605571	0.603033	0.755626	0.352521	0.69908	0.807164	0.983811	0.620605	0.467577	0.857373	0.672257	0.581708	0.68845	0.76178	0.502179	0.602165	0.941437	1.00209	0.616984	0.446087	0.492102	0.349222	0.987022	0.631094	0.490954	0.47681	0.967649	0.499583	0.343089	0.553089	0.532145	0.481936	0.593922	0.586697	0.823833	0.518261	0.391588	0.788381	0.245622
P158	Indole	3	+	HMDB0000738			0.0662539	0.0782947	0.0652445	0.0709129	0.173463	0.0713049	0.0647091	0.142722	0.17118	0.120318	0.147268	0.14367	0.128492	0.135379	0.169485	0.162012	0.136402	0.16397	0.160342	0.179589	0.121543	0.139656	0.197111	0.143413	0.129441	0.113416	0.173294	0.176233	0.177201	0.156847	0.0644717	0.131223	0.196961	0.179048	0.161567	0.227539	0.274982	0.177481	0.270144	0.197858	0.214894	0.197606	0.134249
P159	Indole-3-propionic acid	2	+	HMDB0002302			1.06046	0.651692	0.0238643	0.561649	0.0477334	0.973675	0.0798557	0.193854	0.824393	0.170957	0.0601403	10.0265	6.8428	2.14971	0.121327	1.13522	0.613935	0.453336	0.202872	0.852589	0.0851494	0.210746	0.322535	0.0448849	0.0570747	0.435824	0.249399	0.639419	0.332388	0.164774	0.0457374	0.212638	0.633899	0.183849	0.236595	0.381263	0.186406	0.163233	0.0432435	0.532517	0.0722152	0.0717964	0.0222106
P160	Indoleacetic acid	1	+	HMDB0000197			0.218588	0.274284	0.191927	0.300614	0.429466	0.260607	0.337301	0.218738	0.260928	0.603314	0.25762	0.276552	0.642325	0.148784	0.17613	0.407515	0.198275	1.36823	0.252472	0.28394	0.163344	0.254964	0.569298	0.371385	0.297872	0.328094	0.297454	0.323133	0.314711	0.147181	0.346012	0.58547	0.795256	0.206375	0.324106	0.260174	0.21641	0.172062	0.347172	0.190705	0.602931	0.251829	0.148497
P161	Indolelactic acid	1	+	HMDB0000671			0.0809783	0.375377	0.144702	0.0835589	0.133715	0.163227	0.164154	0.188639	0.163151	0.127488	0.142156	0.248366	0.140251	0.136946	0.173559	0.212266	0.180372	0.171869	0.12117	0.172613	0.189034	0.142342	0.205128	0.132487	0.15499	0.118861	0.219494	0.244548	0.354053	0.103832	0.134196	0.113941	0.209698	0.196905	0.122155	0.234559	0.29636	0.157645	0.14703	0.0964883	0.183025	0.134531	0.48176
P162	Indolin-2-one	3	+	HMDB0061918			0.0677521	0.223709	0.0522262	0.118389	0.0658837	0.0682047	0.135367	0.0652781	0.0553891	0.132835	0.0764673	0.283712	0.0813687	0.0737641	0.116297	0.14206	0.0908799	0.455058	0.0795633	0.15804	0.0724067	0.251321	0.0990139	0.121922	0.149672	0.185475	0.141299	0.28996	0.079998	0.0905304	0.0744003	0.0915137	0.122373	0.0735906	0.150704	0.410505	0.158034	0.0968545	0.118939	0.0792463	0.0403799	0.0571484	0.162122
P163	Indoline	3	+	HMDB0253472			20.7938	25.1278	27.0537	12.8794	29.5877	12.6456	22.1743	35.7758	20.7687	19.1892	22.7597	23.0154	40.062	34.4421	33.2233	17.9717	41.9805	26.4823	17.3148	28.8027	23.9627	31.9949	26.7063	23.4186	34.4498	17.0093	15.8912	41.6819	22.1681	23.9067	42.4834	22.7217	39.1505	60.1378	23.5012	22.0875	32.8494	45.7913	24.3606	16.8546	27.5571	20.8532	32.6408
P164	Inosine	3	+	HMDB0000195			0.168788	0.025349	0.0641852	0.628421	0.089473	0.423705	0.0486379	0.0241861	0.237883	0.352629	0.0886639	0.499682	0.088573	0.0101551	0.0618198	0.670953	0.00660412	0.122933	0.265798	0.0282537	0.0315743	0.016936	0.115706	0.164921	0.0738639	0.545894	0.273234	0.0250142	0.63704	0.0495353	0.0769455	0.0486722	0.0181943	0.0290558	0.0154082	0.615702	0.00860983	0.0216173	0.0102766	0.286537	0.0686115	0.127716	0.0751699
P165	Isoleucine/Leucine	1	+	HMDB0000172			60.6146	54.917	92.7953	51.9433	76.5616	47.75	63.4352	167.107	80.8072	70.1488	109.727	87.5785	81.7418	68.8819	95.9294	64.278	76.9397	86.6288	71.5197	68.6787	75.9157	80.8211	79.5655	54.8361	97.674	49.0257	55.6212	89.7904	75.9493	59.5601	60.2476	64.2424	100.921	109.245	68.1736	75.8456	75.1071	75.0846	73.1883	59.1781	60.8606	56.9262	73.6815
P167	Kynurenine	1	+	HMDB0000684			1.06953	4.0749	1.92687	1.23388	1.32587	1.33562	1.45079	1.63552	1.83066	1.36858	1.50132	2.57526	2.14503	1.97142	1.67782	1.6533	1.85401	1.79405	1.44019	1.6994	1.25959	2.48666	1.76534	1.10919	1.69673	1.87572	1.36171	2.73153	2.35183	1.12849	3.28402	1.29923	3.39592	1.19647	1.20255	2.0062	1.28395	1.55021	1.68424	1.75973	1.42932	1.19169	3.94507
P168	L,L-Cyclo(leucylprolyl)	2	+	HMDB0034276			0.144165	0.391315	0.0466541	0.24752	0.161444	0.158596	0.149462	0.164429	0.149668	0.159174	0.419151	0.240907	0.0750256	0.213192	0.0849267	0.126371	0.0518662	0.463764	0.183537	0.130977	0.132462	0.132903	0.170626	0.130867	0.171756	0.0767758	0.678921	0.0919057	0.1182	0.0952905	0.147559	0.249414	0.107288	0.204199	0.816402	0.621978	0.114688	0.115508	0.0510848	0.116203	0.123154	0.178405	0.0927092
P169	Lauroyl diethanolamide	2	+	HMDB0032358			0.0462247	0.0483297	0.0498649	0.0396882	0.0871567	0.0546299	0.0390382	0.0366343	0.0339801	0.0330544	0.043586	0.0553023	0.0387667	0.0506013	0.0302276	0.0488737	0.0462611	0.0308921	0.0465522	0.0293004	0.0431714	0.0209456	0.0427094	0.0462762	0.0332291	0.0279562	0.0484022	0.0281929	0.030353	0.0288499	0.0166682	0.0177049	0.0221328	0.0230588	0.0247632	0.0195437	0.0300557	0.0206648	0.0257741	0.0247341	0.052463	0.0169283	0.0204544
P170	LEA	1	+	HMDB0012252			0.0315721	0.0277781	0.0282717	0.0423887	0.0217497	0.0259335	0.0328411	0.0557428	0.023078	0.0204667	0.0462655	0.0321378	0.0256384	0.0212226	0.0270666	0.0289527	0.0239705	0.0215555	0.0463526	0.0220959	0.0182393	0.0363429	0.03091	0.0343069	0.0622834	0.0194598	0.0234791	0.0196637	0.0347073	0.0343681	0.0207726	0.0193559	0.0277799	0.0406138	0.0117683	0.0153983	0.049758	0.0204611	0.0126879	0.0208359	0.0141739	0.0122574	0.0714526
P171	Lenticin	2	+	HMDB0061115			72.5336	6.53736	3.61557	14.6536	7.28985	4.48943	10.7472	6.44843	7.16498	1.15196	1.25241	4.40894	10.7448	8.32938	0.869733	8.73056	20.4556	8.83848	3.60735	6.65136	2.26965	4.69013	17.8921	2.13011	1.21098	7.30644	4.22986	2.57407	13.5684	1.23728	5.50536	4.24265	1.08117	6.75188	9.40667	4.95312	12.242	1.11184	34.416	3.28143	4.8687	0.905535	2.9097
P172	Leucylalanine	3	+	HMDB0028922			0.685536	0.6228	0.976555	0.54233	0.50757	0.542586	0.5229	0.328915	0.58496	0.505938	0.393218	0.448018	0.60942	0.521395	0.552367	0.557707	0.736147	0.496989	0.392956	0.538112	0.445483	0.598013	0.467539	0.546153	0.67291	0.42904	0.305441	0.455234	0.49079	0.473285	0.978354	0.483169	0.580971	0.640292	0.4034	0.454786	0.48646	0.534557	0.504649	0.54403	0.376929	0.446486	1.44403
P173	Leucylproline	3	+	HMDB0011175			4.17459	4.96119	8.05867	2.62226	4.41713	4.27348	3.30845	1.90829	4.23646	2.82897	2.58916	4.26316	3.20007	2.49271	3.55566	2.72795	2.46673	3.51124	2.6545	3.11592	2.40087	3.13399	2.16633	2.78912	4.36153	3.80744	2.49864	3.39369	3.82148	3.48974	10.6555	2.60266	3.09716	5.37943	2.33867	3.1443	3.33472	2.99246	2.91146	2.27047	2.04044	1.81339	23.2326
P174	Leu-Leu	2	+	HMDB0254039			4.64469	17.4312	1.65215	0.144504	1.42159	0.143347	5.51052	1.29534	0.173251	0.192861	0.247334	0.431465	1.10206	0.264231	8.41132	0.307939	0.989884	0.154663	0.461623	0.320233	0.337439	0.0983015	0.281259	0.311943	3.11681	0.183098	0.174623	3.27669	0.180283	3.91155	1.56344	0.22656	1.19894	3.0277	0.320241	0.31126	0.247868	0.351824	0.134885	0.0626751	5.94004	0.13421	1.17109
P175	L-Methionine	1	+	HMDB0000696			1.67192	1.0733	2.88554	1.17782	2.38687	1.30945	0.867109	5.33477	2.25803	2.94195	2.5364	2.26909	2.02657	1.62668	1.93495	1.92347	1.26257	1.56595	1.19247	3.28267	1.55504	2.07948	3.07454	1.65132	1.63976	2.47615	2.46179	2.45373	1.96259	1.2418	1.21188	1.49766	1.13373	2.42557	1.87813	3.47521	1.86533	1.19802	1.88331	1.2666	1.36252	1.32791	1.42666
P178	L-urobilin	2	+	HMDB0004159			0.0972043	0.779677	0.677577	0.052935	0.00772143	0.0609279	0.0413421	0.0528063	0.469228	0.103837	0.226567	0.17902	0.00344407	0.167182	0.00787554	0.0619242	0.059787	0.426739	0.120619	0.0427243	0.196031	0.787223	0.074815	0.0917227	0.480685	0.0606086	0.109951	0.0595501	0.0376192	0.160561	0.691388	0.0405401	0.0113397	0.142448	0.0790064	0.121402	0.0553201	0.261368	0.0168615	0.0341409	0.0173069	0.0656816	0.0123988
P179	Lys	1	+	HMDB0000182			0.996674	1.85326	2.42091	1.0992	2.58517	1.0711	1.78833	2.82005	1.47288	1.64606	2.3102	1.53064	1.73189	1.85004	2.33748	1.5351	1.73948	2.06683	1.94374	2.36923	2.11086	1.91797	1.37667	1.71228	2.1272	1.43	1.51094	2.15349	1.49505	1.35699	1.12961	1.33633	1.92238	1.89133	1.85368	1.69007	1.97204	1.56941	1.57747	1.60237	1.22318	1.46521	1.41159
P245	Maslinic acid	3	+	HMDB0002392			0.155145	0.0215251	0.0633297	0.0895593	0.077793	0.0411731	0.0642954	0.106504	0.0700078	0.0433388	0.127669	0.132328	0.042087	0.0958264	0.0997251	0.108815	0.0163396	0.130397	0.104921	0.0805478	0.06199	0.147452	0.0590752	0.050378	0.0725437	0.020889	0.0838308	0.069365	0.125178	0.0652679	0.0500661	0.0627872	0.0494899	0.0334236	0.0820036	0.0520274	0.0811072	0.0511867	0.0898825	0.0726698	0.0321115	0.070968	0.0438739
P246	Methionine sulfoxide	3	+	HMDB0002005			0.378982	0.602284	1.06669	0.704408	1.02656	0.617691	0.363101	0.62412	0.419408	0.713967	0.80076	0.85384	0.666296	0.548814	0.70778	0.381259	0.803251	0.786947	0.571853	0.655564	0.763509	0.687836	0.973024	0.7808	0.670665	0.424936	0.359753	0.675701	0.644695	0.60039	0.493938	0.236469	0.62331	0.467773	0.571102	0.413901	0.673207	0.658322	0.718188	0.494892	0.4578	0.648623	0.623108
P247	Methyl indole-3-acetate	3	+	HMDB0029738			0.215246	0.0997854	0.0127712	0.217004	0.026247	0.132502	0.0175263	0.0309902	0.196687	0.0650664	0.0404565	0.999453	0.552978	0.169989	0.0283258	0.171492	0.0591497	0.0413475	0.0594043	0.0768403	0.0252955	0.03216	0.0486943	0.00959209	0.0180889	0.189545	0.0997348	0.0826174	0.0829219	0.0164387	0.0123557	0.0392384	0.0622277	0.0200955	0.0376851	0.0686697	0.024109	0.0168176	0.00758317	0.0970717	0.0159716	0.00758337	0.0309846
P248	Metoprolol acid	2	+	HMDB0254682			0.00479615	34.4096	27.9105	0.0133635	0.00777306	0.0120064	0.0145101	7.77131	0.813383	0.0106669	0.0170574	0.0119499	0.01422	0.0159687	0.0159381	0.014044	0.00420276	0.0068243	0.0100104	0.00345393	0.00775437	0.00558842	0.00162661	0.00829362	0.0082837	0.00325608	0.00727234	0.0114787	0.0092452	0.00639895	8.76981	0.00171451	0.00835567	0.0062676	0.00163033	0.00935317	0.003107	0.00526555	0.00639177	0.00208304	0.00585069	0.00753614	0.00685468
P249	Monoethylhexyl phthalic acid	1	+	HMDB0013248			1.43904	1.99529	1.58186	1.42334	1.69098	1.42811	1.67439	1.39465	1.51563	1.60407	1.51896	1.31714	1.63542	1.46311	1.77675	1.72798	1.52795	1.82538	1.56518	1.31726	1.61405	1.79337	2.14859	1.77446	1.36478	1.50412	1.88327	1.48133	1.86758	1.65222	1.28533	1.6249	1.4976	1.56279	1.61254	1.73872	1.8587	1.8287	1.57547	1.7484	1.78519	1.47738	1.84796
P250	N-(1-Deoxy-1-fructosyl)leucine	2	+	HMDB0037840			0.161366	0.32993	0.0958257	0.0888396	0.0950661	0.137534	0.112091	0.0892222	0.101459	0.0684895	0.090938	0.146422	0.0715612	0.101199	0.163538	0.0970691	0.130385	0.111295	0.0731626	0.091183	0.096562	0.134179	0.0910109	0.0671437	0.169245	0.0421985	0.0956969	0.149422	0.0791745	0.0730247	0.171448	0.0696619	0.0321182	0.114064	0.0510856	0.194034	0.0678306	0.0936004	0.0783584	0.0796353	0.0786167	0.10381	0.11283
P251	N(6)-Methyllysine	3	+	HMDB0002038			0.086178	0.0721254	0.0690233	0.0557722	0.360637	0.191426	0.0538097	0.0687245	0.0847213	0.395512	0.0624038	0.345406	0.073235	0.0537001	0.152603	0.0920241	0.118719	0.136609	0.0633897	0.306203	0.0670665	0.0425064	0.0447992	0.0959784	0.0881339	0.0270918	0.0406975	0.0962396	0.0656785	0.051111	0.077323	0.0557955	0.0505354	0.089924	0.19776	0.0418786	0.0546794	0.060854	0.0613779	0.178565	0.0441963	0.0411653	0.134097
P253	N-alpha-acetyl-lysine	3	+	HMDB0000446			0.18513	0.0661989	0.147721	0.0888665	0.149172	0.141585	0.0775808	0.0435885	0.109149	0.11353	0.112239	0.118518	0.102173	0.147828	0.204052	0.1843	0.107228	0.119619	0.0693433	0.114329	0.143949	0.137817	0.0979275	0.157528	0.169244	0.127227	0.15594	0.0733039	0.0958617	0.126566	0.106751	0.0902218	0.0799345	0.118157	0.0843651	0.0861291	0.288565	0.16231	0.0526128	0.139421	0.0651441	0.0950119	0.238521
P254	N-benzylformamide	3	+	HMDB0304423			0.657406	0.736338	1.10648	0.757088	0.884626	0.517303	0.586813	1.53793	0.805794	0.814086	1.09071	1.16163	0.984979	1.0424	0.909572	0.762317	0.6472	0.758471	0.686916	0.927663	0.727871	0.687658	1.1372	0.728025	0.708942	0.578609	0.657081	1.01145	0.93162	0.537833	0.533885	0.50138	0.859844	0.830698	0.930445	0.750697	1.30685	0.89979	0.699671	0.724121	0.764894	0.769573	0.673367
P255	N-carbamoyl-DL-aspartic acid	3	+	HMDB0000828			3.73568	1.09055	0.968306	0.725429	0.828614	0.571235	0.546071	2.26273	0.737675	0.907785	0.837294	0.960328	1.06014	0.97998	0.739705	0.703513	0.667931	0.635365	0.723519	0.600011	0.623829	0.614854	0.289559	0.422753	0.651765	0.390468	0.435338	0.766687	0.670726	0.842614	0.590512	0.411772	0.898355	0.707413	0.681287	0.62668	0.70877	0.872018	0.563017	0.43892	0.549662	0.503344	0.435328
P256	N-formylmethionine	1	+	HMDB0001015			0.0228827	0.0867437	0.250839	0.0483622	0.0866916	0.0408275	0.0868479	0.17188	0.0936536	0.0623586	0.128098	0.0605495	0.0564324	0.0891058	0.121105	0.0658558	0.0681194	0.0983296	0.0692728	0.0821663	0.0781343	0.0929066	0.042144	0.0809963	0.129685	0.0576206	0.0575063	0.103487	0.065545	0.0413856	0.0337356	0.0372032	0.0405403	0.0598721	0.0484192	0.0577285	0.058457	0.0381133	0.0435055	0.0868712	0.03414	0.0367752	0.202639
P257	Niacinamide	1	+	HMDB0001406			0.17078	0.194585	0.252509	0.282204	0.44272	0.281084	0.315501	0.169259	0.489096	0.316052	0.451525	0.48387	0.301043	0.439855	0.40132	0.404977	0.400057	0.455402	0.477981	0.391934	0.377917	0.401613	7.03209	0.452304	0.258041	0.459493	0.467892	0.405655	0.617463	0.318991	0.530936	0.380556	0.273955	0.476223	0.386233	0.439741	0.269321	0.377711	0.458784	0.424	0.358617	0.347737	0.803745
P258	Nicotyrine	2	+	HMDB0255591			1.1741	1.32009	1.16552	0.788596	1.52645	0.910133	0.748919	1.70152	1.42327	1.22127	1.3351	1.29481	0.997983	1.07935	1.31246	1.21233	1.06343	1.00925	1.09177	1.21282	0.989621	0.869836	1.13072	0.808457	0.687545	0.612859	0.906468	1.15033	1.01583	0.783362	0.424211	0.831474	1.04395	0.976412	0.99542	1.42757	1.26366	1.05672	1.20266	0.881691	1.04502	0.990261	0.65366
P259	N-octyl-2-pyrrolidone	2	+		3033871		0.0353267	0.0315469	0.0443295	0.0673546	0.0315948	0.066161	0.0212278	0.0328927	0.053937	0.0473549	0.0292539	0.0781554	0.029559	0.0231797	0.0196429	0.0320024	0.0320231	0.0230566	0.0327268	0.0254985	0.0224794	0.0189071	0.0648513	0.0205326	0.0178356	0.0369281	0.0514844	0.0148898	0.059043	0.0184724	0.0142327	0.0140181	0.0182811	0.0160539	0.0238589	0.0220919	0.0245019	0.0142258	0.0186802	0.0246372	0.0285657	0.0161749	0.00989246
P260	N-Oleoyl Proline	3	+	HMDB0241965			0.0450894	0.0479148	0.0494815	0.0438185	0.0440125	0.0501384	0.0478706	0.0461748	0.0444172	0.04259	0.0476734	0.046749	0.0514291	0.053231	0.0429593	0.047893	0.0488669	0.0483564	0.046676	0.0460401	0.0550338	0.0458006	0.0491268	0.0484	0.045898	0.0518201	0.0503619	0.047651	0.0537873	0.0444402	0.0479499	0.0468855	0.0472242	0.0500357	0.0481047	0.0466744	0.0531049	0.049842	0.0501874	0.0503771	0.0481792	0.0484018	0.0489109
P261	N-Undecanoylglycine	3	+	HMDB0013286			2.76703	3.25534	3.0573	4.55167	3.32749	3.95234	3.06084	2.37128	3.9819	2.36748	2.87786	3.43733	2.80836	2.05852	2.15368	3.06558	2.32768	1.93599	2.31792	2.59221	1.91349	2.01204	2.73618	2.0726	1.51723	2.29632	3.27455	1.73923	3.05147	1.97802	1.67188	1.3529	1.66242	1.75042	1.80438	1.96855	2.16149	1.6916	1.68437	1.92216	2.18597	1.6611	1.34344
P262	Octadecanedioate	3	+	HMDB0000782			0.206782	0.158024	0.0678098	0.228855	0.142739	0.179409	0.0868774	0.168609	0.3365	0.172644	1.48466	0.202092	0.121904	1.05458	0.131581	0.433101	0.0860325	0.267296	0.342183	0.219619	0.173426	0.264374	0.236895	0.770277	0.16405	0.0258328	0.243701	0.268102	0.697761	0.307875	0.0246419	0.115781	0.217211	0.0473601	0.145047	0.229849	0.326111	0.0886545	0.0193653	0.13597	0.170253	0.0789502	0.0377189
P263	OEA	2	+	HMDB0002088			0.0495135	0.0307584	0.0705862	0.0512758	0.026753	0.062076	0.032769	0.0648533	0.0562871	0.0424224	0.0668013	0.0387482	0.0340839	0.0394404	0.0543895	0.0653615	0.0434136	0.0365936	0.128774	0.0258899	0.0347845	0.0490033	0.0306198	0.0548531	0.0636458	0.0275723	0.041217	0.0351693	0.0554274	0.0513808	0.0393752	0.0285094	0.0241065	0.0447327	0.0195699	0.0327677	0.0336363	0.031673	0.0179223	0.0614692	0.0276085	0.0188247	0.0991808
P264	Ornithine	2	+	HMDB0000214			4.616	3.89284	6.71129	3.64921	5.46907	3.44506	4.5717	12.0226	5.68799	5.23418	7.83864	6.11812	5.98924	4.84187	7.01182	4.61799	5.51307	6.14584	5.10523	4.90925	5.31442	5.72037	5.7323	3.91905	6.99099	3.56913	3.93893	6.27111	5.44259	4.3102	4.36942	4.64292	7.2601	7.98975	4.9042	5.33142	5.42799	5.32121	5.29035	4.22857	4.32603	4.02643	5.12919
P265	Pantothenic acid	3	+	HMDB0000210			0.489091	0.270896	0.409426	0.211341	0.223243	0.193044	0.255224	0.272522	0.307689	0.251639	0.396325	0.351821	0.188221	0.281498	0.321426	0.297634	0.212077	0.221102	0.472594	0.237489	0.148693	0.21906	0.18574	0.12056	0.151545	0.157703	0.365364	0.24538	0.255853	0.21435	0.375268	0.137474	0.137507	0.183186	0.242531	0.217221	0.187706	0.145761	0.211631	0.215005	0.475165	0.128178	0.575632
P328	PEA	1	+	HMDB0002100			0.0801065	0.0517408	0.06515	0.0621704	0.0378096	0.0822991	0.0646174	0.0624571	0.0581802	0.0583061	0.082286	0.0671679	0.0545359	0.0414561	0.0571726	0.0781262	0.0543127	0.0493722	0.129075	0.0384453	0.0483248	0.0281452	0.048177	0.0528938	0.0556645	0.0290538	0.0555791	0.0449688	0.0717238	0.030414	0.0277616	0.0304051	0.0354346	0.0508382	0.0212015	0.0503599	0.0456766	0.0312309	0.0348613	0.0665971	0.0430885	0.028242	0.0570867
P329	Pentaethylene glycol	2	+	HMDB0256256			0.0734308	0.256748	0.14613	0.180839	0.21146	0.380711	0.162019	0.18167	0.225762	0.187453	0.211746	0.253467	0.0957759	0.143483	0.157614	0.166075	0.215543	0.127777	0.157912	0.132566	0.14315	0.100168	0.112219	0.142769	0.146741	0.185076	0.226643	0.127406	0.220551	0.123601	0.147933	0.0770262	0.108591	0.105787	0.132362	0.0977229	0.156375	0.112028	0.0928934	0.0857414	0.128339	0.125686	0.0714507
P330	Phenylacetylglutamine	1	+	HMDB0006344			9.28713	19.9491	15.747	3.06078	3.10082	10.6969	29.6669	2.10562	1.66136	11.8605	2.10976	7.42211	6.62735	3.9187	4.30781	2.42719	4.46541	16.5482	2.81853	8.32784	4.23829	15.9636	5.04219	2.78916	8.27739	23.7718	2.90679	10.1372	2.13107	6.32461	7.01971	7.42886	5.55546	8.49688	8.05558	11.4487	1.10597	8.74742	4.44829	3.62405	0.809224	0.698181	8.08731
P331	Phenylalanine	1	+	HMDB0000159			163.045	185.93	198.165	82.932	152.358	72.8356	133.732	204.513	111.364	104.815	116.911	117.619	179.866	162.44	162.696	90.2688	196.855	119.023	83.181	133.797	114.359	143.844	123.997	102.438	141.822	74.3641	72.382	173.561	95.508	100.545	179.387	96.8535	162.557	239.783	99.1778	91.8358	130.995	181.763	98.977	68.0573	108.834	84.1081	132.518
P332	Phenylalanylphenylalanine	3	+	HMDB0013302			63.7286	60.6106	37.0264	0.108993	30.8979	0.123277	64.3925	42.6843	0.144271	0.156526	0.144551	0.156347	12.7375	51.9842	86.9794	0.13687	0.662788	25.9558	0.142213	36.1273	44.5566	11.7357	0.0553483	22.411	44.8963	0.113756	0.106128	36.2323	0.143314	27.7896	21.8195	26.4123	18.2265	2.22573	19.7535	0.107411	52.5882	91.2546	13.6102	0.0498681	33.8293	13.9296	17.2331
P333	Phenylpyruvic acid	2	+	HMDB0011481			0.798123	0.856036	1.30466	0.781232	1.03148	0.554387	0.658132	1.6925	0.916324	0.902175	1.19594	1.30987	1.04686	1.12489	0.9057	0.83192	0.674422	0.825566	0.772141	0.958906	0.740544	0.786706	1.14914	0.751628	0.697319	0.653632	0.728625	1.11693	0.953728	0.606792	0.542596	0.510081	0.884873	0.910433	0.954007	0.765957	1.26165	0.883027	0.697271	0.687354	0.807802	0.772979	0.717587
P334	Phe-Pro	3	+	HMDB0011177			1.22478	3.26299	1.74946	0.183307	0.558119	0.308059	1.1697	0.654368	0.175543	0.207596	0.334871	0.311873	0.296667	0.358276	2.02676	0.220442	1.81491	0.286817	0.237285	0.217125	0.47028	0.312082	0.0768277	0.257194	1.10213	0.116748	0.21639	0.932607	0.308646	0.802227	0.127934	0.150719	0.473606	0.70378	0.443477	0.237988	0.450531	0.19915	0.252182	0.123671	1.60935	0.139302	0.348791
P335	Phthalic acid	2	+	HMDB0002107			0.126654	0.203509	0.200394	0.181084	0.229189	0.255707	0.193762	0.2184	0.220462	0.261552	0.241854	0.245956	0.21399	0.227068	0.208046	0.28186	0.250542	0.365114	0.25605	0.247989	0.275577	0.316026	0.416716	0.348009	0.292694	0.310352	0.339894	0.238507	0.34472	0.307066	0.228621	0.307707	0.286298	0.305849	0.335303	0.307042	0.340406	0.324426	0.303031	0.347228	0.383039	0.346164	0.375301
P336	Pimeloylcarnitine	2	+	HMDB0242187			0.167766	0.442398	0.199307	0.0761285	0.154852	0.0878569	0.0700842	0.144934	0.0680406	0.0664571	0.115672	0.0207548	0.0994543	0.161637	0.277648	0.060866	0.145172	0.246424	0.0458979	0.235192	0.11785	0.110927	0.0387246	0.0917757	0.128447	0.121418	0.0697967	0.818021	0.0482875	0.14129	0.318393	0.101816	0.139797	0.127313	0.111216	0.182254	0.164425	0.158081	0.106554	0.0515179	0.0610697	0.121693	1.25656
P337	Pipecolic acid	2	+	HMDB0000070			1.52205	2.65966	1.48342	1.1776	2.02349	1.21264	0.777319	1.44267	2.20749	2.04148	0.759111	0.489982	4.04563	2.09011	1.01355	2.88219	3.38054	1.46811	2.22282	3.08492	1.51786	1.64832	2.23114	1.77883	0.944276	2.96904	1.68856	0.7864	2.14867	5.26005	2.39301	2.06257	0.847823	2.56051	3.15592	1.24506	1.6009	1.03869	1.15233	1.6034	1.07019	2.65804	2.60889
P338	Piperidine	3	+	HMDB0034301			0.67742	0.623535	1.11594	0.634828	0.870268	0.564111	0.707524	2.20646	0.980592	0.893028	1.45274	1.06562	0.996579	0.841668	1.18502	0.733651	0.95838	1.06791	0.877016	0.811985	0.912759	1.00176	0.928775	0.664916	1.23193	0.610136	0.672669	1.15302	1.01425	0.740185	0.761136	0.818158	1.32767	1.43567	0.888077	0.964091	0.958457	0.939858	0.952415	0.770385	0.771477	0.737242	0.966488
P339	Piperine	2	+	HMDB0029377			0.320922	0.0235566	0.000478536	0.0071175	0.451279	0.0122802	1.45505	1.36178	0.0273938	2.54321	2.90062	1.48791	0.185161	6.31071	0.0918379	3.7528	0.0373285	0.0617388	0.263934	0.327141	0.00704388	0.141357	0.843708	1.54529	0.34821	0.00929481	0.365473	0.0005227	0.268293	0.00965244	0.00122948	0.206267	0.391118	0.00330571	0.282726	2.13462	0.430593	0.113412	0.0234529	0.0114041	0.299448	0.458319	0.112001
P340	Primin	3	+	HMDB0341376			0.0429688	0.0996351	0.034497	0.0613231	0.130288	0.161023	0.108002	0.0865042	0.103812	0.0751934	0.0749029	0.157145	0.0596926	0.125599	0.0853942	0.217919	0.038777	0.34421	0.0933513	0.309823	0.145526	0.133275	0.181589	0.159725	0.0597048	0.0416314	0.245575	0.528554	0.151009	0.0579177	0.0394086	0.131053	0.0584202	0.0298943	0.139341	0.135902	0.210975	0.0564358	0.0409201	0.107114	0.111842	0.0933566	0.0435206
P341	Pro	1	+	HMDB0000162			1.48046	1.27146	1.41732	1.57393	3.71665	3.51365	1.87494	3.50484	2.90246	5.13122	4.27307	5.38984	5.16763	5.05477	3.02491	3.17059	4.96815	4.42792	2.86919	4.29595	3.37775	5.56847	6.13928	2.95255	5.37618	7.16391	5.00467	6.40274	6.27472	3.71405	4.49081	2.51106	4.74557	3.81904	4.91115	4.871	6.59202	5.57139	6.60104	3.97328	5.43457	6.22097	5.30955
P342	Proline betaine	1	+	HMDB0004827			7.92042	4.37731	0.169489	1.12454	1.82237	0.438151	2.4715	3.51597	14.5477	2.16187	0.967221	4.06445	0.75493	4.69848	3.73787	7.45343	0.593653	2.24292	5.0346	3.66248	1.68808	6.99084	13.5529	4.26866	0.209026	4.1153	4.55845	2.93533	2.08662	2.32751	0.837152	0.872815	0.204946	0.175329	6.02457	3.67061	0.716856	0.495517	0.18371	0.488116	0.660061	0.459962	2.45361
P343	Propylparaben	1	+	HMDB0032574			0.39168	2.4013	0.328815	0.24902	0.240116	0.514393	0.372788	0.392025	0.585016	0.552971	0.128551	0.521416	0.123801	1.97378	1.03487	1.42539	0.413958	2.26865	0.133599	1.34265	0.828388	0.605608	2.46318	0.755894	0.565358	0.562424	2.60824	5.61115	1.40171	0.382818	0.575251	1.66805	0.0636395	0.0530767	1.68224	2.19566	2.23073	0.485655	0.39206	0.782411	0.401769	0.654506	0.574046
P344	Retinol	2	+	HMDB0000305			0.619195	2.07625	0.56093	0.835031	0.583655	0.813586	0.855665	1.11888	1.11929	0.885696	1.15494	0.739617	0.869343	0.744684	1.45476	1.50175	0.927332	0.971085	1.5584	0.604689	0.696496	0.901383	0.700028	0.853879	1.36476	0.354569	1.1762	1.04223	1.27119	0.886989	0.272637	0.661034	0.872678	0.46201	0.546596	1.57824	0.9841	0.390354	0.722152	1.00254	1.40997	0.584028	0.720678
P345	SEA	2	+	HMDB0013078			0.033393	0.0252616	0.0226802	0.0271507	0.0191115	0.0301147	0.0268805	0.030646	0.030056	0.0244464	0.039532	0.0262917	0.0229009	0.0230699	0.0282609	0.0303071	0.0337998	0.025925	0.067247	0.0206199	0.0202086	0.0223582	0.0198187	0.0252807	0.0219435	0.0155163	0.027239	0.0271585	0.0350453	0.0177444	0.0171854	0.022264	0.0216697	0.0214611	0.0129307	0.0245346	0.0260373	0.0237894	0.015338	0.0322046	0.022404	0.0190362	0.0389856
P347	Serotonin	1	+	HMDB0000259			0.152265	0.0833149	0.0347174	0.202113	0.180394	0.0369378	0.0847236	1.70124	0.0269971	0.0257868	0.00523528	0.0309068	0.126082	0.0862607	0.150977	0.0330092	0.0568371	0.115816	0.0178843	0.122528	0.0889213	0.0843615	0.104691	0.103488	0.175845	0.155446	0.803503	0.0822928	0.0266982	0.0655532	0.0791765	0.12439	0.0589214	0.0887306	0.0623891	1.71304	0.0689088	0.0768219	0.0605734	0.0160399	0.11169	0.0629968	0.0282509
P378	Spermidine	1	+	HMDB0001257			0.105575	0.0844161	0.2175	0.0677115	0.121518	0.0776904	0.212292	0.10878	0.108516	0.102331	0.0373942	0.158159	0.0528559	0.144479	0.170188	0.150983	0.231675	0.0747096	0.0666285	0.123177	0.0861451	0.137539	0.163098	0.0774087	0.0914988	0.312644	0.0713957	0.125638	0.135034	0.0479826	0.13128	0.034044	0.0863387	0.144763	0.0513032	0.244515	0.105821	0.169844	0.0352849	0.0475561	0.0400541	0.0357533	0.112003
P379	Sphingosine	3	+	HMDB0000252			0.0554636	0.221108	0.0659264	0.0751137	0.0606839	0.0392317	0.138516	0.127721	0.0717801	0.0584054	0.094742	0.140919	0.193799	0.244352	0.202561	0.0621299	0.169334	0.0693115	0.140274	0.0873665	0.0782143	0.264317	0.0538314	0.0513521	0.0655773	0.0426491	0.0192372	0.116788	0.103921	0.0728393	0.208893	0.0416729	0.181367	0.184636	0.0461448	0.0537301	0.118663	0.207495	0.0815336	0.0612462	0.156978	0.0314571	0.0760961
P380	Sphingosine-1-phosphate	3	+	HMDB0000277			2.54091	3.39953	2.37751	2.17807	2.76051	1.48617	3.00392	1.90628	1.91969	1.87903	1.44816	1.89577	2.66773	2.57848	3.06929	1.74529	2.37178	2.67839	2.01386	2.37118	2.4146	2.42758	1.6509	1.96565	1.61393	1.15961	1.60896	1.96126	2.06147	1.87212	2.02284	1.54267	1.9847	1.82635	1.82477	1.73407	1.90401	2.50116	1.7131	1.37061	2.10663	1.42857	1.82539
P381	Suberoylcarnitine	3	+	HMDB0240724			0.201258	0.164545	1.50877	0.110688	0.0581503	0.576568	0.0545323	0.0957751	0.530316	0.0704566	0.270164	0.0600138	0.0763272	0.142923	0.176609	0.0554456	0.16638	0.176283	0.272929	0.0609946	0.0806695	0.189973	0.0232798	0.0649696	0.395659	0.104095	0.0561477	0.177107	0.165392	0.630335	0.808008	0.0998674	0.104766	0.56864	0.0542874	0.0764268	0.103108	0.168225	0.0462766	0.0705318	0.0490838	0.0658377	3.58966
P382	Succinylcarnitine	2	+	HMDB0061717			0.0600028	0.0675399	0.0401656	0.0441164	0.0472589	0.0447964	0.0651772	0.0645805	0.0566283	0.0636923	0.0387438	0.054938	0.0422598	0.0374898	0.0563652	0.0567705	0.0790168	0.0336978	0.0265907	0.0456011	0.0370771	0.0428833	0.0684991	0.033733	0.0541415	0.0226404	0.0272786	0.0411477	0.0423566	0.0319392	0.0498588	0.0325178	0.0536567	0.0422134	0.0308775	0.0423021	0.036562	0.0442683	0.0513914	0.0370022	0.0348648	0.0330398	0.0435058
P383	Taurine	1	+	HMDB0000251			0.0356416	0.0200885	0.0929037	0.120185	0.189602	0.0253818	0.20256	0.133241	0.0376516	0.109033	0.0554184	0.0306428	0.192054	0.356567	0.101566	0.190606	0.273016	0.181002	0.183271	0.142089	0.263165	0.18296	0.00326116	0.269396	0.0116493	0.0912565	0.155021	0.220059	0.251023	0.0960492	0.250806	0.179256	0.189948	0.0996505	0.243647	0.0979555	0.12141	0.205122	0.0336033	0.0548005	0.122644	0.0724168	0.155151
P384	Testosterone	2	+	HMDB0000234			0.0614502	0.110671	0.0699377	0.0062068	0.00798496	0.0311103	0.013754	0.0624709	0.00634901	0.00930644	0.0212525	0.0432431	0.00802126	0.00680846	0.0577285	0.00605782	0.00440014	0.0104095	0.0158117	0.00578587	0.0420681	0.0471164	0.0102342	0.0104148	0.0314564	0.0463741	0.06574	0.0469631	0.0349084	0.0447229	0.0222442	0.00802611	0.0350009	0.018744	0.00727997	0.0766094	0.0430402	0.0325104	0.0329299	0.00269948	0.0482068	0.00638102	0.00584779
P385	Tetracosahexaenoic Acid	3	+	HMDB0002007			0.0087853	0.00738963	0.00276736	0.239345	0.0823583	0.335006	0.197644	0.262451	0.0681145	0.0123762	0.00971881	0.589732	0.128624	0.241426	0.0764208	0.0138104	0.0143923	0.0500181	0.00970632	0.0794378	0.0934539	0.0732041	0.112293	0.0061755	0.0175624	0.321853	0.0942334	0.0914453	0.0101823	0.0106499	0.0768208	0.064748	1.44964	0.00720205	0.592271	0.0137057	0.0611629	0.00778808	0.244186	0.00773314	0.0900524	0.15058	0.000288068
P386	Thiomorpholine 3-carboxylate	3	+	HMDB0059611			0.673498	0.73567	1.24414	0.995511	1.74609	0.983337	0.680285	1.04838	0.874266	1.34955	1.26149	1.56864	1.32542	1.0755	1.23591	0.75784	1.58073	1.30853	0.908401	1.22152	1.24748	1.42966	1.49892	1.4592	1.44408	0.953119	0.784177	1.21909	1.16916	1.06088	0.847514	0.51167	1.13465	0.909094	1.12263	0.955706	1.48223	1.25767	1.79618	1.02754	1.23223	1.44152	0.790834
P387	Threonine	2	+	HMDB0000167			2.47467	3.22152	3.20307	1.29363	2.95249	1.08268	2.11117	3.81987	1.77526	1.6578	2.42723	2.55114	4.52539	5.28555	3.9553	2.43656	5.05485	3.46015	2.20468	4.51518	2.44484	4.06972	3.58604	3.03482	5.9766	2.15697	1.71884	6.42854	2.87095	3.08109	6.72537	2.25738	5.32399	8.18663	3.36934	3.68626	5.35513	4.82853	3.59232	2.16977	4.74087	2.31926	4.80321
P388	Threoninyl-phenylalanine	3	+	HMDB0029068			0.315121	0.219139	0.242051	0.00688479	0.203029	0.00733577	0.1083	0.101263	0.0041372	0.00674934	0.008412	0.00753598	0.0622736	0.0859922	0.375194	0.00659781	0.0271773	0.072586	0.00636945	0.13885	0.137984	0.0408331	0.00125201	0.165143	0.0673461	0.0207059	0.00363641	0.493015	0.00560011	0.23368	0.0536825	0.0582675	0.052844	0.0351156	0.165089	0.00615443	0.0689612	0.0564119	0.0435503	0.00226	0.184299	0.0586207	0.0738686
P389	Thyroxine	1	+	HMDB0000248			0.20785	0.194541	0.128763	0.132014	0.180313	0.140114	0.173812	0.152993	0.181868	0.163931	0.189908	0.140408	0.168657	0.161552	0.155047	0.162558	0.173814	0.168906	0.158009	0.182214	0.112904	0.17298	0.0976252	0.131521	0.136456	0.195456	0.103855	0.109643	0.15848	0.150225	0.065383	0.117425	0.0936696	0.125269	0.0951736	0.109413	0.113614	0.1277	0.118354	0.130574	0.0998629	0.118535	0.0972797
P390	Tri(butoxyethyl)phosphate	2	+	HMDB0259275			0.110253	0.387955	0.222973	0.594639	0.155174	0.251413	0.15896	0.107471	0.122554	0.314849	0.17778	0.13729	0.184089	0.196861	0.283443	0.109588	0.159392	0.159197	0.269736	0.212414	0.0955454	0.226246	0.21134	0.418693	0.955852	0.0768492	0.47957	0.0930831	0.362516	0.126479	0.0860823	0.113097	0.101385	0.136094	0.271109	0.153712	0.0846444	0.245863	0.699916	0.0936042	0.0804487	0.298639	0.181114
P391	Trimethyllysine	2	+	HMDB0001325			0.612245	1.81764	0.898677	0.429322	0.471555	0.509474	1.12262	1.18595	0.426592	0.449927	0.589671	1.11439	0.668912	0.401039	0.774389	0.454072	0.551807	0.578394	0.325364	0.43312	0.474217	0.604848	0.2568	0.406348	0.393371	0.442147	1.21005	0.551817	0.691254	0.447543	0.703231	0.340486	0.505497	0.848846	0.719501	0.493178	0.502667	0.384054	0.330064	0.384259	0.374565	0.26225	1.911
P392	Triphenylphosphine oxide	2	+	HMDB0259265			0.217046	0.141269	0.106482	0.108357	0.115751	0.0975974	0.15886	0.081644	0.0960923	0.0754474	0.0907902	0.0798887	0.0960793	0.110966	0.0825405	0.0877847	0.0956516	0.0904969	0.0769317	0.160232	0.0865431	0.0688856	0.0954299	0.0765664	0.0816884	1.71636	0.0802479	0.0595616	0.0903402	0.106978	0.084952	0.0688444	0.0818412	0.0904794	0.0661913	0.0661314	0.0627696	0.0805184	0.0830217	0.0535906	0.0668848	0.0505919	0.126364
P393	Tryptophan	1	+	HMDB0000929			100.125	114.333	101.927	67.5836	120.167	72.9622	60.0593	137.036	115.554	97.9792	104.999	102.386	76.4145	84.3651	104.574	101.003	86.6775	80.4926	83.3447	94.4953	78.9824	66.4225	88.3609	64.1833	58.3313	49.6052	71.5596	89.0313	83.993	61.9582	34.4717	62.2704	81.035	77.9231	76.7106	108.818	100.497	82.4188	89.1926	67.1219	75.4875	77.4187	53.3216
P394	Tyrosine	1	+	HMDB0000158			10.5351	11.3756	15.9076	9.63426	10.8381	6.7743	7.60996	19.6471	10.2819	10.7916	12.9464	14.3623	12.074	12.4612	10.6642	9.43454	7.78149	9.61729	8.4363	10.9593	8.36184	8.58582	12.962	8.09223	7.89521	6.97668	7.9394	12.0768	10.0123	6.68442	6.56744	5.83826	9.31509	10.1624	9.84709	8.35334	13.2093	9.60735	7.25065	7.38474	8.52269	8.51433	8.41071
P396	Urocanic acid	3	+	HMDB0000301			0.0429822	0.0939636	0.0326924	0.0625054	0.049433	0.0500374	0.0360258	0.0850468	0.0431243	0.0314155	0.0282966	0.0274498	0.0435113	0.0813214	0.0362734	0.0636344	0.103513	0.0887929	0.0307251	0.0504783	0.0550338	0.0406765	0.0562733	0.0278722	0.0289959	0.0751511	0.0926357	0.145319	0.144661	0.0290209	0.0288286	0.0294786	0.0532348	0.0594562	0.0503622	0.0570396	0.0738816	0.0505803	0.0489496	0.0560297	0.0449463	0.0387376	0.0327257
P397	Val	1	+	HMDB0000883			6.72635	5.17398	6.06	4.62805	10.6191	5.92176	8.9296	11.3403	8.31952	9.55317	11.6483	10.4621	10.9731	11.2916	10.9675	8.47373	10.2651	12.0406	9.92861	10.0029	12.5252	11.8885	14.7876	7.66845	11.1539	7.00327	13.4469	14.6457	10.8795	9.11131	15.0845	10.713	11.4151	12.9503	11.115	10.8657	11.9991	11.313	14.695	11.0383	10.9168	12.872	6.2901
P398	Valylleucine	3	+	HMDB0029131			2.17011	5.37012	2.3723	0.0563456	0.614329	0.0153115	3.63843	0.194007	0.029044	0.0346853	0.0429571	0.0465864	0.200981	0.329231	3.37643	0.0202127	0.535169	0.0946432	0.0253287	0.368951	0.55881	0.0740786	0.0127112	0.381372	2.53091	0.0402542	0.0306275	1.1774	0.0307403	2.89619	0.0771161	0.106803	0.248206	0.461006	0.609498	0.0372972	0.382356	0.0518661	0.173185	0.0338522	3.14993	0.353076	0.196151
P176	LysoPC(O-16:1)	2	+		24779504		0.282399	0.594069	0.525377	0.217957	0.611076	0.287911	0.331125	0.346282	0.248252	0.306989	0.399778	0.248069	0.343986	0.546346	0.376624	0.384745	0.451308	0.325999	0.424268	0.657796	0.391521	0.349022	0.327759	0.340608	0.487248	0.288315	0.309711	0.492043	0.30318	0.348837	0.202861	0.313026	0.286782	0.306843	0.462021	0.495981	0.39059	0.501402	0.470323	0.381356	0.267826	0.306645	0.254343
P177	LysoPC19:0 sn-2	2	+				0.0680405	0.0679709	0.0589151	0.05901	0.0661235	0.0513813	0.0604362	0.0620913	0.0661679	0.0584311	0.0685608	0.0560251	0.0629696	0.075402	0.077478	0.0599979	0.0527729	0.0647132	0.065367	0.0655892	0.0680475	0.0732938	0.0546782	0.0692716	0.072445	0.0555446	0.0631267	0.0633048	0.059662	0.0787849	0.0645536	0.0689086	0.0701408	0.0673478	0.0660339	0.0621894	0.0646527	0.0696801	0.0641431	0.0645873	0.0680583	0.0641853	0.0702365
P180	LysoPC(14:0) sn-1	2	+	HMDB0010379			0.408274	1.0904	0.41716	0.450206	0.580452	0.523321	2.36345	0.820124	0.601286	0.436723	0.416253	1.01388	0.704504	0.638093	0.720613	0.671925	1.29518	0.484137	0.509884	0.821011	0.963644	0.389696	0.728738	0.337648	0.399133	0.55952	0.64874	0.63213	0.487865	0.498073	0.251008	0.574913	0.795807	0.261362	1.04112	1.29533	0.90368	0.610436	0.962488	0.333378	1.65581	0.78405	0.173716
P181	LysoPC(14:0) sn-2	2	+	HMDB0010379			0.0322975	0.127458	0.0384467	0.0375245	0.0517353	0.0447284	0.217319	0.0653567	0.0505794	0.0392048	0.0335102	0.0962519	0.0650194	0.0589544	0.0617071	0.0606883	0.123022	0.0442274	0.0426373	0.0714436	0.087028	0.035828	0.0615722	0.0286666	0.0328234	0.0473732	0.0596762	0.0551205	0.0459854	0.0500179	0.019801	0.0503433	0.067713	0.0217745	0.105524	0.133332	0.0820701	0.0561683	0.0955292	0.0279098	0.145942	0.0689118	0.0140543
P182	LysoPC(15:0) sn-1	2	+	HMDB0010381			0.215391	0.441377	0.29311	0.122103	0.356912	0.250943	0.499472	0.342152	0.228879	0.276999	0.241598	0.272119	0.282139	0.327014	0.37307	0.28543	0.570533	0.22031	0.21719	0.460445	0.384966	0.224804	0.307632	0.212438	0.222428	0.242047	0.201167	0.348732	0.188776	0.304201	0.103124	0.28179	0.310062	0.202868	0.371922	0.303544	0.337831	0.376031	0.260911	0.185312	0.273683	0.209767	0.124375
P183	LysoPC(15:0) sn-2	2	+	HMDB0010381			0.0148239	0.0318806	0.0230599	0.0097566	0.0272755	0.0191824	0.0325379	0.0252059	0.0157089	0.019894	0.0162042	0.0211941	0.0205643	0.0254822	0.0320473	0.0178105	0.0428814	0.0140342	0.0143072	0.0332703	0.0346099	0.0181944	0.0182173	0.0161431	0.0177779	0.0176494	0.0193675	0.0214722	0.0136883	0.0201943	0.00861667	0.0202515	0.0268002	0.0158721	0.0278179	0.0257335	0.0210583	0.0296492	0.0206119	0.0125696	0.0207645	0.0161461	0.00929566
P184	LysoPC(16:0) sn-1	2	+	HMDB0010382			26.7239	34.2474	43.6253	22.9738	38.6806	23.3139	53.4802	36.0945	28.64	21.9123	28.8164	28.2252	31.2437	34.2228	30.7212	26.431	41.3474	26.1125	29.7652	34.7899	32.7029	24.4548	33.9171	23.8116	32.3415	26.6629	23.8849	33.3644	26.1961	34.1884	18.8554	22.6463	30.8566	33.7722	33.8288	41.5441	35.9065	35.6156	32.7623	18.4995	33.2078	28.6329	31.8706
P185	LysoPC(16:0) sn-2	2	+	HMDB0010382			2.93539	3.94411	5.28551	2.68488	4.6734	2.69885	6.8283	4.97967	3.54833	2.4996	3.55696	3.39683	3.91032	4.65063	3.70315	2.96695	5.17663	2.96835	3.30197	4.10851	3.80873	3.14934	3.88922	2.75944	4.02695	3.15116	2.66027	4.12442	3.24876	4.31306	2.25334	2.67604	3.86931	3.93188	4.168	5.33083	4.45235	4.45025	4.15816	2.0872	4.29989	3.50855	3.96989
P186	LysoPC(16:1) sn-1	2	+	HMDB0010383			1.06826	1.73498	1.57588	0.749855	1.36633	1.42494	2.41534	1.12563	1.36957	1.28061	0.985769	1.04289	1.31062	1.36238	1.44411	1.17679	2.86252	0.745824	1.02446	1.76134	1.99417	1.03328	1.10187	1.05577	0.946188	1.70196	1.46043	1.34612	1.00414	1.18986	0.540453	0.812601	1.30577	0.609682	1.44386	2.07474	1.59766	1.57666	2.70913	0.812854	2.25027	1.64644	0.578481
P187	LysoPC(16:1) sn-2	2	+	HMDB0010383			0.0754177	0.108992	0.137869	0.0545663	0.109862	0.0839284	0.197042	0.0686061	0.112546	0.100655	0.066101	0.0816539	0.102583	0.0902083	0.0822122	0.0747122	0.206529	0.0509685	0.0686298	0.120922	0.154383	0.0708562	0.0593525	0.071465	0.0626985	0.175017	0.120293	0.0898955	0.0737291	0.0801756	0.0404139	0.0512124	0.0918945	0.042902	0.109227	0.14417	0.10875	0.120049	0.253745	0.0513405	0.191803	0.122066	0.0347044
P188	LysoPC(17:0)	2	+	HMDB0012108			0.653566	0.639016	0.585458	0.269763	0.658239	0.724609	0.671059	0.765982	0.431232	0.474612	0.872357	0.364938	0.471374	0.686445	1.19499	0.587728	1.2426	0.432126	0.51511	0.970734	0.758893	0.539545	0.486307	0.492549	0.718984	0.456044	0.661202	0.943027	0.344872	0.666411	0.367336	0.688735	0.522552	0.435553	0.528468	0.732301	0.726953	0.619158	0.402271	0.453668	0.512036	0.398476	0.408942
P189	LysoPC(17:1) sn-1	2	+		42607442		0.0934802	0.137863	0.103118	0.0513402	0.132973	0.176096	0.121623	0.100413	0.102408	0.0841073	0.0932956	0.081569	0.0864326	0.144884	0.16675	0.11969	0.175117	0.101015	0.0809042	0.170742	0.200176	0.105992	0.095149	0.114777	0.111759	0.119331	0.145612	0.239076	0.058741	0.109793	0.071024	0.0808113	0.0892973	0.0475568	0.107977	0.171716	0.154574	0.105299	0.119128	0.0648321	0.130297	0.0996034	0.060251
P190	LysoPC(17:1) sn-2	2	+		42607442		0.00591896	0.00858045	0.00528981	0.00344002	0.00965982	0.0109365	0.00982463	0.00672484	0.00667145	0.00547454	0.00597382	0.0051888	0.00589679	0.00930761	0.012592	0.00610838	0.0115537	0.00803488	0.00475396	0.0103351	0.0122928	0.00678017	0.00685202	0.00738934	0.00612629	0.00831815	0.0104519	0.0116469	0.00389113	0.00570529	0.00538427	0.00577746	0.00558977	0.00369017	0.00925083	0.00966952	0.0110158	0.00670938	0.0092404	0.00407255	0.00830412	0.0068181	0.00353521
P191	LysoPC(18:0) sn-1	2	+	HMDB0010384			9.85948	11.2735	10.7537	9.65282	15.7233	9.10103	15.934	17.6474	10.3708	8.35975	12.349	9.55545	15.1832	15.2852	12.4517	11.4541	18.3704	9.1668	15.2251	15.2181	12.224	9.48609	11.6747	9.77625	12.2488	6.54517	8.72011	18.7339	10.9196	12.5165	6.92024	10.4103	15.8748	11.1711	13.1949	14.8856	14.4673	14.8028	14.0289	8.76764	15.9357	12.3755	8.30903
P192	LysoPC(18:0) sn-2	2	+	HMDB0010384			0.671958	0.623996	0.711875	0.625783	0.98401	0.55994	1.01566	1.22088	0.709017	0.570256	0.826843	0.591701	0.919096	1.02301	0.800769	0.825322	1.17783	0.628431	0.996033	0.970733	0.772387	0.637242	0.710383	0.598974	0.767867	0.436225	0.567295	1.31279	0.744564	0.802672	0.411849	0.670243	1.15186	0.685716	0.908643	1.01486	0.954438	0.969804	0.93848	0.567152	1.17363	0.796625	0.510463
P193	LysoPC(18:1) sn-1	2	+	HMDB0002815			5.36224	8.62304	10.1808	3.85162	9.10946	8.57075	8.23778	6.96008	6.32905	6.05736	6.55592	5.79156	7.31552	8.54573	6.67803	6.31134	11.607	6.19218	7.24953	8.95467	8.25865	7.26548	6.30759	6.51771	6.99363	8.39732	6.4764	7.40979	5.81842	7.27726	4.5444	4.95593	6.07857	5.12652	6.47658	9.33459	6.50256	7.94397	9.46765	5.76668	7.97998	7.66231	4.54379
P194	LysoPC(18:1) sn-2	2	+	HMDB0002815			0.427648	0.603114	0.684286	0.283569	0.688848	0.564677	0.542015	0.476682	0.455508	0.426787	0.411857	0.380454	0.516507	0.558675	0.404261	0.416218	0.738507	0.421245	0.53448	0.630943	0.545929	0.47051	0.370351	0.462825	0.464932	0.596271	0.474551	0.51596	0.382889	0.511332	0.336353	0.332895	0.42656	0.390758	0.468596	0.652537	0.435517	0.558788	0.66515	0.426355	0.70076	0.533973	0.298419
P195	LysoPC(18:2) sn-1	2	+	HMDB0010386			22.553	22.8096	20.5465	16.173	28.9377	15.1549	19.8061	15.6956	12.5245	14.7923	16.6821	23.1132	18.6156	21.8186	15.1017	13.6461	17.0731	17.6609	16.371	28.6656	14.9295	15.2416	18.9747	16.9012	13.3841	21.2414	19.7777	16.2164	14.756	21.395	9.60669	14.3931	17.6016	16.6855	22.7548	21.9704	23.1552	20.5318	17.0945	14.4127	17.4161	21.0351	13.056
P196	LysoPC(18:2) sn-2	2	+	HMDB0010386			1.86605	2.20399	1.86434	1.46927	2.73587	1.32519	1.63296	1.24239	1.08413	1.29731	1.49988	2.14235	1.71471	1.96899	1.20883	1.12422	1.56034	1.52294	1.54999	3.18412	1.28018	1.49421	1.41368	1.68278	1.0426	1.98345	1.88128	1.43964	1.25258	2.12717	0.885675	1.26581	1.62336	1.66015	2.43044	2.21297	2.2709	2.03751	1.60465	1.34646	1.7795	1.86532	0.994772
P197	LysoPC(18:3) sn-1	2	+	HMDB0010388			0.0998973	0.253837	0.0890604	0.252484	0.280017	0.481567	0.380148	0.200824	0.124618	0.166092	0.0952562	0.35381	0.351359	0.436323	0.077071	0.150704	0.375323	0.103297	0.150668	0.314467	0.161761	0.132559	0.593173	0.210322	0.074659	0.200902	0.283155	0.144264	0.122742	0.174028	0.0367852	0.162202	0.387218	0.114235	0.29283	0.341352	0.291791	0.157914	0.172607	0.205917	0.362058	0.258613	0.0631738
P198	LysoPC(18:3) sn-2	2	+	HMDB0010388			0.0124622	0.032249	0.00960271	0.0334658	0.031671	0.0745774	0.0456984	0.0233814	0.0139	0.0220198	0.0111422	0.0454158	0.0413574	0.0539061	0.00975975	0.0160821	0.0462432	0.0114563	0.0186495	0.0425973	0.0164921	0.014974	0.0673804	0.0243214	0.00891092	0.0225852	0.0344098	0.0184277	0.0139533	0.0187427	0.00511075	0.01982	0.0510318	0.0134739	0.0334644	0.0414476	0.0318694	0.0208539	0.0208385	0.0279739	0.0456682	0.0327053	0.00846038
P199	LysoPC(20:0) sn-1	2	+	HMDB0010390			0.0288249	0.0370405	0.0322888	0.035487	0.0642093	0.038019	0.0413175	0.0644774	0.0327923	0.0462907	0.0302781	0.030305	0.0483058	0.0836309	0.0392665	0.0533162	0.0526996	0.0294233	0.0512079	0.052167	0.0402013	0.0324847	0.0472418	0.0404234	0.0364409	0.0280723	0.0330958	0.102778	0.0433357	0.0376869	0.0176443	0.0399458	0.054336	0.0271019	0.0435058	0.0564511	0.0561326	0.0389987	0.0402164	0.028988	0.0659175	0.0430778	0.0134771
P200	LysoPC(20:0) sn-2	2	+	HMDB0010390			0.00155354	0.00227663	0.00158225	0.00226541	0.00509466	0.0026093	0.0024576	0.0040045	0.00305301	0.00355258	0.00241925	0.00141844	0.00311293	0.00595227	0.00224004	0.00333944	0.00352571	0.00211471	0.00355257	0.00448134	0.00296437	0.00257991	0.0027204	0.00270009	0.00234036	0.00166927	0.00224744	0.00765383	0.00272524	0.00237189	0.00159614	0.00290484	0.00380711	0.00216876	0.00288503	0.00357458	0.0038288	0.0022886	0.0026298	0.00186959	0.0040244	0.00250199	0.0012513
P201	LysoPC(20:1) sn-1	2	+	HMDB0010391			0.0704903	0.135778	0.094428	0.0314341	0.119989	0.028707	0.0725414	0.0980544	0.0756241	0.0728325	0.0510383	0.0442334	0.0937156	0.17978	0.0769151	0.0834278	0.12614	0.0863015	0.0860781	0.157459	0.0993621	0.164466	0.0503552	0.0868391	0.0923932	0.0915816	0.066122	0.173161	0.0374179	0.0882803	0.0744432	0.0562084	0.0738705	0.0778096	0.0855793	0.132203	0.0817084	0.131349	0.101196	0.0790453	0.117241	0.0795852	0.0608217
P202	LysoPC(20:1) sn-2	2	+	HMDB0010391			0.00446022	0.00699632	0.00631525	0.00202253	0.00718591	0.00112988	0.00536745	0.0063263	0.00363926	0.00317459	0.00340479	0.00175568	0.0062131	0.0103511	0.00423043	0.00409525	0.00871406	0.00548119	0.00406331	0.00772316	0.00517609	0.00898241	0.00194724	0.00461988	0.00659696	0.0047193	0.00288162	0.010094	0.00198191	0.00666223	0.00371964	0.00232379	0.00324083	0.0053236	0.00535256	0.00533671	0.00394337	0.00840763	0.00519618	0.00357742	0.00708839	0.0042559	0.0038792
P203	LysoPC(20:2)	2	+	HMDB0010392			0.197667	0.24178	0.191997	0.134535	0.214565	0.107917	0.223294	0.16755	0.132155	0.130545	0.123193	0.186505	0.237306	0.193659	0.149691	0.148752	0.216788	0.143005	0.212375	0.262873	0.160652	0.28813	0.100207	0.16998	0.185174	0.179009	0.121529	0.187742	0.123231	0.216874	0.0964938	0.129794	0.179436	0.188498	0.188007	0.244365	0.155587	0.263939	0.222907	0.202858	0.252385	0.180375	0.0984762
P204	LysoPC(20:3) sn-1	2	+	HMDB0010393			1.57956	1.13038	2.05734	0.663114	1.12842	1.31841	1.71348	1.10992	1.22705	0.763806	1.22745	0.814574	1.19156	0.87324	1.52592	1.11599	1.37608	1.06496	1.50303	1.12164	1.33963	0.978745	0.434385	0.847878	0.952538	1.24213	0.701987	0.700806	1.16915	1.28894	0.642991	1.29647	1.18876	1.22652	1.39674	1.26487	0.977341	1.61974	1.71999	1.4397	2.80171	1.57497	0.405365
P205	LysoPC(20:3) sn-2	2	+	HMDB0010393			0.0930999	0.0480418	0.104767	0.0322039	0.0408413	0.0718437	0.0628242	0.0289193	0.0589849	0.033152	0.0432699	0.0401679	0.0496465	0.0351861	0.0671299	0.0624792	0.0502508	0.0525296	0.0477055	0.02745	0.0658264	0.0454994	0.0260371	0.0352581	0.0407705	0.0639645	0.0307965	0.0245951	0.0541295	0.0520358	0.041341	0.0576681	0.0498802	0.0608672	0.063272	0.0546747	0.0374528	0.0679754	0.0691845	0.0641876	0.11587	0.0889845	0.014203
P206	LysoPC(20:4) sn-1	2	+	HMDB0010395			8.06639	5.48026	15.9713	3.98931	11.8558	4.87271	9.03628	5.1729	6.61429	5.67628	8.96378	3.97483	7.24933	5.62401	6.7786	6.63533	6.63083	9.09945	6.31919	7.84958	8.16388	6.04744	3.17585	5.2518	6.27215	11.8613	6.56728	3.99938	4.35373	6.71049	4.18975	9.3778	6.67075	10.2334	9.63238	7.50624	6.12669	11.177	9.6462	6.87695	2.87361	6.42043	3.59206
P207	LysoPC(20:4) sn-2	2	+	HMDB0010395			0.686665	0.537763	1.39996	0.36721	1.09623	0.564919	0.909575	0.456286	0.584983	0.528907	0.820818	0.373372	0.685519	0.497343	0.672583	0.628257	0.690731	0.790454	0.590005	0.770902	0.778984	0.488846	0.265077	0.46477	0.504949	1.08238	0.625629	0.405743	0.444196	0.521574	0.394412	0.839317	0.659037	0.917462	0.945286	0.789655	0.566278	0.965292	0.986764	0.649477	0.43871	0.622742	0.270529
P208	LysoPC(20:5) sn-1	2	+	HMDB0010397			0.759366	2.54829	1.0443	0.279203	0.680278	1.65749	1.33481	0.495196	0.509132	0.443023	0.295256	0.255292	0.450143	1.14992	1.3147	1.35437	0.554188	1.38882	0.529533	3.51124	2.11198	0.343031	0.548826	0.812128	0.400182	1.01689	2.34258	4.03357	0.752417	0.287924	0.366891	0.566744	0.681781	0.421378	0.76651	3.89626	2.47893	1.07422	0.4588	0.463122	0.359038	0.384868	0.231357
P209	LysoPC(20:5) sn-2	2	+	HMDB0010397			0.0831656	0.257704	0.113845	0.0259122	0.0713925	0.160923	0.136237	0.0418143	0.0541478	0.0433279	0.026453	0.0238719	0.0492769	0.12043	0.129038	0.150322	0.0439153	0.149004	0.051634	0.358028	0.222263	0.0308985	0.0524823	0.0754774	0.036297	0.12598	0.276381	0.357867	0.0823389	0.0297571	0.0386982	0.0595759	0.0677024	0.0404064	0.0933546	0.387183	0.267506	0.123895	0.0461882	0.0449783	0.0330127	0.0342112	0.0205899
P210	LysoPC(22:0) sn-1	2	+	HMDB0010398			0.00723051	0.00904043	0.0100385	0.00906856	0.0214548	0.00847605	0.0100379	0.0145938	0.00690478	0.0131431	0.00733711	0.00593092	0.00923623	0.019933	0.0136242	0.0103216	0.0109069	0.00858471	0.0149898	0.0144011	0.0121821	0.00767246	0.0137089	0.00967236	0.00886863	0.00827919	0.00657795	0.0220431	0.00829078	0.00777883	0.00298978	0.0112194	0.00910258	0.00646297	0.0089366	0.0107691	0.011765	0.00732931	0.00962915	0.00653395	0.0107001	0.00932835	0.00268137
P211	LysoPC(22:0) sn-2	2	+	HMDB0010398			0.000869448	0.00049525	0.000528196	0.000311003	0.00147227	0.000549981	0.000647328	0.000888231	0.000370403	0.000829476	0.000468134	0.000734477	0.00046859	0.00115396	0.00116015	0.000613132	0.000559807	0.000307879	0.0011313	0.00078843	0.000892085	0.000406874	0.00113298	0.000515258	0.000779874	0.000322212	0.000233742	0.00150163	0.000921399	0.000382484	0.000127624	0.000917558	0.000328326	0.000550482	0.000321834	0.001233	0.000618765	0.000394578	0.000405635	0.000705036	0.000754757	0.000514453	0.000267619
P212	LysoPC(22:4) sn-1	2	+	HMDB0010401			0.0694286	0.0696378	0.234269	0.0454126	0.108498	0.0846166	0.100779	0.061125	0.0510399	0.0480666	0.119805	0.0609702	0.107239	0.0287562	0.0628261	0.0546766	0.0904148	0.0540204	0.083337	0.0461947	0.0746912	0.0544087	0.017495	0.060611	0.0578299	0.115929	0.0538039	0.0219201	0.0690678	0.0613032	0.0455761	0.0987227	0.104853	0.0911575	0.0520324	0.0650471	0.0311891	0.0853405	0.151967	0.087059	0.0752048	0.0914133	0.0315793
P213	LysoPC(22:4) sn-2	2	+	HMDB0010401			0.00565524	0.00761595	0.0330931	0.00497726	0.0123822	0.00524982	0.014892	0.00915901	0.00651778	0.00508947	0.012398	0.00446553	0.0102263	0.00371065	0.00482437	0.00339917	0.0096408	0.00680013	0.00757658	0.00456521	0.00884163	0.00394078	0.00236583	0.00833887	0.00639183	0.0100721	0.00460724	0.00246827	0.00795298	0.00747421	0.0042869	0.00919609	0.00807221	0.0126649	0.00437671	0.00464577	0.00230758	0.0100752	0.0149626	0.00758327	0.00274869	0.0132196	0.0046
P214	LysoPC(22:5) sn-1	2	+	HMDB0010402			0.307335	0.61253	0.711327	0.161295	0.428723	0.625429	0.535369	0.27487	0.200182	0.261902	0.263189	0.200875	0.417517	0.246686	0.411269	0.344173	0.283839	0.325836	0.415801	0.490659	0.523867	0.165983	0.187258	0.392698	0.272808	0.605131	0.420388	0.332934	0.336172	0.272788	0.146708	0.393376	0.370561	0.309792	0.329085	0.74394	0.403593	0.290732	0.428315	0.377409	0.253991	0.289816	0.165912
P215	LysoPC(22:5) sn-2	2	+	HMDB0010402			0.19235	0.213541	0.327181	0.101652	0.246661	0.12883	0.243937	0.132564	0.130147	0.114069	0.114304	0.114331	0.108494	0.172771	0.254248	0.214851	0.157653	0.19986	0.120812	0.286997	0.283942	0.10238	0.111225	0.15064	0.152641	0.34067	0.240111	0.248012	0.151893	0.180733	0.109659	0.151263	0.0821143	0.193746	0.194955	0.367494	0.203946	0.243245	0.134414	0.195435	0.0702798	0.134934	0.125902
P216	LysoPC(22:6) sn-1	2	+	HMDB0010404			3.29801	3.28779	5.46775	1.70348	4.07093	1.74417	4.00194	2.14215	2.23304	1.8251	1.80455	1.84112	1.5218	2.7738	4.087	3.52889	2.64504	3.30618	1.85048	4.75325	4.70944	1.71836	1.85717	2.39045	2.52173	5.62398	3.90243	4.09413	2.43383	3.11775	1.67776	2.45519	1.36275	3.32276	3.24514	6.05734	3.65724	4.21783	2.27643	3.22726	1.19329	2.29997	2.17784
P217	LysoPC(22:6) sn-2	2	+	HMDB0010404			0.257935	0.257791	0.389092	0.128674	0.336591	0.116783	0.32717	0.143515	0.15235	0.147318	0.147186	0.134151	0.106433	0.20833	0.336092	0.293494	0.21383	0.279775	0.137053	0.401258	0.393996	0.122269	0.120929	0.180345	0.185126	0.457877	0.326265	0.308978	0.181891	0.226844	0.130423	0.197081	0.107828	0.266584	0.288304	0.473773	0.27707	0.33507	0.188255	0.272111	0.0895208	0.183886	0.142039
P218	LysoPC(O-16:0)	1	+		162126		0.299978	0.491251	0.470359	0.249421	0.507999	0.212182	0.439694	0.418678	0.228357	0.281455	0.401797	0.275346	0.307116	0.658021	0.476679	0.360578	0.504473	0.432418	0.469851	0.689159	0.405932	0.403299	0.259701	0.332141	0.355814	0.289349	0.300782	0.777046	0.313828	0.30647	0.365917	0.330651	0.397034	0.310243	0.424532	0.401822	0.330329	0.622455	0.443982	0.387104	0.394745	0.290585	0.219349
P219	LysoPC(O-18:0)	3	+	HMDB0011149			0.054726	0.0675874	0.0919604	0.0365503	0.102432	0.0334281	0.0711408	0.0814518	0.0468613	0.0558004	0.0604135	0.0484114	0.0631466	0.110039	0.0989322	0.0443078	0.129776	0.0633831	0.0808368	0.089225	0.0764169	0.0816736	0.0404174	0.0691519	0.0674577	0.077763	0.0428465	0.107719	0.0524995	0.0550398	0.093871	0.0726907	0.0681676	0.0650979	0.0669982	0.0543959	0.0489247	0.132814	0.0854001	0.0694018	0.0614982	0.0624636	0.050879
P220	LysoPC(O-18:1)	2	+		21672239		0.221591	0.308935	0.433583	0.158975	0.363658	0.123123	0.270467	0.197402	0.198596	0.219441	0.23925	0.183563	0.207419	0.412599	0.261317	0.244223	0.372711	0.21271	0.306493	0.331425	0.263502	0.311151	0.181513	0.238849	0.262051	0.263269	0.161328	0.389031	0.219831	0.195003	0.343465	0.208189	0.229481	0.238515	0.213747	0.268203	0.17903	0.461763	0.326844	0.255369	0.243878	0.208964	0.219421
P221	LysoPE(16:0) sn-1	2	+	HMDB0011503			0.200891	0.394862	0.406218	0.120854	0.230755	0.166843	0.597152	0.424262	0.222117	0.27691	0.237369	0.161186	0.325837	0.24814	0.26805	0.203176	0.369131	0.180138	0.248392	0.276012	0.255562	0.161734	0.23569	0.175957	0.362085	0.472453	0.260712	0.214208	0.223626	0.323234	0.33174	0.142885	0.225	0.282865	0.237394	0.389713	0.317363	0.230346	0.313476	0.134484	0.278154	0.219449	0.529774
P222	LysoPE(16:0) sn-2	2	+	HMDB0011503			0.0138994	0.0339217	0.0390641	0.00956748	0.0193861	0.0145895	0.0530086	0.0388164	0.0195229	0.0237036	0.0198392	0.0129009	0.028206	0.0225562	0.024036	0.0189361	0.0289091	0.0161429	0.0189169	0.0238828	0.0223193	0.0130587	0.0224784	0.0155543	0.0333872	0.0407672	0.0208775	0.0209937	0.0207922	0.0297365	0.0276503	0.012618	0.0183581	0.0250303	0.0200951	0.0329982	0.0252401	0.0176718	0.0284206	0.0110372	0.0212865	0.016836	0.0458454
P223	LysoPE(16:1) sn-1	2	+	HMDB0011504			0.00934359	0.0274099	0.0164786	0.00428376	0.00694435	0.0220109	0.0417917	0.0197745	0.00930707	0.0142072	0.0125507	0.0137832	0.0134437	0.00733993	0.0132878	0.0070911	0.0240534	0.00540137	0.00853445	0.010489	0.0168639	0.00918528	0.00771085	0.006748	0.0100687	0.0360076	0.0159214	0.00702001	0.0125016	0.0108038	0.00973402	0.00571443	0.0119892	0.00390552	0.00807888	0.0191487	0.0139521	0.0108949	0.0417135	0.00482087	0.0360356	0.0201296	0.00830757
P224	LysoPE(16:1) sn-2	2	+	HMDB0011504			0.00147044	0.00324141	0.00209033	0.000992195	0.000440273	0.00218806	0.00472956	0.00200641	0.00109269	0.00133772	0.00116642	0.00117718	0.00102027	0.000838816	0.00178326	0.00103294	0.00244637	0.000828153	0.000772935	0.00131311	0.00212206	0.000764065	0.000997767	0.000684777	0.00105015	0.00402786	0.00207647	0.000655008	0.00136286	0.0012228	0.00110158	0.000785874	0.00149654	0.000850323	0.000859451	0.00272378	0.00145451	0.00141713	0.00320915	0.000497746	0.00337044	0.00219364	0.00125874
P225	LysoPE(18:0) sn-1	2	+	HMDB0011129			0.226563	0.345981	0.396726	0.191553	0.341222	0.217139	0.673463	0.798974	0.296185	0.342568	0.371942	0.223183	0.519897	0.346165	0.357349	0.237973	0.531321	0.219065	0.511175	0.352419	0.248674	0.207646	0.263173	0.207703	0.460009	0.425442	0.228893	0.358799	0.291623	0.366629	0.36151	0.218283	0.393167	0.366261	0.341574	0.396592	0.435549	0.304605	0.390488	0.220554	0.442133	0.268149	0.5431
P226	LysoPE(18:0) sn-2	2	+	HMDB0011129			0.0177412	0.0233305	0.0301336	0.0153403	0.0259928	0.0154268	0.0513002	0.0631013	0.0219119	0.0264535	0.0261881	0.0143801	0.0380138	0.0267318	0.0261317	0.0196282	0.036979	0.0141447	0.0347196	0.024802	0.0187568	0.0159901	0.0168983	0.0133291	0.0315522	0.0297292	0.0145588	0.0246847	0.0205693	0.0247964	0.0241848	0.0175837	0.0294685	0.0243645	0.0234438	0.0320049	0.0315184	0.0218639	0.0287915	0.0147292	0.0348254	0.0174437	0.0369704
P227	LysoPE(18:1) sn-1	2	+	HMDB0011505			0.131924	0.224453	0.207076	0.0784791	0.154113	0.195022	0.284455	0.552999	0.170194	0.276601	0.390149	0.147637	0.294266	0.209782	0.159259	0.126402	0.308483	0.138294	0.177484	0.202315	0.127099	0.214231	0.200852	0.122752	0.223651	0.380074	0.180618	0.130298	0.164774	0.217292	0.185183	0.0960622	0.272074	0.111647	0.194356	0.206675	0.366096	0.148608	0.375026	0.110889	0.378806	0.19477	0.159306
P228	LysoPE(18:1) sn-2	2	+	HMDB0011505			0.0100968	0.0192704	0.0149399	0.0074192	0.0125944	0.0145072	0.0208001	0.0372077	0.0122576	0.0197915	0.0275003	0.0131732	0.02073	0.0183546	0.0125634	0.00877505	0.0195282	0.010059	0.0135396	0.0165848	0.010498	0.0143083	0.012553	0.00980098	0.0157568	0.0261576	0.0118514	0.0118735	0.0118127	0.0147938	0.0151691	0.0076122	0.0192922	0.00944435	0.0156659	0.0158996	0.0244281	0.00989166	0.0275089	0.00944952	0.0289851	0.0137877	0.0112914
P229	LysoPE(18:2) sn-1	2	+	HMDB0011507			0.498541	0.809074	0.494204	0.466775	0.66127	0.596827	0.979124	1.30372	0.471607	0.769294	0.996181	0.717322	0.932377	0.686384	0.40909	0.344526	0.764319	0.460086	0.669048	0.684363	0.387323	0.53213	0.885046	0.501126	0.620586	0.833258	0.536767	0.360895	0.632771	0.965163	0.312406	0.336555	1.08316	0.347479	0.750146	0.716683	1.29465	0.464682	0.921777	0.330458	1.33055	0.973491	0.525301
P230	LysoPE(18:2) sn-2	2	+	HMDB0011507			0.0516317	0.0903378	0.054474	0.0534437	0.0718804	0.0615306	0.102616	0.130254	0.0516014	0.0801224	0.0952126	0.088931	0.103578	0.0758569	0.0459827	0.0325557	0.0840193	0.047322	0.072597	0.082891	0.0369929	0.0557196	0.0784373	0.0541691	0.0601694	0.0888257	0.0584226	0.0455567	0.0650465	0.108835	0.0361148	0.0361785	0.100814	0.0379098	0.0811697	0.0764945	0.133188	0.0500732	0.0989833	0.0385268	0.144656	0.0954919	0.0476085
P231	LysoPE(20:1)	1	+	HMDB0011512			0.00226256	0.00547643	0.00281722	0.0018635	0.00402069	0.00230785	0.00452264	0.0101445	0.0038364	0.00471579	0.00370653	0.0032207	0.00480514	0.00444722	0.00314373	0.00328036	0.00484704	0.00391328	0.00349605	0.00764522	0.00281803	0.00421351	0.00220485	0.00296091	0.00374419	0.0061918	0.00565955	0.00570722	0.00334978	0.00482693	0.00279522	0.0017794	0.00393582	0.00202365	0.00335588	0.00638233	0.00607745	0.00314966	0.004935	0.0025392	0.00719039	0.0034017	0.0023736
P232	LysoPE(20:2)	2	+	HMDB0011513			0.00451896	0.00606504	0.00387445	0.00381504	0.00375801	0.00284074	0.00532008	0.0118204	0.00404589	0.00827032	0.00469212	0.00422876	0.00894825	0.0060684	0.00350509	0.00458635	0.00639264	0.00335985	0.00470891	0.00426405	0.00272892	0.00847695	0.00293035	0.00432858	0.0075472	0.00897311	0.0052645	0.00318683	0.00412451	0.00771903	0.00250756	0.00270316	0.00660595	0.00396186	0.00538975	0.00626692	0.00627961	0.00437667	0.00712654	0.00299682	0.00639054	0.00579915	0.00394747
P233	LysoPE(20:3)	2	+	HMDB0011514			0.0271831	0.0249011	0.0347164	0.0164737	0.0213307	0.0415814	0.0540789	0.0514003	0.0386639	0.0380397	0.0370069	0.0214268	0.0479803	0.0249456	0.0300793	0.0252453	0.0501526	0.0226298	0.0369335	0.0184963	0.0266408	0.0269812	0.0201117	0.0208838	0.0397708	0.0382332	0.0171592	0.0129736	0.0305012	0.041816	0.0202827	0.0220039	0.0373077	0.0188732	0.0305985	0.031701	0.0309403	0.023886	0.0534565	0.0210228	0.117675	0.0541695	0.0134367
P234	LysoPE(20:4) sn-1	2	+	HMDB0011517			0.506097	0.416609	0.814798	0.329066	0.726135	0.461881	0.843432	0.906283	0.614933	0.764308	1.01449	0.284259	0.900721	0.466108	0.449683	0.438222	0.640054	0.584506	0.571481	0.435169	0.552763	0.451738	0.483561	0.403105	0.816244	1.2149	0.459345	0.259542	0.428334	0.820146	0.442011	0.471438	0.658434	0.531447	0.636243	0.629005	0.628476	0.59334	0.91627	0.364342	0.412355	0.637099	0.542568
P235	LysoPE(20:4) sn-2	2	+	HMDB0011517			0.0614512	0.068445	0.105013	0.0558856	0.0986971	0.056133	0.135657	0.152684	0.0774499	0.0980236	0.131678	0.0674607	0.115183	0.0846641	0.0874355	0.0606054	0.0917625	0.0859631	0.0857134	0.104871	0.10231	0.0619617	0.0526413	0.0518121	0.105054	0.146163	0.0753016	0.064523	0.0686603	0.0916777	0.0548175	0.0771877	0.0802029	0.0826317	0.101948	0.0896318	0.0958984	0.0858206	0.138418	0.0659994	0.0580292	0.0814321	0.0531765
P236	LysoPE(22:4)	2	+	HMDB0011523			0.00406362	0.00597603	0.0138372	0.0044424	0.00753535	0.00915906	0.0149137	0.0184004	0.00557349	0.00760732	0.0167739	0.00613634	0.0227951	0.00229648	0.00547742	0.00405678	0.0135395	0.00408446	0.00894532	0.00340357	0.00510462	0.00360949	0.00271135	0.00411316	0.00874771	0.0108967	0.00473234	0.00151031	0.00752242	0.00736699	0.00403942	0.00648158	0.0161445	0.00658054	0.00388295	0.00604984	0.00438186	0.00524517	0.0185634	0.00404019	0.0131403	0.0140026	0.00488356
P237	LysoPE(22:5) sn-1	2	+	HMDB0011524			0.0216101	0.047788	0.0437122	0.0139443	0.0230423	0.0593326	0.0592475	0.052794	0.0185852	0.0297705	0.0333443	0.0206028	0.0602067	0.0196007	0.0228904	0.0181417	0.0322454	0.022485	0.0364785	0.0206333	0.0304585	0.0171137	0.0274099	0.0268164	0.0434102	0.0569108	0.0358362	0.0172024	0.029668	0.0271224	0.0192747	0.0237119	0.0432998	0.0214892	0.0185741	0.0467658	0.0293556	0.0172274	0.0396982	0.0142066	0.031571	0.0317196	0.0325438
P238	LysoPE(22:5) sn-2	2	+	HMDB0011524			0.0199092	0.0259334	0.0418831	0.0136784	0.0317727	0.0227509	0.0493815	0.0425866	0.0291415	0.029093	0.0230336	0.0191404	0.0264863	0.0279047	0.0361274	0.0285734	0.0341389	0.0331996	0.0218253	0.0263065	0.036985	0.017289	0.0305067	0.0237445	0.0452104	0.0548396	0.036448	0.0308423	0.0242283	0.0335203	0.0220663	0.0184884	0.0220495	0.0294047	0.022172	0.0604747	0.0371456	0.0294495	0.0224553	0.0184839	0.0166809	0.0253819	0.0405919
P239	LysoPE(22:6) sn-1	2	+	HMDB0011525			0.418534	0.487313	0.896672	0.287107	0.601556	0.337478	0.928621	0.817564	0.59655	0.492157	0.434914	0.329089	0.454791	0.533321	0.77938	0.548799	0.644699	0.656179	0.422987	0.55442	0.702198	0.297334	0.544674	0.442658	0.916895	1.04855	0.682085	0.608866	0.484121	0.697747	0.42882	0.356555	0.326713	0.577237	0.459006	1.16845	0.696736	0.630468	0.40816	0.335053	0.279856	0.490362	0.856089
P240	LysoPE(22:6) sn-2	2	+	HMDB0011525			0.0499927	0.0608415	0.0902841	0.0377197	0.070229	0.0291121	0.101672	0.0863759	0.0653611	0.0545114	0.0422097	0.0467447	0.0465187	0.0726099	0.0899237	0.0587312	0.0730049	0.071495	0.0464718	0.0869649	0.0874181	0.0320289	0.0507255	0.0441521	0.0906413	0.110978	0.0895035	0.1054	0.0553944	0.0614155	0.0513353	0.0388973	0.0361365	0.0679264	0.0594337	0.118347	0.0823356	0.0711053	0.0530195	0.0437039	0.0302321	0.0527847	0.0699049
P241	LysoPE(P-16:0)	3	+	HMDB0011152			0.0559956	0.106491	0.0913854	0.0621999	0.0998518	0.044673	0.105052	0.0906215	0.0472014	0.0481331	0.0781341	0.111648	0.0436431	0.104616	0.0965579	0.0728374	0.0639018	0.111391	0.0952653	0.120036	0.0819603	0.0900863	0.0459483	0.0452144	0.0775885	0.0871841	0.072432	0.179314	0.0658508	0.0524232	0.055476	0.0603552	0.0527321	0.0823402	0.0929075	0.0908475	0.0792405	0.0819495	0.0650113	0.0886008	0.048388	0.0436092	0.0814483
P242	LysoPE(P-18:0)	1	+	HMDB0240598			0.0722086	0.133632	0.119382	0.0678163	0.134702	0.057784	0.126466	0.144571	0.0626708	0.0759548	0.0835931	0.0986412	0.0593467	0.169556	0.140643	0.0708045	0.11944	0.151467	0.108742	0.150252	0.153883	0.0858712	0.0537671	0.0705407	0.0980662	0.1082	0.0954677	0.257517	0.100023	0.0774153	0.0644564	0.0890545	0.0655282	0.090896	0.0937182	0.114383	0.0896278	0.0968941	0.086792	0.115073	0.0628135	0.0593433	0.0888516
P243	LysoPE(P-18:1)	2	+	HMDB0240599			0.036209	0.0531298	0.0526522	0.0320619	0.0674952	0.016034	0.0539019	0.0446184	0.024268	0.0294669	0.0399486	0.0621552	0.0227241	0.0556448	0.0409919	0.0486812	0.0403877	0.0595077	0.0516099	0.0668345	0.0453048	0.0407753	0.0190644	0.033204	0.0374976	0.0410987	0.0316686	0.0862469	0.0357223	0.023152	0.0311876	0.0326097	0.0231015	0.0413043	0.0402458	0.0463486	0.0323065	0.0462837	0.0304353	0.0429797	0.0234919	0.0218881	0.0368591
P266	PC (38:9)	2	+	HMDB0008248			0.092988	0.0916428	0.153724	0.0694876	0.0989038	0.0608652	0.120164	0.071577	0.0762886	0.0697088	0.0606552	0.0883507	0.0770802	0.0770499	0.0891065	0.0618865	0.103288	0.0660138	0.0682034	0.114253	0.0885599	0.0533052	0.154375	0.059506	0.0710733	0.133831	0.0812581	0.0895796	0.0817988	0.0825554	0.111635	0.0862078	0.0736896	0.119333	0.0954809	0.106106	0.0978401	0.119502	0.102577	0.0771221	0.0594469	0.0847283	0.111864
P267	PC (O-34:2)	2	+	HMDB0011151			0.402518	0.448696	0.295658	0.659617	0.485973	0.245726	0.327564	0.22917	0.187117	0.2441	0.270516	0.496321	0.22471	0.656985	0.340524	0.217576	0.399511	0.40387	0.350083	0.977687	0.246819	0.393881	0.435225	0.40218	0.221023	0.25142	0.316881	0.586934	0.260316	0.256204	0.292643	0.214402	0.213108	0.188633	0.299761	0.317174	0.321733	0.377997	0.223767	0.290014	0.358185	0.255854	0.262701
P268	PC (O-36:6)	2	+	HMDB0011222			0.0425631	0.141128	0.0571765	0.0347945	0.0416369	0.0752176	0.0449848	0.0420222	0.0242603	0.0308866	0.0245742	0.0297052	0.024333	0.123401	0.0939674	0.0630949	0.0194641	0.0616011	0.0351224	0.205065	0.110654	0.0210123	0.0927332	0.0610476	0.0530153	0.0316261	0.100257	0.21929	0.056318	0.0202194	0.0397363	0.030648	0.0171032	0.0176193	0.0486931	0.121175	0.0996214	0.0510199	0.0229469	0.0374735	0.0186974	0.0180552	0.0161071
P269	PC(28:0)	2	+	HMDB0007866			0.00317684	0.0161648	0.00398859	0.0016285	0.00345457	0.00988688	0.0238156	0.010137	0.00235734	0.00565916	0.0035542	0.0258113	0.00350639	0.00206247	0.0087715	0.00466538	0.0101471	0.00256512	0.00392214	0.00812199	0.00551895	0.00203937	0.00977202	0.00208284	0.00274808	0.00553218	0.00838545	0.00440328	0.00524791	0.00291723	0.0116294	0.00515389	0.00293973	0.00293085	0.00373862	0.0102237	0.00862908	0.00215905	0.00458285	0.00130324	0.0140871	0.00423196	0.00437396
P270	PC(30:0)	2	+	HMDB0007934			0.0975474	0.446617	0.131703	0.0641697	0.0720083	0.223105	0.696666	0.272767	0.114213	0.126801	0.100184	0.329958	0.152672	0.0697084	0.232478	0.134745	0.322333	0.0740398	0.102944	0.22678	0.153895	0.0598685	0.217695	0.0732026	0.0814807	0.164944	0.225086	0.155119	0.143784	0.0848498	0.141445	0.115413	0.118177	0.07603	0.105441	0.319706	0.219096	0.13031	0.183873	0.0755069	0.214976	0.130286	0.104255
P271	PC(31:0)	2	+	HMDB0007935			0.017407	0.0373559	0.0209628	0.00318487	0.0109304	0.0526616	0.034764	0.0162505	0.00701546	0.0178389	0.0141301	0.0269549	0.00895603	0.00758916	0.0375922	0.0112168	0.0356379	0.00732114	0.00821331	0.0281947	0.0252015	0.0102999	0.0252776	0.0104897	0.00941934	0.0295048	0.0195682	0.0232514	0.00854673	0.0102621	0.0274863	0.019741	0.0100186	0.00958248	0.010785	0.0192041	0.0195101	0.0180538	0.0106525	0.00965183	0.00831581	0.00804206	0.0113661
P272	PC(32:0)	2	+	HMDB0000564			0.933594	1.14587	1.55635	0.587231	0.877138	0.761437	1.52049	0.853871	0.777475	0.692106	0.629744	0.917771	0.794988	0.653891	0.788436	0.546351	1.04236	0.406369	0.610613	0.963431	0.728702	0.447655	1.00718	0.49781	0.600973	1.15856	0.7903	0.861009	0.842512	0.650851	1.29318	0.547538	0.69257	1.10844	0.646867	0.999523	0.794567	1.12398	0.882694	0.493417	0.532365	0.758344	1.19369
P273	PC(32:1)	2	+	HMDB0007969			0.705544	1.35572	1.29765	0.389316	0.455555	1.52801	2.2864	1.13948	0.897853	0.796331	0.624709	1.40284	0.818592	0.365272	1.06368	0.449209	1.66037	0.338911	0.65404	0.683527	1.06293	0.404422	0.852582	0.478065	0.574475	1.2794	0.855458	0.646227	0.853827	0.591445	0.757461	0.452464	0.825364	0.475347	0.453623	1.29141	0.881606	0.896807	1.55636	0.466073	1.35771	1.02202	0.887683
P274	PC(33:1)	2	+	HMDB0007938			0.0815043	0.148008	0.151854	0.0324003	0.0645694	0.232694	0.178654	0.0925382	0.0888646	0.0830629	0.071926	0.0909709	0.061801	0.0505574	0.161047	0.0616722	0.208632	0.0454309	0.0587758	0.0930573	0.164522	0.0460217	0.112644	0.0572169	0.0800672	0.165947	0.0886343	0.113887	0.0710855	0.0706005	0.103266	0.0675545	0.0694222	0.0591101	0.0499226	0.100683	0.0887562	0.0823932	0.0935293	0.0520341	0.0599761	0.0707275	0.0906514
P275	PC(33:2)	2	+	HMDB0007940			0.375123	0.471492	0.297277	0.207451	0.388649	0.38474	0.516763	0.465796	0.234033	0.348388	0.322358	0.549975	0.34765	0.329658	0.458197	0.219177	0.514335	0.221296	0.273968	0.563194	0.331458	0.260478	0.559717	0.338235	0.28912	0.26568	0.2603	0.386773	0.303225	0.381686	0.171067	0.355501	0.339152	0.306379	0.323181	0.255533	0.467601	0.363154	0.22009	0.27733	0.235523	0.259179	0.409163
P276	PC(34:0)	2	+	HMDB0008034			0.118576	0.132116	0.0942159	0.0942801	0.104933	0.098632	0.218475	0.198519	0.100118	0.0929158	0.112061	0.103828	0.161089	0.11161	0.116392	0.0918243	0.157048	0.0567477	0.100831	0.148175	0.103784	0.0631296	0.143677	0.0538233	0.0794425	0.110717	0.106277	0.144084	0.0935239	0.0986412	0.106363	0.0768759	0.132728	0.0990083	0.106089	0.13603	0.120839	0.144709	0.127228	0.0668455	0.0831642	0.0914933	0.0963784
P277	PC(34:1)	2	+	HMDB0007972			5.56647	6.43574	11.8225	4.27432	5.91338	6.51623	10.4247	6.40363	7.0785	5.14344	5.3591	5.63413	5.64727	4.52448	6.203	3.70207	9.4753	3.83146	4.69777	5.0947	6.35855	3.31562	7.03052	3.74921	5.63071	9.29475	5.81947	5.52892	6.15246	5.36419	5.81897	4.50469	4.96459	6.67207	4.22342	7.95286	5.84015	5.60382	7.41606	3.93894	4.51809	5.95568	9.858
P278	PC(34:2)	2	+	HMDB0007973			20.5964	18.1023	22.6133	18.5611	22.3203	13.2165	26.3068	19.8725	16.3392	13.0942	15.2611	25.6601	19.0406	18.6421	16.071	10.8576	20.7683	13.1882	15.7434	23.2633	15.0575	12.0973	24.1317	15.0418	17.6634	18.4068	16.7026	19.4983	17.9381	20.6497	15.2152	13.668	18.3108	22.4333	18.438	21.8303	22.2846	18.5655	16.5429	12.1045	16.0221	18.62	28.7847
P279	PC(34:3)	2	+	HMDB0008134			1.01922	1.0147	0.739984	1.28868	1.32057	1.3325	2.2194	1.98371	1.27326	1.282	1.04102	2.29169	1.58058	1.28798	0.911827	0.709317	2.58264	0.446984	1.41889	1.44149	0.9096	0.968504	2.5577	1.39701	0.909641	0.923966	1.2146	0.626529	1.17932	1.26077	0.412885	0.937976	1.61071	0.722522	0.901189	1.17257	1.44352	0.950847	1.36716	0.937935	1.97307	1.29758	1.31442
P280	PC(34:4)	2	+	HMDB0008232			0.140487	0.201633	0.128979	0.160093	0.258425	0.228214	0.891652	0.502004	0.322843	0.190899	0.303232	0.305429	0.328402	0.148797	0.339981	0.304083	0.430952	0.293758	0.267865	0.249841	0.340439	0.128411	0.256949	0.14786	0.174771	0.129205	0.281114	0.101842	0.159636	0.199345	0.0483986	0.381509	0.333903	0.102846	0.320592	0.327211	0.344169	0.148632	0.408745	0.141511	0.333491	0.268779	0.0523192
P281	PC(35:1)	2	+		24778787		0.119814	0.128397	0.186321	0.0481912	0.102514	0.269291	0.169853	0.0995857	0.0963331	0.105002	0.12151	0.087705	0.0674365	0.0680057	0.229373	0.0720521	0.224433	0.0611675	0.0610425	0.106545	0.168263	0.060666	0.11896	0.0711632	0.118208	0.175794	0.144154	0.12529	0.0630155	0.0906977	0.133605	0.0945746	0.062387	0.0878169	0.0498858	0.135661	0.104218	0.080662	0.0830879	0.073511	0.0445085	0.0757207	0.132677
P282	PC(35:2)	2	+		52922202		0.84535	0.499012	0.50673	0.38025	0.638114	0.643001	0.557916	0.522849	0.392396	0.402453	0.533753	0.544609	0.409269	0.515532	0.725383	0.310837	0.66471	0.292104	0.370016	0.779206	0.481103	0.359704	0.754576	0.426273	0.447964	0.483176	0.534364	0.630723	0.350939	0.518622	0.474699	0.48437	0.39829	0.484295	0.392914	0.479674	0.624238	0.429089	0.240247	0.312676	0.284264	0.390025	0.693774
P283	PC(35:3)	2	+	HMDB0007948			0.0829756	0.0840169	0.0576531	0.0578203	0.0946731	0.108405	0.0903523	0.089994	0.0721121	0.0666351	0.0653221	0.105942	0.0841273	0.0953683	0.0829406	0.0591295	0.116386	0.0500117	0.0601717	0.112668	0.0802107	0.0770007	0.111536	0.102292	0.0657424	0.0605629	0.0856144	0.112786	0.0476036	0.0873754	0.0425187	0.0714003	0.0859174	0.0401222	0.0784916	0.074948	0.10382	0.0607819	0.0654014	0.0524913	0.0988048	0.0759046	0.0511193
P284	PC(35:4)	2	+		24778971		0.0836311	0.0895476	0.131947	0.0320807	0.098104	0.0842152	0.149454	0.110765	0.0872269	0.12097	0.145458	0.0479325	0.0861054	0.0545264	0.141045	0.0950376	0.12463	0.0875568	0.0613336	0.119289	0.11485	0.0604636	0.0827593	0.0683937	0.0865849	0.0809683	0.0720604	0.0712501	0.054641	0.0683945	0.034227	0.145997	0.0877448	0.0843905	0.0838327	0.0636271	0.0924547	0.0925798	0.0824347	0.0677257	0.0281533	0.0518806	0.0504761
P285	PC(36:0)	2	+		24778971		0.00296952	0.00234377	0.00100701	0.00167523	0.000595077	0.00210166	0.000728947	0.00387354	0.00125129	0.00118728	0.00287151	0.00119422	0.00512137	0.00409421	0.00371945	0.00337721	0.00632096	0.000401133	0.00536311	0.00573495	0.00367602	0.00128698	0.0028515	0.000668149	0.00134767	0.000344352	0.00192941	0.00206863	0.000775056	0.00132187	0.00122867	0.00220056	0.00181716	0.000252137	0.00153509	0.00133741	0.00256344	0.00136369	0.000812901	0.00131577	0.00114519	0.00198238	0.000420685
P286	PC(36:1)	2	+	HMDB0008037			1.03393	1.18292	1.5456	0.929712	1.10039	1.60318	1.85253	1.31548	1.16547	1.00158	1.10812	1.28447	1.19149	1.07308	1.19882	1.02198	1.907	0.707646	0.875439	1.1305	1.40815	0.646421	1.53813	0.648565	0.941696	1.43987	1.18405	1.31137	1.06343	0.916384	1.15884	0.888771	1.22519	0.826417	0.747219	1.66751	1.1412	1.01783	1.37766	0.773339	0.932066	1.2648	1.06369
P287	PC(36:2)	2	+		24778826		7.68996	6.71454	6.64642	7.49843	7.74072	5.62024	9.8287	7.18753	6.50542	5.11543	5.45068	8.659	6.74911	7.75439	5.84043	4.15407	8.1295	4.13799	6.15732	8.49383	6.08282	4.54652	9.80154	5.21478	5.43552	5.81503	5.98016	7.55948	6.5429	7.00129	5.82065	5.19147	6.92562	7.04595	6.37815	7.83986	8.21144	6.88345	5.67371	4.66771	6.05774	7.22722	7.70159
P288	PC(36:3)	2	+	HMDB0007980			5.50043	4.66115	6.91943	4.62508	5.58755	5.24881	8.07844	6.23821	6.37005	3.98607	4.55251	5.90129	5.67586	5.52449	4.93819	3.52363	6.67166	3.12669	4.96534	4.47378	4.51952	3.98017	6.61571	4.02602	4.17213	4.34788	3.40817	4.40795	5.67155	5.29186	3.59743	4.4882	4.9768	4.50214	4.57034	5.03318	5.08249	4.53872	5.45703	3.60728	7.65446	5.38093	4.43476
P289	PC(36:4)	2	+		24778721		6.29715	3.72044	14.3363	4.02638	8.28819	3.87619	9.73393	5.929	8.23289	5.88849	8.33442	3.12116	6.39339	4.47539	6.50831	5.6277	7.04851	7.32835	4.6911	6.12459	7.45594	4.34626	4.65677	4.38985	7.70556	8.27421	5.8361	4.08906	4.21071	5.7822	4.68706	7.26649	6.43761	8.62528	7.07995	6.91191	5.66623	6.59231	8.84148	4.36291	2.52526	5.31368	5.23367
P290	PC(36:5)	2	+	HMDB0007984			1.80071	4.90198	2.82667	0.950721	1.67703	4.10834	4.86859	2.99124	2.40528	1.69922	1.58705	0.920335	1.69378	3.09974	4.08918	3.30363	2.08712	2.88887	2.00379	6.72579	4.26591	1.15396	2.82985	2.35568	1.91807	1.66026	4.47653	8.12042	2.96743	1.00838	1.1703	1.62663	2.14501	1.22179	1.36315	7.37441	6.24134	2.1772	1.6031	1.08586	1.24091	1.03303	1.685
P291	PC(37:2)	2	+	HMDB0007954			0.081531	0.0771006	0.0464401	0.0523242	0.0665981	0.0670804	0.0696539	0.0811568	0.0468831	0.0530192	0.0625642	0.0778124	0.0674041	0.0776936	0.0756164	0.0497156	0.0688182	0.0367969	0.0376827	0.0983886	0.0564888	0.0419522	0.0858482	0.0507553	0.0468937	0.0443446	0.0888496	0.120781	0.0428864	0.0538836	0.062407	0.0495458	0.0518552	0.035854	0.0586077	0.072686	0.0745005	0.0468646	0.0354705	0.0370995	0.0489557	0.0558371	0.0486416
P292	PC(37:4)	2	+		24778518		0.303281	0.0984347	0.364619	0.101732	0.273082	0.192138	0.216333	0.172676	0.226551	0.212469	0.37457	0.0784652	0.154849	0.135707	0.34544	0.201394	0.238854	0.1858	0.115524	0.245046	0.25827	0.138684	0.169158	0.132038	0.218785	0.247535	0.207665	0.159787	0.0929473	0.162198	0.16246	0.320953	0.17241	0.224953	0.184497	0.158083	0.185416	0.179146	0.123237	0.138475	0.0383208	0.114444	0.147262
P293	PC(38:1)	2	+	HMDB0007894			0.00916008	0.0140276	0.00914122	0.00596956	0.00995675	0.00939104	0.015454	0.0189471	0.015072	0.0114739	0.0111127	0.0119455	0.00855962	0.0184887	0.0158162	0.015623	0.028351	0.00771284	0.0140459	0.0197083	0.0153384	0.0068497	0.0161269	0.00738321	0.00948786	0.00989623	0.0161096	0.0258487	0.0127737	0.00636256	0.0139848	0.00894147	0.00915076	0.00806131	0.00735268	0.0309637	0.0157852	0.0118405	0.0154399	0.00880442	0.00952463	0.010915	0.00870502
P294	PC(38:4)	2	+	HMDB0007988			3.30602	1.48534	5.85874	2.23303	4.08834	2.08705	4.11985	2.63153	4.22215	2.97082	3.48434	1.34159	2.82258	2.62853	2.97841	3.02451	3.22011	3.1143	2.46963	3.05573	3.69388	2.14183	2.60783	2.10108	3.10827	3.67587	2.63788	2.1315	2.09058	2.66664	2.48422	3.78256	3.51467	3.91148	3.36401	3.0748	2.55952	3.31711	3.70031	2.14485	1.16072	2.73281	2.13197
P295	PC(38:5)	2	+	HMDB0007989			1.03236	1.11367	1.99405	0.677622	1.56074	1.40343	1.63439	1.20668	1.71306	0.943816	1.16999	0.577994	1.15709	1.10342	1.06655	1.52496	1.31514	1.15183	0.907806	1.83125	1.75389	0.807385	1.27068	0.900516	0.673983	0.838852	1.28225	3.99725	1.09041	0.722079	0.906116	1.24501	1.0134	0.954304	0.988386	2.269	1.79761	0.919778	1.16339	0.69107	0.477041	0.891362	0.59724
P296	PC(38:6)	2	+		6506479		6.4838	6.07707	12.9452	5.02985	7.94618	3.49295	10.2049	7.53544	7.57977	5.23559	5.25095	5.37919	4.31284	6.44526	10.4316	6.69892	7.90245	5.55323	4.7751	8.79872	8.16566	3.86836	8.9046	5.2702	7.46258	8.58629	7.18241	8.80726	6.42421	7.72661	4.91645	5.11361	4.05348	7.7094	6.51265	12.3305	8.41914	6.79688	5.30391	5.55386	3.63074	5.51091	9.50604
P297	PC(39:6)	2	+		24778795		0.132799	0.0736701	0.121546	0.0396086	0.0806829	0.0764823	0.110826	0.0806489	0.0688441	0.0786353	0.0816684	0.0423485	0.033973	0.0795565	0.243365	0.117839	0.154378	0.0672595	0.0370161	0.18057	0.177388	0.0451281	0.138117	0.066793	0.103329	0.142336	0.170561	0.21212	0.0533477	0.0839399	0.0689579	0.105066	0.0324064	0.0593971	0.0672635	0.147843	0.123818	0.0642507	0.0379457	0.0734892	0.0218633	0.0445036	0.0846984
P298	PC(40:2)	2	+	HMDB0008026			0.00164703	0.0040007	0.000968402	0.00216304	0.00222701	0.00166357	0.00200036	0.00493739	0.00212651	0.00341683	0.00208115	0.00305926	0.00163617	0.00724491	0.00270475	0.0030219	0.00347926	0.0021434	0.00346836	0.00576477	0.00355856	0.00159723	0.00388497	0.00180029	0.00142038	0.00125526	0.00560172	0.00968535	0.00467951	0.00129712	0.00196282	0.00130154	0.00156368	0.00106966	0.00121548	0.00514294	0.00347115	0.0022916	0.00209829	0.001704	0.00313468	0.0019715	0.00133394
P299	PC(40:4)	2	+	HMDB0008054			0.0988377	0.0808912	0.230132	0.107316	0.108562	0.121974	0.225417	0.13176	0.102263	0.0853381	0.199599	0.111572	0.160107	0.0604342	0.0884827	0.10647	0.13506	0.123525	0.098859	0.0932358	0.118219	0.0708974	0.074127	0.0906327	0.0937673	0.106948	0.121543	0.0600581	0.112236	0.0955573	0.0962837	0.13127	0.184325	0.102237	0.0811314	0.117222	0.0713808	0.0858996	0.206662	0.0853417	0.147397	0.142863	0.0800016
P300	PC(40:6)	2	+	HMDB0008057			1.59943	1.03325	1.78182	1.38618	1.20512	0.708468	1.74522	1.61876	1.50919	0.936249	1.0684	0.813435	0.954105	1.55683	1.71368	1.69267	1.79638	1.14142	0.744296	1.85898	2.07607	0.617937	2.13166	0.816376	1.19187	1.43355	1.86052	2.99491	1.54004	1.25838	1.08532	1.24762	1.05619	1.48925	1.30073	2.66013	1.91786	1.29511	1.14917	1.03914	0.76606	1.27533	1.51021
P301	PC(40:7)	2	+	HMDB0008090			0.202492	0.16381	0.208358	0.107413	0.210988	0.123771	0.237992	0.157441	0.238074	0.20048	0.150395	0.108324	0.187584	0.219684	0.216065	0.267547	0.35324	0.143927	0.095539	0.298575	0.372127	0.198706	0.273138	0.189632	0.186328	0.208971	0.291726	0.275945	0.149939	0.222573	0.121541	0.162973	0.124702	0.108738	0.207653	0.265249	0.170669	0.129671	0.259301	0.173376	0.159964	0.198714	0.110892
P302	PC(40:8)	2	+	HMDB0008156			0.0918231	0.148775	0.0674418	0.152678	0.247066	0.13582	0.219727	0.290824	0.130894	0.119839	0.204096	0.124395	0.186854	0.197766	0.1406	0.207545	0.235298	0.105367	0.132068	0.342543	0.152216	0.100298	0.221705	0.270515	0.131962	0.0459959	0.174167	0.238189	0.135417	0.169677	0.0168312	0.132371	0.164129	0.0550128	0.135276	0.164548	0.170881	0.115715	0.158514	0.0973408	0.166626	0.124552	0.0578376
P303	PC(42:4)	2	+	HMDB0008285			0.00181078	0.00273388	0.0023079	0.00180804	0.0022088	0.00218971	0.00295045	0.00364668	0.00153918	0.00212956	0.00268245	0.00308094	0.0031966	0.00222066	0.00120008	0.0018587	0.00329912	0.000861836	0.00280726	0.00286303	0.0017995	0.00197435	0.00190024	0.00175093	0.00273865	0.00213172	0.0017538	0.00210789	0.00227051	0.00202622	0.00299293	0.00166085	0.00314284	0.00250721	0.00124648	0.00197987	0.00149893	0.00313929	0.0034305	0.00222359	0.00218777	0.00227589	0.00202771
P304	PC(O-32:0)	2	+		24779278		0.0862774	0.117479	0.134394	0.0533483	0.0846878	0.0520598	0.0755659	0.0518802	0.0549757	0.0689583	0.0521876	0.0982099	0.062293	0.087525	0.0711948	0.0360207	0.0819319	0.0444071	0.0523433	0.114742	0.0583859	0.0526337	0.0846495	0.0473271	0.0462928	0.0755725	0.0738832	0.0705135	0.0807718	0.0591716	0.174319	0.0630645	0.0591782	0.0801671	0.0605473	0.0576381	0.0527873	0.120311	0.0884648	0.0639771	0.0480189	0.0636296	0.0971434
P305	PC(O-32:1)	2	+		24779279		0.0247083	0.038837	0.0508446	0.0131687	0.0222806	0.0203462	0.0234951	0.015206	0.0138682	0.0259667	0.0109675	0.0246563	0.0124724	0.0346428	0.0260057	0.0140264	0.0271103	0.0170684	0.0176453	0.0336822	0.0325356	0.00426248	0.0269828	0.0237538	0.0142006	0.0288979	0.0283669	0.0419036	0.0254495	0.0107791	0.0415711	0.0113265	0.0146322	0.01464	0.0147884	0.021758	0.0171632	0.0413267	0.0289008	0.0176254	0.0165549	0.0210324	0.0262816
P306	PC(O-34:0)	2	+	HMDB0013405			0.0118528	0.0101585	0.0128193	0.00849552	0.0129652	0.00768407	0.0111618	0.00745088	0.0116106	0.0119092	0.0119822	0.0171129	0.0116423	0.0125382	0.00908546	0.00516424	0.0162874	0.00604831	0.0117549	0.0111963	0.00979338	0.00728319	0.0116225	0.00622753	0.00815564	0.0134778	0.0102737	0.00535306	0.00914953	0.00728613	0.0173661	0.00937074	0.00671253	0.00860013	0.00591916	0.00741425	0.00821668	0.0107441	0.0131009	0.00753098	0.00640898	0.00867472	0.00977999
P307	PC(O-34:1)	2	+		24779266		0.238023	0.322173	0.446227	0.16128	0.280602	0.16947	0.199316	0.109404	0.191248	0.215886	0.154842	0.245205	0.131414	0.244533	0.20802	0.127955	0.267922	0.139171	0.173861	0.24183	0.180768	0.179024	0.253603	0.201432	0.174814	0.289552	0.187137	0.216662	0.190312	0.154546	0.394464	0.169287	0.121888	0.210509	0.133058	0.180254	0.152582	0.292895	0.239357	0.190433	0.120048	0.185401	0.269269
P308	PC(O-36:1)	2	+		24779298		0.0145896	0.0177792	0.0209738	0.0100025	0.0160531	0.00978198	0.0139306	0.0113746	0.0132523	0.0176175	0.0154636	0.0173607	0.00831801	0.0241392	0.0137464	0.00750884	0.0295911	0.0128658	0.0129433	0.0203819	0.0152833	0.0124784	0.0187689	0.00988983	0.0122299	0.0204006	0.0141704	0.0210421	0.0114572	0.0101502	0.0303642	0.0132974	0.00780273	0.0126313	0.00838936	0.0124976	0.00787316	0.0196421	0.0164773	0.011105	0.00732448	0.0124829	0.0207987
P309	PC(O-36:2)	2	+		52923754		0.12412	0.151615	0.14012	0.133268	0.140986	0.0770485	0.0985085	0.0787325	0.0724115	0.109183	0.0723298	0.154066	0.0757639	0.152711	0.106604	0.0555534	0.130612	0.0858673	0.0718383	0.167783	0.0708961	0.119039	0.129412	0.110462	0.0739441	0.112636	0.0933688	0.117883	0.0795947	0.0784369	0.147729	0.0716471	0.0556211	0.0714238	0.0756276	0.0978687	0.0657525	0.140255	0.0901598	0.0843494	0.0616443	0.0886402	0.130159
P310	PC(O-38:4)	2	+		52923762		0.284065	0.225876	0.510796	0.201409	0.442386	0.153054	0.314555	0.289327	0.213373	0.335437	0.290682	0.282072	0.239755	0.308824	0.291254	0.170856	0.318434	0.303066	0.235956	0.299532	0.273199	0.256804	0.243905	0.216154	0.211873	0.337068	0.248312	0.186636	0.213502	0.184897	0.480598	0.311347	0.200904	0.338661	0.255615	0.171782	0.137237	0.370531	0.316985	0.26238	0.0864372	0.300864	0.211313
P311	PC(O-38:5)	2	+		24779306		0.694739	0.569708	1.36417	0.550617	1.06884	0.386711	0.772671	0.546279	0.534877	0.820866	0.732495	0.564047	0.509544	0.926235	0.580126	0.455478	0.59756	0.690755	0.695396	0.824171	0.673864	0.593853	0.731292	0.727117	0.502375	0.69696	0.581983	0.574748	0.661879	0.449971	1.01002	0.718373	0.512456	0.682662	0.57003	0.470118	0.41124	0.746557	0.823623	0.70883	0.315208	0.679292	0.492944
P312	PC(O-40:3)	2	+		52923850		0.00631214	0.00979904	0.00811215	0.00922245	0.00734829	0.00619983	0.0052173	0.00514566	0.00714835	0.00810254	0.00764595	0.0114072	0.00485818	0.0172049	0.00995921	0.0050871	0.0139225	0.00303668	0.00949267	0.0131884	0.00662456	0.00662673	0.0083656	0.00697523	0.00461838	0.00671484	0.00437069	0.00667573	0.00874403	0.00652153	0.0135401	0.00575358	0.00521116	0.00586852	0.00308825	0.00686859	0.00561646	0.018811	0.00580036	0.00528767	0.00577373	0.0083063	0.0161661
P313	PE O-34:2	2	+		52925035		0.0113288	0.0188858	0.0155994	0.00880965	0.0162665	0.0100716	0.0164761	0.0138409	0.00784316	0.00911403	0.0126202	0.0287346	0.0074062	0.0152077	0.0132204	0.0105175	0.0119813	0.015361	0.0105304	0.0162927	0.0098939	0.017408	0.0134052	0.00889076	0.00991215	0.0128082	0.0143063	0.0178375	0.00917876	0.00949604	0.0092706	0.00911697	0.00493035	0.0093616	0.0117533	0.0123654	0.0128075	0.00918698	0.0129676	0.0171453	0.00579676	0.00805657	0.00818609
P314	PE O-34:3	2	+		52925033		0.0419153	0.0628718	0.0285233	0.0680986	0.062715	0.0388061	0.0648145	0.0469491	0.0206403	0.0272273	0.0416621	0.155572	0.0258697	0.0718434	0.038916	0.0250511	0.0403423	0.0434313	0.0480448	0.0861536	0.0290511	0.0780897	0.0712646	0.0343945	0.0357123	0.0262498	0.0455753	0.0421197	0.0371705	0.0339397	0.020884	0.0299028	0.0209049	0.0244098	0.0425461	0.040305	0.0463624	0.0318253	0.0359837	0.0547907	0.0426135	0.0351022	0.0162104
P315	PE O-38:6	2	+		22833649		0.102343	0.173931	0.131074	0.12926	0.200005	0.0858898	0.156721	0.141108	0.0732511	0.134635	0.196662	0.218131	0.0755089	0.220519	0.149172	0.141349	0.0875014	0.269888	0.138406	0.279376	0.181212	0.102003	0.151157	0.132166	0.129068	0.100014	0.210914	0.238203	0.154205	0.0774989	0.0570772	0.168463	0.0626701	0.0838653	0.141676	0.164337	0.139294	0.0836486	0.12118	0.119478	0.0655676	0.0896337	0.0276792
P316	PE(34:1)	2	+	HMDB0008927			0.0181613	0.0171749	0.0247307	0.0048656	0.00443532	0.00593867	0.0501816	0.0384353	0.01239	0.0137411	0.0273148	0.0124829	0.0231525	0.00962078	0.0136036	0.0044089	0.0294217	0.00387889	0.0105231	0.00459899	0.00708327	0.00892163	0.0112931	0.00326167	0.0164304	0.0474731	0.0108232	0.00654804	0.0155526	0.0111009	0.0410911	0.00534975	0.0122795	0.0207205	0.00757218	0.0120158	0.0157865	0.0115364	0.0218677	0.0060375	0.0138869	0.00769282	0.055766
P317	PE(34:2)	2	+	HMDB0008928			0.0609104	0.0693538	0.0534271	0.032637	0.0267285	0.0199977	0.151148	0.137252	0.0380515	0.0452384	0.0692518	0.0649765	0.0903715	0.0432298	0.0400662	0.0157681	0.0836495	0.0184167	0.0668461	0.024375	0.0272826	0.0296168	0.0494718	0.0179428	0.0786076	0.0974774	0.0295382	0.0272834	0.0623696	0.058968	0.102504	0.0195887	0.0698125	0.0723725	0.0395056	0.0461544	0.0719058	0.0358466	0.0617839	0.0242334	0.0606853	0.0431297	0.211447
P318	PE(36:3)	2	+	HMDB0009060			0.0229838	0.0325965	0.0144475	0.0161077	0.0227172	0.012303	0.0573069	0.0900477	0.0258965	0.0443988	0.046316	0.0349604	0.0666705	0.0370003	0.0164302	0.0133586	0.0430681	0.0114054	0.0316069	0.0145746	0.012291	0.0310779	0.0449624	0.0132195	0.025877	0.046065	0.0154659	0.0159143	0.0257075	0.0267924	0.0368955	0.0115324	0.0554287	0.0206409	0.028352	0.0202391	0.054959	0.0127426	0.0362565	0.0150249	0.0565634	0.0243446	0.0448531
P319	PE(36:4)	2	+	HMDB0008937			0.0523941	0.0418648	0.0720571	0.0226363	0.0333295	0.0229127	0.129074	0.0780976	0.0497157	0.0573079	0.0644712	0.0264114	0.0803612	0.0349012	0.0490968	0.0252262	0.0857126	0.0284724	0.0554443	0.022904	0.0381556	0.0246485	0.0326841	0.0175923	0.0992394	0.128693	0.031194	0.022351	0.0392336	0.0515976	0.085889	0.0321599	0.0418628	0.0621202	0.043011	0.0475474	0.0343973	0.0313005	0.0730353	0.0299586	0.0217112	0.0380722	0.106714
P320	PE(36:5)	2	+	HMDB0008877			0.00642008	0.0297789	0.00864839	0.0016103	0.00339404	0.0119918	0.0354619	0.0214731	0.00731408	0.0100609	0.00464979	0.00306383	0.0117153	0.0113292	0.0135044	0.00648088	0.00996158	0.00639763	0.00766955	0.0114997	0.0102686	0.00440742	0.00919684	0.00428556	0.0107472	0.0142682	0.0125692	0.0211679	0.00945234	0.00432822	0.0103543	0.0034124	0.00603849	0.00449761	0.00361487	0.0233962	0.0210776	0.00423174	0.00703433	0.00335799	0.00495441	0.00298148	0.0118595
P321	PE(38:4)	2	+	HMDB0009228			0.0812242	0.0559305	0.129751	0.0580261	0.0833648	0.0367232	0.238273	0.154125	0.120533	0.11397	0.134485	0.0387139	0.163375	0.0708743	0.0913767	0.0529848	0.134977	0.0566876	0.127679	0.0413018	0.0702764	0.0568602	0.0607409	0.045958	0.156289	0.175812	0.0466565	0.0394756	0.0719711	0.0942612	0.126126	0.0697311	0.0908651	0.144727	0.0803207	0.0804591	0.0839616	0.0725938	0.0969008	0.0636982	0.0455439	0.0633019	0.190539
P322	PE(38:5)	2	+	HMDB0008976			0.0252455	0.0390426	0.0357004	0.0131233	0.0276779	0.0234993	0.0967486	0.058662	0.0416486	0.050979	0.0381148	0.0180683	0.0851066	0.0339224	0.0319347	0.0219524	0.0619312	0.0172822	0.0454708	0.0194239	0.0325581	0.0292303	0.0292842	0.0154926	0.0483838	0.067434	0.0256411	0.0380966	0.0291738	0.0290916	0.0416206	0.0201658	0.0331181	0.0303973	0.0263973	0.0470556	0.0380622	0.0178357	0.0447494	0.0194682	0.0201851	0.0234942	0.0494101
P323	PE(38:6)	2	+	HMDB0008946			0.129678	0.139818	0.245667	0.0719797	0.121715	0.042903	0.375506	0.15663	0.163511	0.129642	0.0832392	0.10059	0.177853	0.154707	0.234601	0.0939639	0.266698	0.096505	0.162579	0.0814454	0.11889	0.0716145	0.10524	0.0648383	0.271514	0.297002	0.128001	0.110565	0.132371	0.139938	0.243842	0.0934052	0.0682811	0.225047	0.113917	0.200207	0.100904	0.1093	0.0968108	0.0955229	0.0533163	0.0835713	0.53358
P324	PE(P-16:0/20:4)	2	+	HMDB0011352			0.166218	0.125303	0.146404	0.222601	0.295492	0.0911399	0.302844	0.219907	0.116588	0.167111	0.320527	0.333233	0.103283	0.232762	0.252032	0.189349	0.133969	0.341001	0.223092	0.325704	0.245957	0.212208	0.234569	0.122886	0.197509	0.172353	0.232145	0.163658	0.1509	0.147175	0.0925064	0.219705	0.100364	0.178241	0.255737	0.202162	0.191772	0.135566	0.208003	0.225601	0.0755635	0.151145	0.0444596
P325	PE(P-16:0/22:6)	2	+	HMDB0005780			0.109351	0.120456	0.152569	0.114672	0.143894	0.0735201	0.178722	0.115964	0.0791323	0.0934414	0.0978268	0.198736	0.0432365	0.162393	0.178152	0.159461	0.0836878	0.216178	0.120389	0.278666	0.166933	0.0700182	0.182893	0.101847	0.122253	0.117686	0.223378	0.350975	0.115538	0.0810413	0.0911159	0.103918	0.050935	0.0986083	0.126677	0.208247	0.19706	0.112308	0.0857953	0.138517	0.0559423	0.0785433	0.0764656
P326	PE(P-18:0/20:4)	2	+	HMDB0005779			0.160081	0.190477	0.209172	0.230881	0.316597	0.113495	0.326218	0.336649	0.142553	0.256414	0.27911	0.258079	0.113469	0.336193	0.314816	0.155459	0.162825	0.38176	0.170311	0.322465	0.33743	0.158426	0.224751	0.15949	0.214965	0.231381	0.318625	0.207543	0.208549	0.153021	0.107228	0.265897	0.0994322	0.171056	0.252368	0.213291	0.173294	0.146424	0.205361	0.236564	0.0670625	0.158278	0.033513
P327	PE(P-36:2)	2	+	HMDB0011349			0.062188	0.0896841	0.05317	0.0840922	0.0857189	0.0626485	0.0944323	0.0848327	0.0367257	0.0519631	0.0599525	0.182449	0.0431236	0.125631	0.0621845	0.0392823	0.0701973	0.0683325	0.0604932	0.104943	0.0515189	0.081245	0.0836391	0.054559	0.0475228	0.0502342	0.0810551	0.0748466	0.0642464	0.0542853	0.0326408	0.047416	0.0275262	0.0342408	0.0570079	0.0613778	0.0564165	0.0484317	0.0500339	0.0718954	0.0526781	0.0453405	0.0200998
P348	SM(30:0)	2	+		46891775		0.000252516	0.000385127	0.000332166	0.000166271	0	0.000550366	0.00127949	0.000416583	0.000161613	0.00117456	0.000798711	0.00149033	0.000294905	0	0.00165722	0.00022255	0.00063485	0.000385607	0.00203261	0.00103523	0.000222943	0.000207384	0.00175292	0.000442465	6.14204e-05	0.0010788	0.00061563	0.000784695	0.000273282	0.00022975	0.00111543	0.0013971	0.000206664	6.25256e-05	0.0011726	0.000276701	0.000905536	0.000678381	0.000280188	0.00060175	0.000399905	0.000427045	0.000151425
P349	SM(30:1)	1	+	HMDB0012096			0.0115673	0.0198749	0.0226938	0.0108049	0.0122536	0.0194312	0.0379891	0.0200364	0.0116905	0.0298601	0.0157191	0.0269767	0.00990226	0.00827028	0.0322257	0.0193626	0.0249098	0.02165	0.0359752	0.0371454	0.0162615	0.0085226	0.0275283	0.0121009	0.00588968	0.0259863	0.0249285	0.0424403	0.0145397	0.00954875	0.0213683	0.0296056	0.00809411	0.00702943	0.0216877	0.0305037	0.0430181	0.0217762	0.0124261	0.0152532	0.0157302	0.0116143	0.00851986
P350	SM(30:2)	2	+		138223075		0.761264	0.00392216	0.101461	0.00927067	0.0113261	0.00865072	0.11193	0.00407984	0.0073705	0.00576778	0.00799125	0.0129667	0.00522735	0.00458637	0.00459892	0.00605645	0.0103499	0.00744511	0.00521344	0.00860217	0.00534613	0.00370363	0.0120894	0.00302703	0.418208	0.0091635	0.0114572	0.249399	0.0150541	0.925959	0.00977828	0.00451659	0.00484459	0.459617	0.00685379	0.0130569	0.00881736	0.00790693	0.0121426	0.00597355	0.0941383	0.00748565	1.37974
P351	SM(31:1)	2	+		138251899		0.00923804	0.0174113	0.0191427	0.0070978	0.00952323	0.0135814	0.0207759	0.012335	0.00845053	0.0176058	0.0104888	0.0150046	0.00739813	0.0059887	0.0179385	0.0119534	0.0206033	0.00975356	0.0157205	0.0241145	0.0111924	0.00559632	0.0177397	0.00665837	0.0048453	0.0190579	0.0150632	0.0348742	0.0097314	0.00749361	0.00835738	0.0159156	0.00579577	0.00521366	0.0122032	0.0199654	0.0235972	0.0155118	0.00822154	0.0110676	0.00935907	0.00832604	0.00524727
P352	SM(32:0)	2	+		44260138		0.00963752	0.013048	0.0242035	0.0100715	0.00704189	0.0128987	0.0259114	0.0122191	0.00610659	0.014218	0.0114042	0.019009	0.0101437	0.00671542	0.020543	0.00654694	0.0158807	0.00940283	0.0283541	0.0216121	0.00751152	0.0062819	0.0211666	0.010533	0.0058976	0.0221682	0.0149026	0.0267248	0.0141609	0.00831616	0.0137074	0.0197875	0.00837984	0.0131235	0.0212198	0.0144143	0.0159729	0.0219141	0.011985	0.0106874	0.00758783	0.0116928	0.0140821
P353	SM(32:1)	2	+		154573086		0.578291	0.889673	1.28185	0.598656	0.677894	0.693573	1.51678	0.897922	0.594779	0.811785	0.648959	0.966779	0.503447	0.659887	1.05631	0.615341	0.985485	0.597262	1.16971	1.59943	0.64867	0.356539	0.827231	0.392639	0.434354	1.38594	0.785137	2.30944	0.778367	0.484858	0.732531	0.915944	0.445134	0.655548	0.950923	1.25652	1.60612	1.09101	0.607967	0.711115	0.528625	0.55469	0.728641
P354	SM(32:2)	2	+		154573482		0.0381443	0.0550894	0.0760264	0.0378007	0.0494018	0.066333	0.0976907	0.0635367	0.0613441	0.0835284	0.0562412	0.0639505	0.0604408	0.0359117	0.078376	0.070342	0.095871	0.0551319	0.101985	0.0915679	0.0585173	0.0282425	0.08794	0.0444199	0.0359458	0.0550437	0.0581273	0.120208	0.0551227	0.0282	0.0309559	0.0880499	0.0389005	0.0377518	0.0652388	0.0759558	0.0845367	0.0699134	0.0642669	0.0496694	0.0638098	0.0471501	0.0392967
P355	SM(33:1)	2	+		154573088		0.415079	0.581392	0.901199	0.273765	0.447752	0.412171	0.644239	0.419907	0.287929	0.543499	0.457644	0.486882	0.32669	0.331702	0.542048	0.342352	0.711166	0.226664	0.569797	0.806065	0.360588	0.212505	0.533626	0.237365	0.326444	0.789686	0.433481	1.00221	0.451447	0.318051	0.57308	0.471059	0.279942	0.531144	0.434371	0.48871	0.595396	0.756427	0.365688	0.576964	0.216124	0.356524	0.474503
P356	SM(33:2)	2	+		154573484		0.00839843	0.00981567	0.0188086	0.00714808	0.0117976	0.0101176	0.0164776	0.0115215	0.00941909	0.0146811	0.0108116	0.0121092	0.00838114	0.00749316	0.0116309	0.0101037	0.016051	0.00710052	0.0129759	0.0203526	0.00883839	0.00543746	0.0138691	0.00605278	0.0073066	0.0146353	0.0091963	0.0187499	0.00959356	0.00587514	0.00937367	0.0119156	0.00554511	0.0130865	0.0115776	0.0111284	0.0145484	0.0179877	0.00941373	0.0113171	0.00627219	0.00667518	0.0127316
P357	SM(34:0)	2	+		9939965		0.27933	0.340732	0.590159	0.257977	0.331245	0.239593	0.34309	0.251762	0.189285	0.225169	0.179581	0.275305	0.244995	0.325038	0.264008	0.190172	0.378502	0.167594	0.354134	0.418536	0.211031	0.158934	0.516471	0.226827	0.132421	0.330505	0.32873	0.505674	0.312206	0.229287	0.2628	0.30836	0.207007	0.435705	0.38375	0.274262	0.267797	0.404707	0.324227	0.335375	0.14478	0.268088	0.480116
P358	SM(34:1)	2	+		154573090		12.0453	12.6385	19.9142	8.38857	12.7682	8.11252	14.4472	9.62411	8.75087	8.46287	8.77728	11.3246	9.41807	9.49854	11.8606	7.07119	13.9308	7.18715	9.83164	14.6119	10.5785	6.5054	12.7992	7.01428	8.64021	13.7573	9.19878	12.636	10.4494	9.61534	13.1403	10.0337	9.29593	14.1459	11.3641	11.788	11.7111	14.842	12.5458	9.59322	6.80407	10.0469	13.6272
P359	SM(34:2)	2	+		154573092		1.7321	2.13128	4.22421	1.81111	2.62872	1.98822	3.50491	2.62312	2.15984	1.98561	2.20497	2.39608	2.77656	2.39186	2.63469	1.64419	3.61336	1.62243	3.11127	3.09786	1.9945	1.24866	2.39978	1.77672	2.62478	2.54563	1.79494	3.88297	2.99183	1.35655	2.34301	2.56533	1.7946	3.52396	2.37523	2.36899	2.77333	3.67791	3.15987	2.39862	1.64865	2.06199	4.7205
P360	SM(35:1)	2	+		154573094		0.457282	0.460785	0.592256	0.199659	0.344332	0.308313	0.381869	0.363588	0.266173	0.321589	0.471032	0.337491	0.277114	0.261563	0.617399	0.244118	0.855284	0.189306	0.418456	0.615237	0.33968	0.194481	0.433311	0.186539	0.314794	0.523312	0.392985	0.508481	0.351835	0.367632	0.571177	0.426707	0.262575	0.445355	0.306381	0.386277	0.49256	0.612106	0.372566	0.487747	0.161979	0.292045	0.448098
P361	SM(35:2)	2	+		138164694		0.0424848	0.0360979	0.0603428	0.0272869	0.0446376	0.0422691	0.044237	0.0425978	0.0405821	0.0485701	0.0611632	0.0353928	0.0420683	0.0423077	0.0601167	0.0377389	0.0758592	0.0308877	0.048441	0.0662534	0.0425077	0.0243351	0.0493396	0.0281155	0.0421448	0.0529937	0.0463741	0.0733603	0.0419081	0.0318497	0.038459	0.0471222	0.0269576	0.0541027	0.037883	0.0433534	0.0544804	0.062088	0.0366113	0.0615952	0.0200304	0.0317981	0.0542115
P362	SM(36:1)	2	+		154573060		1.79298	1.66251	2.13617	1.11695	1.23364	1.14295	1.67233	1.13719	1.44344	1.07502	1.54411	1.54367	1.29793	0.900393	1.64365	0.953538	2.46503	0.994332	1.70843	1.69778	1.07466	0.789943	1.44137	0.823578	1.2752	1.34562	0.999388	1.27737	1.49178	1.51837	1.76193	1.1737	1.35073	2.64382	1.25785	1.36829	1.89069	2.41739	1.84755	1.75827	0.750939	1.24325	2.79819
P363	SM(36:2)	2	+		6443882		1.71873	1.42006	2.65573	1.18428	1.79184	1.48427	1.95397	1.61367	2.11285	1.31544	2.25671	1.36635	1.75916	1.2874	2.02627	1.328	2.94349	1.32493	2.14543	2.08818	1.44164	1.04358	1.57809	1.15791	2.17797	1.53385	1.24502	1.76219	2.06294	1.68228	1.44723	1.59096	1.3789	2.99547	1.24543	1.64806	2.06886	2.55425	2.26531	2.02077	0.86471	1.35718	3.50966
P364	SM(36:3)	2	+		154573486		0.064555	0.0383516	0.0806579	0.0625145	0.0848887	0.0558265	0.0608417	0.0610134	0.0783748	0.0713721	0.103582	0.0799824	0.072549	0.0524544	0.0793278	0.0584586	0.0982949	0.0559924	0.100595	0.0790869	0.0558118	0.0576273	0.0646172	0.0573367	0.0730778	0.0677951	0.0609139	0.0681189	0.0827499	0.0510735	0.0383021	0.0825184	0.0477139	0.0998588	0.0787101	0.0472079	0.0774574	0.106046	0.0616678	0.0875149	0.0458573	0.0604417	0.130614
P365	SM(37:2)	2	+		384042809		0.0244553	0.0200106	0.0335336	0.0113227	0.0219617	0.0228305	0.0237408	0.0175893	0.0272404	0.0251036	0.03103	0.0162374	0.0245652	0.0184398	0.0298815	0.0233127	0.0409686	0.0179279	0.0209546	0.0402437	0.0218834	0.0132376	0.0232559	0.015196	0.0243762	0.0197147	0.0181855	0.0376233	0.0219714	0.021857	0.0215528	0.0211114	0.0148469	0.025653	0.0166427	0.0205395	0.0304877	0.0347768	0.0216514	0.0309055	0.00799786	0.0159158	0.0328849
P366	SM(38:1)	2	+		154573114		0.429127	0.324622	0.459193	0.291696	0.414907	0.207885	0.475663	0.233652	0.402474	0.340993	0.294266	0.369352	0.268583	0.339874	0.470155	0.322743	0.356864	0.300558	0.375405	0.488726	0.287129	0.186533	0.451425	0.181858	0.231534	0.374597	0.281217	0.46492	0.386638	0.307053	0.307444	0.325047	0.286533	0.403353	0.384572	0.410038	0.638982	0.404879	0.298017	0.316943	0.208214	0.278029	0.311507
P367	SM(38:2)	2	+		154573488		0.204803	0.148084	0.274406	0.113839	0.196426	0.134041	0.18324	0.0986934	0.216183	0.161375	0.154424	0.138479	0.189012	0.153408	0.182496	0.189908	0.267815	0.168013	0.141322	0.223364	0.215462	0.111369	0.1958	0.122677	0.201316	0.157265	0.125625	0.236302	0.192678	0.155127	0.168655	0.151006	0.162822	0.235521	0.151844	0.189026	0.202052	0.242586	0.252112	0.191494	0.0923059	0.152283	0.180401
P368	SM(38:3)	2	+		164256554		0.0669117	0.0493802	0.071264	0.0417411	0.0351335	0.0229589	0.0365237	0.0326606	0.0457929	0.0356868	0.0464952	0.0478516	0.0488766	0.0301542	0.0379541	0.0286338	0.0567523	0.0305864	0.0545603	0.0586764	0.0365026	0.0440586	0.0354045	0.0293636	0.0504803	0.0507366	0.0367933	0.0400035	0.0460351	0.0578494	0.0480231	0.0390955	0.0473253	0.0965266	0.0474008	0.0436722	0.0599447	0.128208	0.0596831	0.0597809	0.0315584	0.0442245	0.0883005
P369	SM(40:1)	2	+		154573102		0.697942	0.419735	0.639597	0.524903	0.765501	0.361546	0.840278	0.529967	0.675789	0.517928	0.653607	0.68609	0.501329	0.737261	0.917289	0.456444	0.60999	0.446945	0.783821	0.656071	0.619621	0.227921	0.774336	0.309967	0.382082	0.476192	0.472599	0.47215	0.675083	0.367927	0.391534	0.56391	0.451339	0.511853	0.58981	0.529625	0.842715	0.440028	0.476905	0.470237	0.38145	0.476688	0.394245
P370	SM(40:2)	2	+		154573104		0.594986	0.472512	1.05173	0.515494	0.940471	0.439889	0.821089	0.356706	0.74156	0.629509	0.516635	0.527283	0.499702	0.692898	0.762762	0.52649	0.679992	0.567531	0.574724	0.755272	0.681867	0.309106	0.835068	0.458363	0.647224	0.675176	0.521369	0.862515	0.689318	0.445421	0.457868	0.583264	0.421813	0.753044	0.56813	0.698945	0.886846	0.650896	0.535754	0.540411	0.327715	0.550347	0.510918
P371	SM(40:3)	2	+		154573106		0.114561	0.099722	0.118361	0.0623439	0.0509585	0.0424253	0.0691942	0.0363754	0.0585506	0.0634873	0.047537	0.0786554	0.0767591	0.0475285	0.0508733	0.0479761	0.0803094	0.046469	0.0659669	0.10553	0.062041	0.0504864	0.0696869	0.0494448	0.0676583	0.11525	0.0620083	0.0884603	0.0659625	0.0793201	0.106471	0.0530339	0.0746537	0.118857	0.0817237	0.0862586	0.0954167	0.166625	0.0789492	0.0809833	0.0370027	0.0654206	0.129899
P372	SM(41:1)	2	+		154573108		0.082724	0.0686119	0.0594601	0.0629069	0.0684042	0.0651657	0.123172	0.126611	0.111489	0.0825477	0.116476	0.120697	0.0778536	0.0971878	0.139044	0.0799273	0.133728	0.0479029	0.178792	0.132163	0.0739715	0.0379238	0.102589	0.0495752	0.0355103	0.0601451	0.0768093	0.0495042	0.0870738	0.0504557	0.0606535	0.0709553	0.048285	0.0502061	0.0846887	0.0554467	0.119017	0.0610364	0.0579786	0.08835	0.0604223	0.0572076	0.033579
P373	SM(41:2)	2	+		154573182		0.283577	0.231434	0.347784	0.194035	0.280938	0.195307	0.350245	0.211201	0.336274	0.315822	0.253407	0.273182	0.265773	0.269438	0.230626	0.267576	0.312132	0.204573	0.247543	0.460696	0.209151	0.151346	0.283028	0.172348	0.18768	0.298696	0.285642	0.323303	0.227009	0.197848	0.261214	0.225789	0.16779	0.270092	0.283588	0.267434	0.370954	0.293922	0.186711	0.263742	0.130676	0.191432	0.186238
P374	SM(42:1)	2	+		154573116		0.0479064	0.0357368	0.0207888	0.0349909	0.0345126	0.0246913	0.0430433	0.0632093	0.047145	0.0360699	0.0520886	0.0462885	0.0358915	0.0511943	0.103271	0.029713	0.0437479	0.0260876	0.110532	0.0531886	0.0433157	0.0164311	0.0694658	0.0240241	0.012545	0.0201686	0.0301385	0.0198497	0.0420568	0.0134402	0.0173015	0.0257296	0.0185254	0.021506	0.0272547	0.0193719	0.0418095	0.0192827	0.022631	0.0348297	0.0342105	0.0273921	0.0082719
P375	SM(42:2)	2	+		154573110		1.62077	1.48235	1.88932	0.92226	1.05689	0.882275	1.36845	1.02903	1.37959	1.1716	1.154	1.22479	1.25523	1.26276	1.27713	0.968411	1.75724	0.92396	1.12828	1.58106	1.15131	0.758447	1.30934	0.753572	1.16339	1.40251	1.43479	1.37343	1.27952	1.0488	1.79493	1.09191	1.14036	1.81151	1.10569	1.59561	1.39233	1.59236	1.35174	1.16761	0.707414	1.01765	1.67066
P376	SM(42:3)	2	+		52931215		1.36105	1.45929	1.92724	0.83228	0.91657	0.719461	1.03128	0.602222	1.02403	0.969808	0.778069	0.951919	1.15467	0.816182	0.810905	0.721667	1.41809	0.800818	0.715643	1.25225	0.931759	0.794009	1.01254	0.857525	1.07639	1.20728	1.08197	1.25929	0.989903	0.979301	1.32454	0.840995	0.925161	1.73814	0.864372	1.25305	1.10831	1.65769	1.13774	1.03331	0.515988	0.856232	1.93582
P377	SM(42:4)	2	+		134774564		0.231622	0.231361	0.283372	0.178064	0.145336	0.124139	0.143178	0.0875171	0.165046	0.153874	0.11815	0.16643	0.288662	0.123153	0.0874463	0.106057	0.195083	0.101479	0.150316	0.229631	0.151302	0.148317	0.152196	0.151809	0.173031	0.18928	0.123892	0.175255	0.184691	0.188066	0.180902	0.141928	0.227567	0.316985	0.18328	0.159305	0.157683	0.308136	0.202215	0.180077	0.102782	0.152093	0.377479
P127	Fatty amide(16:0)	1	+	HMDB0012273			0.00936862	0.0125072	0.0297165	0.0123556	0.0145839	0.00698267	0.03054	0.00692204	0.0173087	0.0386014	0.0123209	0.0119804	0.0169534	0.032043	0.00901046	0.0131514	0.0136921	0.0187666	0.01342	0.0256548	0.0124059	0.00386731	0.0169259	0.0112399	0.0151131	0.0200134	0.0126352	0.0155548	0.0115896	0.0143128	0.0177594	0.00813095	0.0676061	0.0164243	0.0380747	0.0149171	0.0142825	0.0153804	0.0151293	0.0155098	0.0159781	0.0334335	0.036885
P128	Fatty amide(18:0)	1	+	HMDB0034146			0.00321056	0.00366265	0.00925322	0.00698333	0.00434342	0.00338408	0.00534921	0.00331457	0.004907	0.009495	0.00298708	0.00304809	0.00305455	0.00818282	0.0041282	0.00280546	0.00616634	0.00291571	0.00514673	0.00781883	0.00163677	0.00313896	0.00389922	0.00277493	0.00438574	0.00365929	0.00602581	0.00190095	0.00339181	0.00228342	0.00431228	0.00110305	0.018423	0.00579964	0.00664196	0.00225374	0.00528559	0.00418566	0.00115959	0.00380361	0.00412359	0.00696742	0.0104771
P129	Fatty amide(18:1)	1	+	HMDB0002117			0.0384279	0.0493743	0.243907	0.0805449	0.0305358	0.0363026	0.188149	0.033467	0.116554	0.311706	0.057683	0.05567	0.0677323	0.181706	0.033544	0.0679708	0.0551826	0.0998506	0.0796927	0.141764	0.0402546	0.0231006	0.0734655	0.0591825	0.0701247	0.0671806	0.107482	0.064498	0.0721411	0.0326244	0.0322901	0.0403988	0.370717	0.110364	0.182781	0.0520607	0.0728176	0.0255389	0.0729677	0.0517182	0.058487	0.158637	0.0608332
P130	Fatty amide(20:0)	1	+		3016647		0.00227706	0.0026649	0.00516866	0.00426297	0.002769	0.00262835	0.00412283	0.00276845	0.00225712	0.00263672	0.00240584	0.00518227	0.00310151	0.00228958	0.00196562	0.00230901	0.00356741	0.00244098	0.00231181	0.00740204	0.00353331	0.00204375	0.00554341	0.0022483	0.00335811	0.00433295	0.00597536	0.0023777	0.00316107	0.00331008	0.00294511	0.00321603	0.00649997	0.00383399	0.00562772	0.00313937	0.0053103	0.00318749	0.00309867	0.00267889	0.00373027	0.00326263	0.004171
P131	Fatty amide(20:1)	3	+		69823073		0.0209302	0.0155729	0.038468	0.049547	0.0223816	0.0252081	0.0317561	0.0332461	0.0252295	0.0179311	0.0133288	0.059236	0.0258412	0.0181899	0.0179282	0.0094282	0.0515113	0.00882082	0.0223928	0.0759435	0.0228255	0.0254404	0.0536658	0.0137302	0.0329046	0.0424112	0.0659872	0.0175014	0.0284761	0.0211715	0.0203789	0.0239719	0.0452	0.0329506	0.0544421	0.0246107	0.0601537	0.0151548	0.0276665	0.0224129	0.0390432	0.015388	0.027741
P132	Fatty amide(22:0)	1	+	HMDB0000583			0.0101236	0.00668109	0.0126295	0.0150305	0.00892538	0.0101776	0.0177394	0.00978279	0.0111312	0.00703122	0.00934709	0.0158646	0.0153741	0.00843488	0.00850507	0.00872676	0.0141834	0.00753477	0.00669925	0.0113696	0.0128601	0.0107046	0.0195997	0.00743579	0.0118854	0.0159821	0.0157125	0.0163753	0.00915415	0.0128615	0.0139175	0.00593217	0.0176713	0.0152323	0.0167966	0.0200391	0.0137457	0.0114376	0.00856039	0.0109652	0.0113902	0.0110264	0.012566
P133	Fatty amide(22:1)	3	+	HMDB0244507			0.37406	0.401044	0.759913	0.968211	0.52773	0.541029	0.880206	0.586869	0.594403	0.276105	0.54347	1.05324	1.00294	0.32767	0.401539	0.385749	0.584256	0.356238	0.31228	0.609413	0.459408	0.522538	0.996185	0.461719	0.849905	0.685686	1.24212	0.950559	0.475186	0.438931	0.741599	0.366912	0.850438	0.39446	0.949767	1.0131	0.842342	0.513443	0.469987	0.750093	0.524289	0.553965	0.460236
P134	Fatty amide(22:2)	2	+	HMDB0031678			0.0186169	0.018487	0.0308928	0.0276831	0.0211272	0.0175901	0.0247763	0.0144436	0.0127051	0.00856541	0.0243032	0.0403008	0.0243701	0.0206333	0.0207273	0.0116989	0.0162092	0.0117729	0.0139332	0.0124923	0.0138081	0.0199044	0.0340706	0.0158254	0.031777	0.0160622	0.0337818	0.0298468	0.0171856	0.0197799	0.0238979	0.0161394	0.0246261	0.0189122	0.0266303	0.0381828	0.025796	0.0251481	0.0196085	0.0290166	0.0160094	0.0172337	0.0121156
P047	Carnitine	1	+	HMDB0000062			2.44758	1.44014	4.37791	2.28554	3.243	1.90049	2.55743	1.57363	1.89611	1.96819	2.01326	2.05208	2.89406	2.12482	3.43576	2.43704	3.04105	2.58619	1.83417	3.04957	1.97019	1.13597	2.58117	1.70021	2.3136	4.69078	2.81913	2.49932	1.57773	2.83476	2.878	2.42751	1.83139	4.40234	2.95216	2.91186	3.57987	3.30312	2.52529	2.83796	2.06234	3.24519	4.01745
P048	Carnitine C10:0	1	+	HMDB0000651			0.489484	0.0938206	1.27937	0.271346	0.994681	1.40438	0.300269	0.140472	0.300171	0.539376	0.367552	0.463173	0.388271	0.925879	1.08397	0.497916	0.549591	0.684685	0.37064	0.452856	0.489418	0.33348	0.38774	0.573527	1.40368	0.484864	0.338651	0.473781	0.642914	0.414998	0.789235	0.53377	0.0731328	0.517049	0.178031	0.397694	0.379943	0.834383	0.174238	0.460555	0.365479	0.806385	1.078
P049	Carnitine C10:0-OH	1	+	HMDB0241059			0.0880144	0.00886125	0.0386058	0.0340691	0.0733378	0.108066	0.0296143	0.0151389	0.0398147	0.0851821	0.0560257	0.0957925	0.028481	0.065237	0.0477228	0.0664712	0.0287403	0.0830021	0.0620324	0.0491262	0.0514305	0.0236396	0.0326504	0.067697	0.144049	0.027584	0.0778717	0.0758814	0.0840825	0.0650413	0.131929	0.0429935	0.0116687	0.0468328	0.0229495	0.0681666	0.0386243	0.0378162	0.0179854	0.0480874	0.0597566	0.0809998	0.176829
P050	Carnitine C10:1	2	+	HMDB0250918			0.68285	0.177348	0.954462	0.563055	1.04697	1.14644	0.522282	0.282289	0.346061	0.656121	0.444197	0.729062	0.64139	0.923878	0.690613	0.623704	0.527332	0.603435	0.478476	0.681458	0.408937	0.401852	0.420613	0.597441	1.11056	0.387367	0.449906	0.772289	0.808364	0.625188	0.731172	0.516397	0.405556	0.829479	0.481313	0.553891	0.70684	0.890492	0.21496	0.438657	0.648243	0.847586	1.79295
P051	Carnitine C10:2	2	+	HMDB0241094			0.0525071	0.0217962	0.0580998	0.0609451	0.0900662	0.181204	0.0591849	0.0462334	0.038453	0.0624334	0.0467163	0.0995147	0.0759003	0.108865	0.049189	0.0735988	0.0481714	0.0748531	0.0635466	0.0940532	0.0365504	0.0313628	0.0847971	0.0603151	0.0841207	0.0416361	0.0765282	0.154005	0.0934554	0.059008	0.0735078	0.041078	0.0612084	0.0874468	0.0640558	0.107229	0.105288	0.0827128	0.0176088	0.0503661	0.0676349	0.0653985	0.18111
P052	Carnitine C10:3-1	2	+	HMDB0240752			0.0602735	0.0389957	0.021573	0.163511	0.170277	0.164234	0.176229	0.107067	0.0617747	0.109583	0.17035	0.179259	0.122011	0.140777	0.0364931	0.209285	0.0908144	0.159656	0.253006	0.133983	0.042413	0.0331202	0.128482	0.0687388	0.0889053	0.058243	0.166352	0.217455	0.274579	0.11554	0.0894851	0.0899893	0.0942317	0.208618	0.0983813	0.144401	0.208291	0.10525	0.0181699	0.0430734	0.122357	0.0425259	0.304118
P053	Carnitine C10:3-2	2	+	HMDB0240752			0.04688	0.0160491	0.016179	0.0855416	0.109445	0.0671218	0.127102	0.0254047	0.0444863	0.0566913	0.10712	0.116437	0.0708332	0.100253	0.018215	0.149486	0.0595267	0.0862914	0.103857	0.0540798	0.0174694	0.0173578	0.0724199	0.0535514	0.0432053	0.0259283	0.0641178	0.16729	0.200746	0.0406247	0.11399	0.0381949	0.0351966	0.103298	0.0416221	0.0881738	0.0555532	0.0806003	0.00734384	0.0188516	0.0657548	0.0255126	0.263031
P054	Carnitine C11:0	2	+	HMDB0013321			0.107968	0.0114089	0.0205602	0.00985699	0.0453369	0.062051	0.0126492	0.014487	0.00711344	0.0223342	0.0268793	0.0427081	0.0103616	0.0232812	0.111133	0.0268082	0.0156874	0.0205516	0.0131412	0.0423199	0.0336352	0.014869	0.0178208	0.0251856	0.094758	0.0433155	0.09145	0.0533331	0.0244139	0.0134522	0.0656821	0.042241	0.00672866	0.0144079	0.00868507	0.12381	0.0272103	0.071187	0.0110002	0.0353223	0.0140955	0.0550017	0.0334332
P055	Carnitine C11:1	2	+	HMDB0013321			0.169319	0.0389386	0.0758545	0.0975202	0.0999805	0.137044	0.0438918	0.08099	0.0412932	0.0751234	0.0615249	0.0620379	0.0576932	0.106104	0.0865637	0.0862481	0.0800534	0.104304	0.0642973	0.139143	0.0770006	0.0373198	0.0629922	0.0823483	0.100453	0.0904023	0.100975	0.224517	0.0705341	0.0849751	0.137785	0.0742509	0.024191	0.0801523	0.0363311	0.108757	0.0842631	0.103313	0.047328	0.062516	0.0370845	0.0688551	0.221059
P056	Carnitine C12:0	1	+	HMDB0002250			0.239038	0.0293358	0.166418	0.0605242	0.205324	0.323022	0.052762	0.0417577	0.0736923	0.132131	0.0873843	0.159161	0.0793628	0.167666	0.211695	0.116054	0.0865983	0.213187	0.10019	0.0919181	0.0854882	0.0616763	0.0515076	0.129901	0.345612	0.0983762	0.0899377	0.146753	0.158168	0.149147	0.228561	0.161424	0.0161707	0.153762	0.0367204	0.104546	0.0607122	0.155349	0.0498897	0.0886054	0.102169	0.14534	0.313259
P057	Carnitine C12:0-OH	3	+	HMDB0241305			0.0199098	0.00293673	0.0121628	0.00694151	0.0166182	0.0199449	0.00756247	0.00453102	0.0096567	0.0133807	0.0108682	0.0178601	0.00556689	0.0101602	0.0124426	0.0116554	0.00660096	0.0214373	0.0114721	0.00968005	0.0111863	0.00557122	0.00650257	0.0135922	0.0318316	0.00798447	0.0154236	0.013811	0.0156037	0.0144116	0.0266062	0.0103738	0.00274652	0.0119993	0.00482526	0.0114741	0.00773948	0.00948947	0.00535311	0.00901937	0.0131022	0.0150985	0.0476973
P058	Carnitine C12:1	2	+	HMDB0241212			0.330188	0.0403025	0.372435	0.0923089	0.309721	0.522066	0.0926917	0.0625592	0.12559	0.250054	0.146271	0.15141	0.125955	0.248972	0.257941	0.162851	0.147523	0.256864	0.16943	0.220026	0.157702	0.1044	0.0909664	0.216133	0.516464	0.193835	0.172809	0.283759	0.196392	0.217534	0.388969	0.198907	0.0341455	0.265754	0.0589517	0.178344	0.126014	0.271099	0.090007	0.141664	0.15031	0.217528	0.667033
P059	Carnitine C12:1-OH	3	+	HMDB0240760			0.0293842	0.0177191	0.0192367	0.0333589	0.0363198	0.0470621	0.0100254	0.0246605	0.0215095	0.0293589	0.031196	0.0616378	0.013628	0.0436452	0.0130074	0.0154753	0.0104977	0.0304249	0.0247876	0.0334525	0.0112187	0.0134651	0.0259576	0.0372333	0.0293891	0.0287113	0.0197165	0.0588842	0.0530375	0.0287983	0.113689	0.0250867	0.0198926	0.0378768	0.0159015	0.0189935	0.071268	0.0329172	0.0135512	0.0157401	0.0195393	0.0267812	0.13533
P060	Carnitine C12:2-1	2	+	HMDB0241241			0.05595	0.00916551	0.0210301	0.0174757	0.0595207	0.028996	0.0227331	0.0155344	0.0156978	0.0346928	0.0178309	0.027697	0.0300476	0.0345835	0.0276002	0.0200644	0.0225633	0.0354035	0.0212491	0.0495589	0.018896	0.0234502	0.0230908	0.0289267	0.0671603	0.0130971	0.0194241	0.0462053	0.025823	0.0403332	0.0597477	0.0226056	0.0152354	0.0513048	0.0170823	0.0279431	0.0316781	0.0385475	0.01574	0.0143563	0.0299403	0.0463365	0.135019
P061	Carnitine C12:2-2	2	+	HMDB0241241			0.0048668	0.00312165	0.00366674	0.00801429	0.0122043	0.0201079	0.00423843	0.00513299	0.00191609	0.00538087	0.003725	0.00758183	0.00754902	0.0131232	0.0057388	0.00705647	0.00332743	0.00844007	0.00617562	0.00469901	0.0041908	0.00264521	0.00434832	0.00768456	0.0126309	0.00402655	0.00479398	0.011374	0.00858737	0.00743037	0.00454035	0.00530236	0.00407547	0.00582769	0.0043559	0.00613219	0.00653386	0.00731271	0.00105728	0.00451468	0.00705472	0.00867618	0.0142355
P062	Carnitine C12:3	2	+	HMDB0241278			0.00799468	0.00784531	0.00702915	0.022172	0.0197498	0.0393286	0.0130807	0.0158933	0.00692902	0.0185911	0.0159954	0.0209701	0.020651	0.0229378	0.00950358	0.0292791	0.0119608	0.0237051	0.0279618	0.014766	0.00842538	0.0058712	0.0148648	0.0096082	0.0167065	0.0119489	0.0157797	0.0367241	0.0286232	0.0137445	0.0136611	0.00945072	0.0136392	0.0295273	0.016505	0.0211282	0.0281485	0.020142	0.00411624	0.00843601	0.015035	0.0108536	0.0648087
P063	Carnitine C13:0	3	+	HMDB0241308			0.113943	0.0725585	0.0543514	0.0293329	0.0856362	0.0722132	0.0533724	0.0574761	0.0440892	0.07356	0.0187264	0.0443265	0.00241319	0.177264	0.189665	0.0856587	0.0270998	0.192117	0.0356985	0.137543	0.10053	0.0262255	0.109137	0.0723246	0.109616	0.138556	0.218377	1.68527	0.044643	0.0467456	0.127617	0.0233542	0.00227334	0.0558536	0.0553468	0.303497	0.287373	0.135669	0.0205263	0.0629368	0.0243227	0.0223455	0.200107
P064	Carnitine C13:1	3	+	HMDB0241308			0.0645897	0.0504346	0.0559322	0.0307005	0.050339	0.0599234	0.0434917	0.0476857	0.0338949	0.0666945	0.0224892	0.0377682	0.012281	0.165439	0.0905952	0.0481903	0.02768	0.15345	0.0215387	0.12421	0.0983347	0.0227016	0.0606303	0.0328882	0.0671137	0.0735545	0.144609	0.70352	0.0556995	0.0356271	0.0721033	0.0408899	0.0164761	0.0388335	0.0416496	0.139248	0.132642	0.0704976	0.0175319	0.0344076	0.0266441	0.0350284	0.106553
P065	Carnitine C14:0	2	+	HMDB0254979			0.0491262	0.0129845	0.046088	0.0202428	0.0333862	0.0685854	0.0223116	0.0169486	0.0295597	0.0345399	0.0380677	0.0541058	0.0215382	0.0258728	0.0398876	0.0285867	0.0303877	0.0423669	0.0406641	0.0194483	0.0182216	0.0198338	0.0145273	0.0259228	0.0644648	0.0350281	0.0231038	0.0229364	0.0361057	0.0466784	0.0371371	0.0380015	0.00722646	0.0520201	0.0142448	0.0330347	0.0143486	0.0310348	0.0177648	0.0237507	0.0233137	0.0257594	0.0810432
P066	Carnitine C14:0-OH	2	+	HMDB0013166			0.0136645	0.00291133	0.0101842	0.00619634	0.0121161	0.0122072	0.00866361	0.00502705	0.00983719	0.00842743	0.00926606	0.014282	0.00531572	0.00858865	0.010292	0.00767285	0.00684412	0.0137773	0.00980138	0.0060748	0.00775213	0.00616227	0.00554528	0.00790458	0.0149665	0.00706895	0.013054	0.00748112	0.00988808	0.0137326	0.0120883	0.00980484	0.00274019	0.0103413	0.00454383	0.0092439	0.00609409	0.00886311	0.00681495	0.00675237	0.00894063	0.0104479	0.0327876
P067	Carnitine C14:1-1	2	+	HMDB0258884			0.0197331	0.00243007	0.00863429	0.00654288	0.0164897	0.0177172	0.00734534	0.00387922	0.00891007	0.0133944	0.0128973	0.0122142	0.00439678	0.0111865	0.0127076	0.0137516	0.00695154	0.0197935	0.013148	0.00711808	0.01092	0.00731782	0.00670266	0.0144183	0.0188808	0.00536917	0.0179847	0.00952941	0.0108621	0.0196314	0.0144775	0.012196	0.0016794	0.011027	0.00513319	0.0108705	0.00957366	0.00743432	0.00637781	0.00850421	0.0136299	0.0150901	0.0272747
P068	Carnitine C14:1-2	2	+	HMDB0258884			0.313757	0.0309031	0.254769	0.0836415	0.207673	0.343892	0.0501296	0.040229	0.131948	0.163079	0.146435	0.11846	0.101601	0.161819	0.216525	0.129598	0.10968	0.194189	0.147636	0.0897339	0.0958186	0.0834904	0.0521451	0.145567	0.417535	0.158285	0.106451	0.170257	0.182655	0.239428	0.212719	0.232993	0.0225707	0.237323	0.0453288	0.113869	0.0636943	0.18596	0.0709737	0.122571	0.0910118	0.147972	0.46811
P069	Carnitine C14:1-OH	2	+	HMDB0013330			0.0347681	0.0438702	0.0212512	0.0147777	0.0282575	0.0343975	0.0102319	0.00956277	0.0168831	0.0221823	0.021439	0.0321807	0.0105994	0.0272485	0.0170655	0.0171502	0.011287	0.0251008	0.018713	0.0200045	0.0134087	0.0117375	0.0151923	0.0247047	0.0419638	0.0658751	0.0200797	0.0388317	0.0268283	0.0289403	0.0757448	0.0228519	0.00615306	0.0221039	0.00938907	0.0147653	0.0245043	0.0180049	0.00966486	0.0172937	0.0207601	0.0246902	0.0799009
P070	Carnitine C14:2-1	2	+	HMDB0240756			0.0361544	0.00375556	0.00819306	0.0100853	0.0266492	0.0216325	0.00884431	0.00468275	0.00970851	0.0195791	0.0135372	0.0190956	0.0120268	0.0265275	0.0126049	0.0141237	0.0103849	0.020249	0.0143245	0.0178894	0.0125133	0.013385	0.0119722	0.0250968	0.0301427	0.00761204	0.0190487	0.0178824	0.0181453	0.027785	0.0231986	0.0142658	0.00521238	0.0155999	0.00881576	0.0128959	0.017764	0.0133555	0.00793441	0.0103517	0.0260819	0.0337951	0.03726
P071	Carnitine C14:2-2	2	+	HMDB0240756			0.263683	0.0319625	0.189236	0.100421	0.241157	0.283844	0.0412579	0.0437859	0.0757708	0.140073	0.0936749	0.11011	0.151997	0.213469	0.1504	0.103091	0.0897153	0.149671	0.146341	0.108292	0.0706172	0.096732	0.0497747	0.180156	0.473767	0.0833796	0.0707943	0.195889	0.167912	0.237084	0.150657	0.194773	0.0480919	0.24452	0.0523749	0.098591	0.0918086	0.188188	0.0573383	0.0919559	0.102481	0.175946	0.572136
P072	Carnitine C16:0	2	+	HMDB0000222			0.129155	0.0665907	0.137872	0.0845847	0.106324	0.183387	0.113221	0.113507	0.124365	0.111064	0.191418	0.120642	0.0760361	0.0902737	0.122695	0.102257	0.13161	0.114412	0.184764	0.0772107	0.0772314	0.101268	0.0560968	0.0912789	0.157309	0.108894	0.0917838	0.107658	0.144713	0.150907	0.0951738	0.103506	0.0484744	0.151409	0.0732726	0.138031	0.0891814	0.118295	0.0952338	0.0926494	0.0964791	0.0909391	0.240712
P073	Carnitine C16:0-OH	1	+	HMDB0013336			0.00203166	0.000987077	0.00356847	0.00183103	0.00340542	0.00392188	0.0024277	0.00281731	0.00274375	0.00239913	0.0038112	0.00303893	0.00184269	0.00215481	0.00204909	0.00203823	0.00248282	0.00294328	0.00297794	0.00179391	0.00222713	0.00227287	0.00144743	0.00227416	0.00349845	0.00158758	0.00239395	0.00187526	0.00250316	0.00394872	0.00181616	0.00194878	0.00137014	0.00255955	0.00144005	0.00267785	0.00143545	0.0015967	0.00255886	0.00223448	0.00228881	0.0033982	0.00670096
P074	Carnitine C16:1-1	2	+	HMDB0253127			0.00110518	0.000460888	0.0024682	0.000869552	0.00148234	0.00165331	0.000664557	0.00124654	0.00103046	0.00118067	0.00185282	0.0015928	0.00127062	0.000975474	0.00118785	0.00124796	0.0012695	0.00112761	0.00134584	0.000998026	0.000707781	0.00118405	0.0010388	0.00122948	0.00202931	0.00139215	0.000601731	0.000854808	0.000740629	0.00160789	0.000672552	0.00136765	0.000854919	0.00170339	0.000732465	0.00112602	0.00123239	0.00162309	0.000969061	0.00126212	0.00111501	0.00150723	0.00344793
P075	Carnitine C16:1-2	2	+	HMDB0253127			0.0767637	0.015221	0.096748	0.0309679	0.0534998	0.0930077	0.0256989	0.0178988	0.0597351	0.0622616	0.0583007	0.0620984	0.0288279	0.0399806	0.0542835	0.0453024	0.0460547	0.0529409	0.0672871	0.0329719	0.0324392	0.0347633	0.0216925	0.0451409	0.0866409	0.0645421	0.0456717	0.0485031	0.0563379	0.0694487	0.0652323	0.056048	0.0109135	0.0872249	0.022331	0.0504206	0.0238081	0.0630386	0.0338271	0.0444733	0.0266363	0.0364065	0.134756
P076	Carnitine C16:2	1	+	HMDB0240757			0.0530499	0.00733667	0.0299067	0.0235779	0.0396052	0.0460511	0.0107739	0.00945398	0.0186188	0.028483	0.0241919	0.0308046	0.0229085	0.0403174	0.0268388	0.021647	0.0190529	0.0297472	0.0323514	0.0194907	0.0125675	0.0201071	0.0102115	0.0324991	0.0758443	0.0176046	0.0150476	0.0252081	0.038814	0.0594036	0.0188594	0.0446102	0.0104349	0.0482583	0.0116887	0.0170428	0.0148788	0.0316862	0.0124836	0.0216242	0.0215055	0.0291884	0.0793677
P077	Carnitine C18:0	2	+	HMDB0000848			0.0392418	0.0146159	0.0405176	0.0247774	0.0332521	0.066589	0.0305325	0.0458888	0.0346788	0.0292154	0.0479098	0.0271408	0.0323222	0.0295649	0.0310475	0.023099	0.0412618	0.0313889	0.074672	0.0239514	0.0238224	0.0272065	0.0145712	0.0229261	0.0526405	0.0256646	0.0201975	0.0343059	0.0337452	0.0463039	0.0260977	0.0304297	0.0163652	0.0440658	0.0209105	0.027103	0.0283491	0.0333444	0.0293221	0.029298	0.0318059	0.023882	0.0755593
P078	Carnitine C18:0-DC	3	+				0.0155017	0.00806979	0.0899129	0.016165	0.0176929	0.0221789	0.01646	0.00711324	0.0225742	0.00801882	0.019931	0.014362	0.00964097	0.0167749	0.0146157	0.00979003	0.0164767	0.0267012	0.0184163	0.0149379	0.0128444	0.012244	0.00664673	0.00741222	0.0242901	0.0165959	0.011469	0.0119086	0.0124869	0.0328569	0.0525685	0.0171875	0.00915978	0.0159546	0.0123987	0.00989733	0.0160721	0.0214585	0.0131275	0.00964162	0.00790084	0.0143451	0.0821737
P079	Carnitine C18:0-OH	2	+	HMDB0013154			0.00108285	0.000266103	0.00150004	0.000731773	0.000722865	0.00250982	0.00168906	0.0018922	0.00161097	0.000777827	0.002189	0.00092952	0.00120491	0.00092923	0.00107022	0.00115133	0.000925448	0.000921874	0.001883	0.000547605	0.000991153	0.000877699	0.000412691	0.000788936	0.00189533	0.00055945	0.000984236	0.0010254	0.00098232	0.00183304	0.000903844	0.00113845	0.000579676	0.00140241	0.000989544	0.00126542	0.00100059	0.000991492	0.00116156	0.000941947	0.00110401	0.000871543	0.00414905
P080	Carnitine C18:1	3	+	HMDB0005065			0.22508	0.0714442	0.279995	0.149426	0.19963	0.245205	0.13977	0.127888	0.275234	0.196331	0.271201	0.192239	0.130973	0.154558	0.184238	0.179987	0.201686	0.185107	0.334702	0.100212	0.130527	0.196248	0.0939897	0.154748	0.271483	0.221603	0.161248	0.176884	0.242375	0.263533	0.223973	0.189411	0.068979	0.293812	0.105038	0.207266	0.115165	0.21164	0.140349	0.185102	0.132165	0.132523	0.485217
P081	Carnitine C18:1-DC	3	+				0.0213462	0.0101312	0.085717	0.0131351	0.0149902	0.0319219	0.00994258	0.00710544	0.0271816	0.00890513	0.0303592	0.010319	0.00803466	0.0147913	0.0136558	0.00477018	0.0112828	0.0222491	0.0167006	0.00707123	0.00971588	0.0131483	0.00745978	0.00885956	0.0326745	0.0140591	0.00885224	0.0146199	0.0140163	0.040022	0.0532148	0.0142159	0.0113371	0.0201655	0.00985312	0.00739597	0.0110015	0.0238488	0.0100713	0.00956704	0.00932479	0.0171362	0.0758887
P082	Carnitine C18:1-OH	3	+	HMDB0013339			0.00356083	0.000811513	0.00550639	0.00239589	0.00353405	0.0062289	0.00191093	0.00138745	0.00424651	0.00351281	0.00436576	0.00394896	0.00300668	0.00308884	0.00283198	0.00294579	0.00307706	0.00341482	0.00451484	0.00167568	0.00243092	0.00290276	0.00127035	0.00310322	0.00624944	0.00252644	0.00264146	0.00238049	0.00342407	0.00623844	0.00329969	0.00368418	0.000468883	0.0042907	0.00128247	0.00185811	0.00133084	0.00269477	0.00179285	0.00274355	0.00237058	0.00298498	0.0104064
P083	Carnitine C18:2	1	+	HMDB0240822			0.263015	0.151588	0.240261	0.320847	0.255152	0.203668	0.196809	0.147763	0.243742	0.216611	0.218189	0.299836	0.201492	0.258445	0.164885	0.253789	0.24031	0.181861	0.357142	0.152435	0.113036	0.22024	0.159625	0.206168	0.266087	0.190406	0.213693	0.217739	0.284631	0.349419	0.202843	0.247636	0.178267	0.327958	0.191836	0.306325	0.188287	0.230495	0.174981	0.173364	0.209719	0.195229	0.499451
P084	Carnitine C18:3	1	+	HMDB0006469			0.0142918	0.00911002	0.0113659	0.0236087	0.0190935	0.0387878	0.0164725	0.0128424	0.0167944	0.0183236	0.0164769	0.0340605	0.0218015	0.0280804	0.00907043	0.0195896	0.0221533	0.0117265	0.0283059	0.0120884	0.00780016	0.0140204	0.0256874	0.0159732	0.0184789	0.0145745	0.0192708	0.0154075	0.0184602	0.0284992	0.0112205	0.0181408	0.0191391	0.0241952	0.0146557	0.0267349	0.015356	0.0156619	0.0121243	0.0148876	0.0173722	0.0140171	0.0267354
P085	Carnitine C2:0	1	+	HMDB0000201			2.22707	1.05736	6.25649	2.17099	2.63845	2.62992	2.54769	0.887002	2.60313	1.90725	2.27945	2.10103	2.2777	2.03526	2.56072	1.87014	2.29596	2.71342	2.04957	1.88808	1.37102	1.59834	2.20174	2.55445	3.76288	1.82267	1.22332	1.50308	1.43672	3.53218	3.72406	2.83082	1.14529	4.75374	1.34319	1.45526	1.83968	2.2333	1.4413	2.40856	1.78995	3.01901	13.4994
P086	Carnitine C20:0	1	+	HMDB0006460			0.00225896	0.000932999	0.00255624	0.00166461	0.00336175	0.00286292	0.00263348	0.00417	0.00180147	0.00248092	0.00299607	0.00199577	0.00292381	0.00215851	0.00333872	0.00177992	0.00238827	0.00296462	0.00463523	0.0019752	0.00183772	0.0013921	0.00192009	0.00167731	0.00378719	0.00207196	0.0016864	0.00348892	0.00279347	0.00279366	0.00129555	0.00228574	0.00153543	0.00303501	0.0016314	0.00206418	0.00213183	0.00229368	0.0021315	0.00191372	0.00203953	0.00203873	0.00390506
P087	Carnitine C20:1	3	+				0.00559222	0.00132691	0.00748061	0.00264181	0.00619728	0.00549813	0.00388776	0.00423261	0.00800661	0.00641441	0.0082479	0.00507652	0.00337005	0.00483344	0.00535099	0.00369894	0.00492933	0.00520596	0.0107488	0.00425478	0.00371649	0.00501582	0.00294605	0.00480248	0.0102623	0.00642361	0.00496814	0.00555176	0.00665456	0.00804093	0.00503317	0.00427932	0.00166337	0.00841429	0.00260634	0.00483742	0.00389202	0.00613131	0.00379269	0.00509604	0.0030208	0.00372143	0.0129837
P088	Carnitine C22:0	3	+				0.00128994	0.000310291	0.00130707	0.0017345	0.00347145	0.0016675	0.00186385	0.00316661	0.00120648	0.00168237	0.00199731	0.00133256	0.00153397	0.00172635	0.00279258	0.00118074	0.000920203	0.00309312	0.00295548	0.00101237	0.000749946	0.000694001	0.00187879	0.00113725	0.00195394	0.000768111	0.000982386	0.00187005	0.00168357	0.00132541	0.000813365	0.002389	0.00094983	0.00170342	0.00114132	0.000689582	0.00245185	0.00126086	0.000623254	0.00123976	0.00107472	0.00102247	0.00175015
P089	Carnitine C22:6	2	+				0.00730634	0.00480466	0.0118821	0.00441073	0.00675334	0.00749686	0.00586959	0.00377354	0.00477737	0.0031749	0.00231967	0.00445961	0.00272388	0.00932027	0.0160556	0.0115492	0.00619378	0.0142472	0.00488327	0.0096736	0.0109636	0.00286297	0.00437355	0.00409258	0.0135082	0.00547704	0.00978399	0.0358816	0.00399457	0.00971692	0.00565219	0.00510826	0.00313444	0.00845953	0.00412574	0.015245	0.00779112	0.00955543	0.00249946	0.00359499	0.00282262	0.00470584	0.0162291
P090	Carnitine C24:0	1	+				0.00824543	0.00264836	0.0100454	0.0114996	0.0370129	0.0106788	0.0147161	0.0232353	0.011219	0.013498	0.0168257	0.0114028	0.0100672	0.0111478	0.018975	0.00845314	0.00945089	0.0192893	0.022513	0.00883571	0.00612981	0.00662555	0.0107844	0.00904647	0.0179569	0.00618972	0.00733818	0.018115	0.0125269	0.0115196	0.0074945	0.0149369	0.00569413	0.0134396	0.00924787	0.00629592	0.0174845	0.00915269	0.00608085	0.00988396	0.0080343	0.00786064	0.0114408
P091	Carnitine C26:0	2	+	HMDB0006347			0.0151858	0.00561994	0.0140774	0.0101051	0.0311469	0.0165448	0.0261248	0.0304115	0.0151384	0.0124178	0.0169404	0.0200421	0.013919	0.00993005	0.0127831	0.0100738	0.0155535	0.0132494	0.0189197	0.0109504	0.00703333	0.0084877	0.0182793	0.00919526	0.0206608	0.0134726	0.0119041	0.0184172	0.0174094	0.0152602	0.0191692	0.0179317	0.00732112	0.0242656	0.00962506	0.00965867	0.0181693	0.0122947	0.0143235	0.00985132	0.0123958	0.0115473	0.0102531
P092	Carnitine C26:1	2	+				0.0078802	0.00302383	0.00774725	0.00403758	0.0111632	0.00629794	0.00870905	0.0128204	0.00857413	0.00601225	0.0106682	0.00681149	0.00612032	0.00332424	0.00458666	0.00456648	0.0100885	0.00593541	0.00821282	0.00755418	0.00300628	0.00422497	0.0050925	0.00607554	0.00991242	0.00822912	0.0083047	0.00872977	0.00645601	0.0109052	0.013204	0.00716545	0.00324434	0.0100925	0.00376007	0.00644171	0.00794842	0.00769957	0.00613726	0.0055799	0.00588422	0.00522109	0.00878738
P093	Carnitine C3:0	2	+	HMDB0000824			0.318164	0.273166	0.490583	0.214464	0.194675	0.163187	0.357966	0.643889	0.230469	0.249816	0.216785	0.300032	0.272531	0.213724	0.339083	0.269678	0.317246	0.320635	0.178605	0.413217	0.162842	0.13682	0.36846	0.0887776	0.200195	0.470465	0.217909	0.398177	0.137684	0.189417	0.57052	0.233658	0.339242	0.436369	0.262961	0.307562	0.308254	0.325581	0.25804	0.232927	0.162019	0.202313	0.40535
P094	Carnitine C4:0	1	+	HMDB0002013			0.203288	0.289308	0.446488	0.182042	0.152133	0.183471	0.463395	0.414695	0.155282	0.255474	0.189617	0.285039	0.378692	0.204627	0.265216	0.20182	0.260887	0.330667	0.171884	0.287028	0.127776	0.103739	0.163537	0.0887807	1.29848	0.593169	0.128767	0.320383	0.138818	0.169871	0.32762	0.18244	0.207181	1.07126	0.278433	0.333733	0.198295	0.155684	0.201746	0.177334	0.0910779	0.143163	2.16739
P095	Carnitine C5:0	2	+	HMDB0013128			0.437239	0.136714	0.504088	0.239994	0.212779	0.135664	0.277019	0.705585	0.252046	0.166982	0.280423	0.337326	0.147787	0.293535	0.285638	0.247498	0.17132	0.250006	0.199019	0.202792	0.1383	0.146169	0.124497	0.0786882	0.170379	0.534958	0.185231	0.404908	0.179854	0.191823	0.540836	0.213446	0.241934	0.462206	0.241006	0.339553	0.29287	0.216195	0.214471	0.168758	0.200041	0.213233	0.280842
P096	Carnitine C5:1	3	+	HMDB0002366			0.0295525	0.0134313	0.0257094	0.014689	0.0152355	0.0141524	0.0240209	0.038536	0.0168428	0.0213725	0.0239043	0.070526	0.0131179	0.0256364	0.0189201	0.0206483	0.00869877	0.0248412	0.0163264	0.0259112	0.00887609	0.0163148	0.00890793	0.0121517	0.0107647	0.0238484	0.02669	0.0307269	0.00739082	0.0263238	0.0883552	0.0228244	0.0118887	0.0329084	0.0346654	0.0308006	0.0294573	0.0113793	0.0163384	0.026935	0.0206164	0.0266148	0.0290409
P097	Carnitine C6:0	2	+	HMDB0000756			0.0932413	0.0227999	0.679275	0.102389	0.178625	0.284326	0.0721777	0.0599619	0.114856	0.107946	0.134243	0.098776	0.121871	0.152003	0.186748	0.132871	0.159439	0.147959	0.153615	0.0892109	0.084863	0.0806171	0.0700966	0.109991	0.292336	0.154847	0.0880663	0.0713545	0.13875	0.131703	0.180282	0.127476	0.0477162	0.218207	0.0598737	0.0883954	0.125877	0.196167	0.0584345	0.125766	0.0710531	0.171341	0.535306
P098	Carnitine C6:1	3	+	HMDB0253155			0.0149494	0.00415705	0.00782521	0.00375066	0.00782042	0.00171357	0.019572	0.00555788	0.00734029	0.006797	0.00562658	0.0201096	0.0129202	0.015256	0.00386337	0.00790074	0.00759173	0.0121807	0.0112786	0.0151914	0.00468498	0.00274071	0.00894346	0.00466054	0.00452214	0.00537644	0.00755284	0.0180443	0.0129986	0.00927718	0.0160507	0.00630399	0.019631	0.00945386	0.0184804	0.00706985	0.00640951	0.00956819	0.00203933	0.00296752	0.0107462	0.00305323	0.0175141
P099	Carnitine C8:0	1	+	HMDB0000791			0.323963	0.0511577	1.10817	0.250814	0.546799	0.915263	0.210694	0.0992299	0.248181	0.432608	0.344493	0.369458	0.263107	0.606744	0.691496	0.403855	0.446227	0.402883	0.342093	0.299278	0.27539	0.229158	0.297001	0.320704	0.686504	0.39947	0.298571	0.274176	0.582821	0.240626	0.491963	0.311217	0.0694935	0.36254	0.12876	0.375943	0.282016	0.538696	0.104024	0.378543	0.213573	0.516767	0.741842
P100	Carnitine C8:0-OH	3	+	HMDB0061634			0.168928	0.0150941	0.0763889	0.0605624	0.125502	0.187698	0.0679571	0.0319925	0.0724758	0.120469	0.0819667	0.196302	0.0516335	0.113951	0.094911	0.122236	0.0561479	0.197111	0.11715	0.0765353	0.109011	0.0509127	0.0421093	0.113905	0.2398	0.0450101	0.140243	0.132158	0.136938	0.145957	0.34894	0.109829	0.0185683	0.110733	0.0489492	0.111916	0.0751933	0.0728412	0.037937	0.0724407	0.109093	0.148597	0.392271
P101	Carnitine C8:1	1	+	HMDB0240750			0.304321	0.117058	0.138039	0.753644	0.851932	0.771133	0.756972	0.475537	0.340349	0.742681	0.73183	1.05089	0.776969	0.815299	0.244823	0.807059	0.347377	0.951373	1.58938	0.475107	0.183946	0.177985	0.566104	0.359028	0.375717	0.242019	0.761006	0.787798	1.07291	0.450036	0.595257	0.564205	0.547171	0.895604	0.807286	0.500457	0.738121	0.481751	0.119217	0.261251	0.323276	0.258145	1.72477
P102	Carnitine C9:0	2	+	HMDB0013288			0.0825735	0.0166578	0.0341028	0.0228269	0.0466008	0.0783918	0.0234254	0.0328369	0.013897	0.0255385	0.0305144	0.061963	0.0113317	0.0431979	0.09638	0.0429419	0.0179846	0.0349407	0.0174927	0.0753683	0.0352278	0.0163271	0.0296261	0.0428919	0.06826	0.0383057	0.0929305	0.102438	0.0326277	0.0130641	0.0545038	0.0392452	0.0122236	0.0163557	0.0185264	0.121609	0.0443065	0.0670397	0.0120124	0.0440722	0.0158731	0.0418753	0.0488818
P002	(R)-3-hydroxybutyrylcarnitine	2	+	HMDB0013127			0.0114964	0.00240146	0.0572977	0.00990185	0.0122991	0.0130298	0.0151053	0.00442057	0.0199031	0.00585902	0.0126795	0.0127445	0.00546007	0.0143707	0.0073465	0.00479915	0.00757595	0.0101283	0.0237864	0.00576146	0.00436624	0.0171546	0.0111012	0.0167472	0.0309376	0.0055791	0.00488597	0.00438362	0.00763686	0.0228937	0.0478983	0.014657	0.00304893	0.0486587	0.00446387	0.00500582	0.00527075	0.0113737	0.00288321	0.00809285	0.00578732	0.00733094	0.700592
N001	(3S,5R,6R,7E)-3,5,6-Trihydroxy-7-megastigmen-9-one	3	-	HMDB0038736			0.00327557	0.00286106	0.00437117	0.0014173	0.00147553	0.0123275	0.00215411	0.00258208	0.00507377	0.0091351	0.00408066	0.00266847	0.000946357	0.00683519	0.00398806	0.00307139	0.00370876	0.0129116	0.00448702	0.00873206	0.00643004	0.00633771	0.00441229	0.00796806	0.0040146	0.00175241	0.00454617	0.010564	0.00415018	0.00502165	0.00215385	0.00721641	0.00136972	0.00221951	0.000700615	0.00287574	0.00345123	0.00457977	0.00177463	0.0059067	0.00305779	0.00198605	0.00654092
N002	(R)-3-Hydroxy-hexadecanoic acid	3	-	HMDB0010734			0.14275	0.0968961	0.0814454	0.0718612	0.0443529	0.107621	0.0851567	0.101395	0.0707411	0.0908515	0.0819656	0.0680139	0.0944436	0.111526	0.0844823	0.0901321	0.112104	0.0924253	0.117506	0.0724183	0.101409	0.113663	0.0759095	0.0803893	0.0919802	0.0483505	0.0608949	0.132248	0.068199	0.144627	0.0608578	0.0938593	0.0888501	0.105881	0.0469285	0.0712227	0.0757613	0.0856994	0.0732373	0.0411619	0.149101	0.0752108	0.0868852
N003	(Z)-13-Oxo-9-octadecenoic acid	3	-	HMDB0029796			0.0124929	0.00442761	0.00590177	0.0109624	0.00529573	0.0204207	0.00546703	0.0034207	0.00823291	0.0119561	0.00955259	0.0169108	0.00964652	0.0138094	0.00715214	0.0232819	0.00628397	0.0141744	0.0302993	0.00637607	0.00982784	0.0210942	0.00619565	0.0240656	0.0190515	0.0033908	0.00738144	0.00860557	0.0191404	0.0158165	0.00510058	0.0153432	0.00737317	0.0123476	0.00119147	0.0190997	0.00624383	0.00955526	0.00438694	0.00647431	0.0170717	0.0151572	0.037741
N004	1,5-Anhydrosorbitol	3	-	HMDB0002712			0.204667	0.206855	0.172339	0.11884	0.100963	0.241208	0.0128669	0.139102	0.213401	0.216649	0.408718	0.0628649	0.304142	0.240098	0.0796383	0.375179	0.642303	0.235581	0.294379	0.23682	0.269471	0.0579776	0.274597	0.136055	0.0839156	0.157636	0.133601	0.0603933	0.206825	0.233433	0.116634	0.226317	0.776044	0.326132	0.18576	0.110452	0.308828	0.0911343	0.41909	0.13724	0.376276	0.373311	0.084445
N005	1,7-Dimethylxanthine	3	-	HMDB0001860			0.000638817	0.0013016	0.00162157	0.012419	0.00289566	0.00336817	0.00242076	0.0047222	0.00188724	0.00221016	0.636372	0.0065737	0.000869684	0.00154726	0.0374736	0.000270258	0.0094745	0.0763618	0.00413583	0.0014835	0.0141355	0.000974635	0.00301245	0.00388631	0.00107279	0.0018797	0.0226306	0.00164215	0.187868	0.0181432	0.000286057	0.000775496	0.189791	0.000888995	0.0194627	0.120309	0.0450392	0.000404424	0.0249843	0.00409617	0.0928989	0.00177103	0.585113
N006	10-undecenoate (11:1n1)	3	-	HMDB0033724			0.102804	0.0251399	0.0218011	0.0346961	0.0766113	0.106764	0.0192525	0.0209927	0.0217518	0.0760005	0.0420949	0.0308964	0.0257228	0.158576	0.0316784	0.051773	0.044134	0.103638	0.0699861	0.0794578	0.0671561	0.0543986	0.0379954	0.138045	0.0355523	0.0275767	0.0831652	0.0524119	0.0456869	0.0774871	0.0255486	0.067451	0.0155384	0.0315692	0.0130708	0.0533544	0.0419165	0.05133	0.0174398	0.0215477	0.0905075	0.0334052	0.0378829
N007	11-ketoetiocholanolone glucuronide	3	-	HMDB0341220			0.000743021	0.00157368	0.00200133	0.000267638	0.000185283	0.0018502	0.0004902	0.000402574	0.000558391	0.000245734	0.00118867	0.00166237	0.00081067	0.000582737	0.000409281	0.000294687	0.000769931	0.00062979	0.000539337	0.000367598	0.00107538	0.000992461	0.000688747	0.000722513	0.00140523	0.000300415	0.000602454	0.0013894	0.000713335	0.000977862	0.00139886	0.00111853	0.00074123	0.00137442	0.000262309	0.000833109	0.00046546	0.00133425	0.00130977	0.000291441	0.00107907	0.000348542	0.00997689
N008	12,13-DiHOME	3	-	HMDB0004705			0.0197797	0.00528477	0.0376388	0.00588831	0.00570894	0.0341431	0.0127993	0.00833514	0.0170112	0.0066459	0.0203099	0.00768483	0.00664982	0.0221489	0.00781136	0.00365389	0.00803061	0.0170972	0.0161627	0.00761857	0.00950272	0.0203259	0.00848296	0.0126689	0.0147302	0.00608786	0.00575666	0.0091342	0.00961861	0.0276935	0.0190758	0.0165744	0.0211754	0.00877247	0.00374391	0.00689107	0.0140027	0.0161363	0.00657911	0.00328751	0.0133469	0.00870308	0.0936905
N009	12-HETE	3	-	HMDB0006111			0.0150789	0.111207	0.118156	0.0301612	0.00480382	0.0132167	0.0382142	0.0681337	0.0237124	0.0276359	0.0232258	0.0552208	0.0187248	0.110025	0.0155186	0.00863349	0.0468991	0.00738794	0.0110335	0.0035792	0.00666076	0.0324122	0.000590777	0.0105292	0.0110091	0.0299036	0.0103774	0.0366431	0.030481	0.0147624	0.395762	0.0118544	0.0647134	0.164358	0.0119436	0.0138289	0.0359157	0.0957039	0.0081748	0.00722987	0.0150161	0.0102932	0.296669
N010	13'-Carboxy-gamma-tocopherol	3	-	HMDB0012557			0.280637	0.0183915	0.0757404	0.0741467	0.0421017	0.110196	0.0360452	0.187365	0.11	0.0478871	0.247795	0.259698	0.099478	0.21432	0.111292	0.207844	0.0460253	0.132827	0.109523	0.0613235	0.0953906	0.33158	0.0656979	0.0828788	0.116952	0.0204444	0.107514	0.132102	0.224204	0.125945	0.100869	0.0977496	0.0915133	0.0416725	0.0885595	0.0710595	0.113972	0.108628	0.081732	0.0516672	0.198781	0.154576	0.074422
N011	13-Docosenamide	3	-	HMDB0244507			0.115334	0.098341	0.114095	0.252141	0.0599093	0.182427	0.162574	0.185982	0.159929	0.0700831	0.246118	0.25352	0.251324	0.0822398	0.0631188	0.0819561	0.107152	0.112507	0.109741	0.0635518	0.100547	0.188064	0.464431	0.108293	0.191779	0.124765	0.197884	0.209258	0.207162	0.227075	0.363618	0.0890406	0.117661	0.0683374	0.0681692	0.115566	0.164581	0.09396	0.0867712	0.338254	0.16863	0.112407	0.0803563
N012	14-Deoxy-11,12-didehydroandrographolide	3	-		5708351		0.0478709	0.0498113	0.0472066	0.0232259	0.0254047	0.0458596	0.0632657	0.0125839	0.0504904	0.0312838	0.0455531	0.039133	0.0845865	0.0338428	0.0478846	0.0333782	0.0458785	0.027542	0.078204	0.0602605	0.0441567	0.0528991	0.037051	0.0398962	0.0475557	0.0533952	0.0371718	0.0744867	0.0530133	0.0624018	0.0184814	0.0551079	0.0571292	0.0809275	0.0369622	0.0322371	0.018573	0.0775652	0.031517	0.0189133	0.0436375	0.0226637	0.178746
N013	16α-OH-DHEA-S	3	-	HMDB0062544			0.034577	0.0212903	0.0297463	0.0767434	0.0090485	0.0236439	0.00365501	0.0447894	0.0234571	0.0219211	0.1964	0.117819	0.0173678	0.0754627	0.0492163	0.0137229	0.0514315	0.0486555	0.0450975	0.020137	0.0117625	0.0260858	0.0298234	0.0525399	0.0158121	0.00405429	0.0429286	0.0312582	0.0720627	0.0756501	0.0424021	0.00898187	0.0219982	0.025264	0.011471	0.0600577	0.108688	0.0591928	0.044919	0.0287472	0.141568	0.0487367	0.0396668
N014	1-carboxyethyltyrosine	3	-	HMDB0242159			0.00175705	0.0010797	0.00216511	4.1918e-05	0.000186632	4.55757e-05	0.0018657	0.000579732	5.3974e-05	0	6.4522e-05	5.88598e-05	0.000597553	0.000778753	0.00127518	2.13369e-05	0.000267847	0.00137972	0	0.00158892	0.00146059	0.00106623	2.65456e-05	0.000766075	0.00132033	1.75299e-05	3.89768e-05	0.00297986	0	0.00178167	0.00115355	0.00141009	0.000225217	0.000689121	0.000437188	2.59579e-05	0.00106727	0.00284092	0.000506672	2.55156e-05	0.00049923	0.000352115	0.00186361
N015	1-carboxyethylvaline	3	-	HMDB0240627			0.000830374	0.00130999	0.00110371	0.000563969	0.000490833	0.0011282	0.000543368	0.00235481	0.000341383	0.00110331	0.00160347	0.00144354	0.000808188	0.00077684	0.000622381	0.000233214	0.00159047	0.00143163	0.000822001	0.000991739	0.000725919	0.00080803	0.00129456	0.000898195	0.000787936	0.000759381	0.000458295	0.000653667	0.000955418	0.000820044	0.000987408	0.000453394	0.00233755	0.000607074	0.00108822	0.00131688	0.00161967	0.000592032	0.000864096	0.000341643	0.00181656	0.00102145	0.00127319
N017	2(R)-hydroxyicosanoic acid	3	-	HMDB0061659			0.00339632	0.00394703	0.00129632	0.00398464	0.00284446	0.0214669	0.00191546	0.00299668	0.0025106	0.00299444	0.00407197	0.0211375	0.00139425	0.00447997	0.00193648	0.00948795	0.00216677	0.00998304	0.0046467	0.0031457	0.00395073	0.00489104	0.00368854	0.0312804	0.00213134	0.00130444	0.0031862	0.0034467	0.00490785	0.00312265	0.00416252	0.002475	0.00409861	0.000730256	0.00140942	0.00180033	0.00421453	0.00413454	0.000963942	0.000873513	0.00623162	0.00142587	0.00240396
N018	2,3-Dihydroxy-5-methylthio-4-pentenoic acid	3	-	HMDB0240388			0.00787797	0.00868716	0.00838194	0.00258966	0.00290706	0.00576917	0.00739442	0.0273705	0.00571848	0.00565197	0.00749649	0.00809439	0.00433707	0.00530643	0.00379692	0.0036018	0.0112663	0.00737139	0.00612556	0.00612593	0.00423114	0.00728095	0.00663575	0.00533161	0.00393303	0.00457562	0.0036855	0.00832254	0.00786082	0.00493919	0.0195835	0.00480213	0.0122096	0.00890849	0.0068332	0.00630127	0.0063742	0.00730276	0.00665508	0.0022014	0.0139675	0.00561049	0.0356385
N020	21-hydroxypregnenolone disulfate	3	-	HMDB0004026			0.00746644	0.00537742	0.00426396	0.0025982	0.00312669	0.0117569	0.0031032	0.0050443	0.00323375	0.00925704	0.0139625	0.0119728	0.00550447	0.00390924	0.0105597	0.00179623	0.00414149	0.00841818	0.00538799	0.00445365	0.00335763	0.00657088	0.0032363	0.00799314	0.00469705	0.00144647	0.00684315	0.00387898	0.00834817	0.00737076	0.00507243	0.00532402	0.00525324	0.00324122	0.00166099	0.0108508	0.00511668	0.00849794	0.00751927	0.00441828	0.00589152	0.00537699	0.0126099
N021	21-hydroxypregnenolone monosulfate (1)	3	-	HMDB0004026			0.000396646	0.00172619	0.000326993	0.000445645	0.000304238	0.000819109	0.000318991	0.00110531	0.000440251	0.00100048	0.00206216	0.00100028	0.000414612	0.000195316	0.000635453	0.000392627	0.00021808	0.000837791	0.000647776	0.000647934	0.00042915	0.000555727	0.000387316	0.00095903	0.000257004	0.00015062	0.000376181	0.000404054	0.000991027	0.000900549	9.94582e-05	0.000456365	0.000359749	0.000241419	0.00036904	0.000755567	0.000424191	0.000604504	0.00078492	0.000743891	0.000686274	0.00074468	0.000897661
N022	21-hydroxypregnenolone monosulfate (2)	3	-	HMDB0004026			0.000819793	0.000461846	0.00032132	0.000325623	5.63103e-05	0.00033699	0.000213813	0.000849374	5.04877e-05	0.00060244	0.00101364	0.0009856	0.000266979	0.000179602	0.000458964	6.46567e-05	0.00014469	0.000246241	0.000232345	0.000192767	0.000224249	0.00019342	8.169e-05	8.98926e-05	0.000273413	0.000149215	0.000502737	0.000395243	0.000797402	0.000352849	5.37081e-05	2.36306e-05	7.31109e-05	0.000116595	6.5368e-05	0.00178465	0.000550782	0.000735072	0.000422954	0.00024573	0.00272904	0.000255768	0.000158683
N023	23S,25-dihydroxyvitamin D3	3	-	HMDB0006720			0.0402465	0.0411443	0.070127	0.0336955	0.0105861	0.0502945	0.0183003	0.027388	0.033961	0.0482968	0.0355955	0.0416944	0.028012	0.0528071	0.0301081	0.0294908	0.0312106	0.0378256	0.0257047	0.0170611	0.0321383	0.059379	0.0280484	0.0502406	0.0298273	0.0291506	0.0400029	0.078377	0.0201273	0.051915	0.0130018	0.0506873	0.0300393	0.0552254	0.010706	0.0269718	0.0207227	0.0427392	0.0330536	0.0154668	0.0731416	0.0586138	0.0386133
N024	2-Aminoadipic acid	1	-	HMDB0000510			0.00418216	0.00472669	0.00640044	0.00224363	0.00196665	0.00286694	0.0020951	0.00743647	0.00428291	0.00362234	0.00437982	0.0041798	0.00243486	0.00315654	0.00180188	0.00181128	0.0084242	0.00370998	0.00356858	0.00414869	0.00230521	0.00397509	0.00355884	0.00484742	0.00281507	0.00283228	0.00248785	0.00426065	0.00870051	0.00760788	0.00680076	0.00219538	0.00657128	0.00439132	0.00258615	0.00566157	0.00830182	0.00305645	0.00425393	0.00114023	0.00282101	0.00240916	0.0171473
N025	2-hydroxyacetophenone sulfate	3	-		53793796		0.00515144	0.00272772	0.00130081	0.00148839	0.00448877	0.00131674	0.0068481	0.0390591	0.0100368	0.00474004	0.00165067	0.0041002	0.000754191	0.000722138	0.000446788	0.00261792	0.00348342	0.00613095	0.00626674	0.0107816	0.00220783	0.00643728	0.00439348	0.00171773	0.00235642	0.00282765	0.0083686	0.000186354	0.00128793	0.001052	0.00107156	0.00711658	0.00159615	0.000351324	0.000768644	0.00718884	0.0015664	0.00215494	0.000455567	0.00338494	0.000116166	0.00144238	0.00136626
N026	2-ketocaprylate	3	-	HMDB0013211			0.00571358	0.00919161	0.00293988	0.00848873	0.00465112	0.0079784	0.00378048	0.00796212	0.014755	0.0115656	0.0241105	0.0120852	0.00571572	0.0339517	0.00951954	0.00401404	0.00468932	0.0190778	0.0129716	0.0107743	0.00744788	0.00959319	0.0192562	0.0225685	0.00292883	0.00749854	0.0175476	0.00432927	0.0108134	0.00608648	0.00657558	0.0332828	0.0322544	0.00520789	0.00900416	0.00729491	0.0406048	0.00623434	0.00629671	0.00248156	0.0135415	0.0139195	0.00218103
N027	2-methoxyresorcinol sulfate	3	-	HMDB0240694			0.0201312	0.0698296	0.000176166	0.0803873	0.00228168	0.0442187	0.000852021	0.00477239	0.000464046	0.0217477	0.000513503	0.135702	0.0495464	0.00294422	0.000288234	0.000588849	0.000441372	0.00992207	0.0464912	0.00147269	0.0022715	0.00103619	0.00196172	0.00100396	0.00269597	0.000108939	0.00620993	0.0723085	0.151476	0.0325595	0.00382439	0.000491568	0.012709	0.000945581	0.00323391	0.0310668	0.00531857	0.000157767	0.0285395	0.00779931	0.00678628	0.00388535	0.000529818
N028	2-Methylhippuric acid	3	-	HMDB0011723			0.00156508	0.0019324	0.00305246	0.00125531	0.00104603	0.00117666	0.00257144	0.00195598	0.00140327	0.0022625	0.00244097	0.00157383	0.001936	0.00197002	0.0024058	0.00128839	0.00593503	0.00115608	0.00154113	0.00179746	0.00120638	0.00201318	0.00198741	0.00147341	0.00306512	0.00179289	0.000930105	0.0037857	0.00195492	0.0014964	0.00290404	0.00124913	0.00219039	0.00333668	0.00138511	0.00189727	0.00201804	0.00324214	0.00165655	0.000766984	0.00136791	0.00163952	0.00125577
N029	2-Naphthalenesulfonic acid	1	-	HMDB0255446			0.00840103	0.00519573	0.00902793	0.0075685	0.00356914	0.0148903	0.00686567	0.0186391	0.0119705	0.00741157	0.0129951	0.0174563	0.0108428	0.0128945	0.0173778	0.0129215	0.01996	0.00656337	0.0124154	0.00909349	0.0084442	0.00662241	0.00944796	0.0170286	0.00697552	0.00828171	0.00517325	0.00732445	0.00906122	0.0138017	0.0150116	0.0116787	0.0117018	0.0106254	0.00259579	0.0117981	0.0108644	0.0174319	0.0110731	0.0112151	0.00487144	0.0107494	0.00871287
N030	2-naphthol sulfate	3	-	HMDB0242152			0.00103266	0.00235574	0.000347519	0.000719516	0.000883203	0.000183242	0.000770685	0.0106627	0.00159473	0.00499881	0.00114014	0.000484124	0.000216546	0.00242524	0.000903465	0.000467675	0.000679551	0.00146191	0.000592974	0.00212357	0.000513824	0.00136209	0.00314121	0.000537084	0.000151255	0.000963372	0.00443124	0.000630269	0.000636519	0.000519846	0.00021599	0.000463848	0.000631328	0.00037569	0.000591266	0.00709268	0.000946624	0.000456952	0.000242197	0.000673074	0.000519868	0.000517656	0.000395432
N031	2-O-methylascorbic acid	3	-	HMDB0240294			0.0100758	0.0131277	0.00826899	0.00265322	0.00248222	0.00416206	0.00983139	0.0116465	0.00549127	0.00654512	0.00499708	0.00592552	0.00425488	0.00467974	0.00504403	0.00455787	0.019239	0.00586808	0.00286972	0.00465639	0.00335421	0.00478285	0.00710602	0.00509225	0.00260453	0.00137642	0.00369793	0.004173	0.0070631	0.00733301	0.0173039	0.00500383	0.00501216	0.00688993	0.00325808	0.00619189	0.00675574	0.00418373	0.00570552	0.00203754	0.00790388	0.00751674	0.0197325
N033	3-acetylphenol sulfate	3	-	HMDB0304930			0.00295989	0.00220538	0.00336675	0.0204971	0.0639724	0.00360543	0.00219809	0.00152162	0.00406988	0.00351547	0.0135647	0.000877053	0.00551938	0.00143101	0.00150502	0.0918839	0.0114177	0.00315244	0.00206814	0.0065597	0.00782509	0.00887961	0.000299846	0.0262154	0.00664188	0.00271899	0.000441798	0.000680032	0.00140099	0.00295432	0.000907896	0.0050515	0.00272412	0.00209654	0.0010913	0.00420283	0.00279308	0.00154783	0.00138877	0.0156338	0.000251918	0.00140673	0.00253596
N034	3-bromo-5-chloro-2,6-dihydroxybenzoic acid	3	-	HMDB0242162			0.00414888	0.00205237	0.00300011	0.000559542	0.000986283	0.000626222	0.00187096	0.00157576	0.00263209	0.00171009	0.0023394	0.00204589	0.00105148	0.00194625	0.00219582	0.00229338	0.00267337	0.00349091	0.00253308	0.00114684	0.00218426	0.00176292	0.0011003	0.00207502	0.00159634	0.00113423	0.00230031	0.00271474	0.0026627	0.00249678	0.00157412	0.00126251	0.00113144	0.00237113	0.00130097	0.00135262	0.00257738	0.00152799	0.0010061	0.00080657	0.00153398	0.000908464	0.000811212
N035	3-carboxy-4-methyl-5-pentyl-2-furanpropionate (3-CMPFP)	3	-	HMDB0061112			0.104796	0.164215	0.0407717	0.083936	0.115795	0.293668	0.194701	0.151146	0.191775	0.109688	0.0850694	0.380332	0.0885914	0.193906	0.140935	0.20544	0.056832	0.586638	0.132511	0.411305	0.184726	0.16435	0.206519	0.204849	0.0735104	0.058477	0.328088	0.873614	0.193864	0.0689897	0.092874	0.218105	0.107979	0.0340586	0.122537	0.16438	0.442336	0.0725643	0.0427062	0.0578952	0.128989	0.127432	0.0836007
N036	3-carboxy-4-methyl-5-propyl-2-furanpropanoate (CMPF)	3	-	HMDB0061112			0.388848	2.48703	0.191272	0.122532	0.110544	0.354922	0.247331	0.365452	0.449427	0.38206	0.0633144	0.361389	0.0532044	1.46374	0.724516	0.658456	0.336494	1.51048	0.109716	0.907735	0.562974	0.354032	1.25389	0.416278	0.26445	0.328313	1.78051	4.3199	0.686257	0.215054	0.457155	1.2645	0.0317863	0.0299502	0.579792	1.1878	1.55387	0.273727	0.250325	0.37679	0.265302	0.486562	0.36481
N037	3-Chloro-Tyrosine	3	-	HMDB0001885			0.0061082	0.00287415	0.00196983	0.0018371	0.00674759	0.00425047	0.00771799	0.0170744	0.0334881	0.00498807	0.0092087	0.00638107	0.00107667	0.00673271	0.001035	0.00505959	0.00300534	0.004127	0.00402979	0.00535047	0.00185603	0.010766	0.00551385	0.00352283	0.00408122	0.0065324	0.00484205	0.000584246	0.00165048	0.0165294	0.00182528	0.0142505	0.00301675	0.00242285	0.00536735	0.0170412	0.00814067	0.00173832	0.00279501	0.00197619	0.0121711	0.00642404	0.000259993
N039	3-Dehydroteasterone	3	-	HMDB0041527			0.32268	0.0129504	0.0330165	0.0874892	0.0352086	0.0780281	0.0186074	0.135468	0.0817932	0.0365038	0.180623	0.146447	0.0328108	0.153	0.0590782	0.119678	0.0385624	0.103975	0.0734122	0.0372637	0.0469118	0.288797	0.0539286	0.160326	0.0960262	0.010271	0.0623377	0.0966105	0.133418	0.175646	0.0433458	0.0292498	0.111074	0.0254425	0.0653604	0.0620363	0.0676627	0.0745692	0.0349955	0.0281421	0.0805193	0.0926802	0.0340395
N040	3-hydroxydodecanedioate	3	-	HMDB0000413			0.00143607	0.00146804	0.00429945	0.00103035	0.00064443	0.00242906	0.00107951	0.00161125	0.00378396	0.00131575	0.00231494	0.00155113	0.000507853	0.00191813	0.0012642	0.000774783	0.000786233	0.00379934	0.00351349	0.000844978	0.000863616	0.00281663	0.00105574	0.00254145	0.00276882	0.000460032	0.00115304	0.00211506	0.00233736	0.0033993	0.00192047	0.00204144	0.00162182	0.00357436	0.000752166	0.000477652	0.00237521	0.0022648	0.00160637	0.00190413	0.00120729	0.00147596	0.0191161
N041	3-hydroxypyridine sulfate	3	-	HMDB0240652			0.00250123	0.00621306	0.000234116	0.000244846	3.62845e-05	0.00043866	0.000872338	0.0342895	0.000335736	0.00288498	0.00288983	0.000985473	9.16627e-05	0.000192446	0.000114441	0.000491864	0.000509552	0.0129327	0.000252866	0.00524882	0.000147239	0.00116571	0.00320377	3.7928e-05	9.21765e-06	0.00125737	0.000626834	0.000519657	0.000368393	0.000175222	0.000929261	3.02437e-05	0.000540136	0.000168321	0.00400269	0.00286092	0.000532375	3.35036e-05	1.17645e-05	0.000167184	0.000423684	3.52162e-05	0.00155305
N042	3-hydroxysebacate	3	-	HMDB0000350			0.0646424	0.0210503	0.00145143	0.000407837	0.000458115	0.00167788	0.00169482	0.00233892	0.00115974	0.0011558	0.00161479	0.00140592	0.000548615	0.00107906	0.000684338	0.000437753	0.000329876	0.000926657	0.00128701	0.000458086	0.000868129	0.00306168	0.00109723	0.000816831	0.00165398	0.000698502	0.00124828	0.000591375	0.000564571	0.00135824	0.0047853	0.00149993	0.003133	0.000713521	0.000388513	0.000667893	0.00148526	0.000860015	0.000796327	0.000412499	0.00100261	0.000783728	0.0144128
N044	3-Methoxyphenol sulfate	3	-	HMDB0304914			0.0885729	0.19974	0.0428239	0.0219685	0.0327458	0.118344	0.199042	0.0252454	0.0120418	0.122187	0.00633843	0.0412387	0.084927	0.0442705	0.0529599	0.0313399	0.640368	0.165349	0.156796	0.136822	0.0385609	0.0849834	0.0698033	0.0127339	0.027241	0.091166	0.0195223	0.136457	0.0549231	0.0939304	0.0397893	0.107302	0.0289742	0.0456419	0.0227585	0.05145	0.0588428	0.000463007	0.0144829	0.225098	0.00234428	0.00315553	0.0240294
N045	3-methylhistidine	3	-	HMDB0000479			0.00343251	0.00394151	0.00294687	0.00107767	0.000886779	0.00132992	0.0013398	0.0122578	0.0023519	0.00286152	0.00255649	0.00176474	0.00182614	0.00137713	0.00121148	0.000859673	0.00445297	0.00439898	0.00276866	0.00233149	0.00215842	0.00167799	0.00238159	0.00246818	0.00119573	0.00240176	0.00078928	0.00459037	0.00260114	0.00250275	0.00282569	0.001898	0.00312697	0.00515204	0.00142702	0.00115786	0.00228549	0.00172729	0.00264636	0.000584002	0.00496291	0.0013783	0.0169437
N046	3-Oxododecanoate	3	-	HMDB0010727			0.00765885	0.00172004	0.00231596	0.00465815	0.0111206	0.011987	0.00220555	0.00227067	0.00328777	0.00655488	0.00637486	0.00935438	0.00588988	0.0158113	0.00271251	0.00567994	0.00304003	0.00976627	0.0235418	0.00494142	0.00512743	0.0117536	0.00592023	0.0214994	0.0137197	0.00169513	0.00378236	0.00398896	0.0189219	0.00979953	0.0028807	0.0110446	0.00434468	0.00836497	0.00114349	0.00474474	0.00418045	0.00465897	0.00168241	0.0044927	0.010997	0.0106718	0.0313819
N047	3-Oxoglycyrrhetinic acid	3	-		111253		0.0085826	0.000851041	0.00287539	0.00196234	0.00121749	0.00364729	0.000949383	0.00694666	0.00381452	0.00173462	0.00723207	0.00589197	0.00312447	0.00541835	0.00249709	0.00490946	0.00152253	0.00348967	0.0037763	0.00214611	0.00335991	0.0082451	0.00274205	0.00259046	0.00339072	0.000390715	0.00313078	0.00410712	0.00677005	0.00364741	0.00354243	0.00318579	0.00228326	0.00120383	0.00263926	0.00144907	0.0036275	0.00364971	0.00301485	0.00132602	0.00655956	0.0049991	0.00225262
N048	3-Oxotetradecanoate	3	-	HMDB0010730			0.0178364	0.00344685	0.0142091	0.00739999	0.0151813	0.0450368	0.00664652	0.00539352	0.0133497	0.0219908	0.0203272	0.019977	0.0116674	0.0221267	0.0118461	0.0435709	0.0124762	0.0291435	0.0477891	0.0117307	0.0206968	0.0252679	0.0142647	0.0403381	0.0386362	0.00796669	0.0122474	0.0130799	0.0324126	0.0537993	0.00970958	0.0234967	0.00417262	0.0147857	0.00183157	0.00902493	0.00466439	0.0137057	0.00430408	0.0142478	0.0221605	0.0254094	0.0686637
N049	3-phenylpropionate (hydrocinnamate)	3	-	HMDB0000764			0.0265907	0.0157546	0.000896474	0.00770502	0.00205606	0.00272121	0.0165595	0.000940851	0.00717197	0.00662597	0.00460124	0.0187743	0.0135225	0.0181056	0.0025759	0.0127616	0.0386382	0.00528559	0.0154893	0.0307369	0.00222732	0.0192558	0.00863586	0.00231338	0.00155655	0.0214362	0.00713918	0.00528036	0.00877063	0.00271784	0.00285239	0.0199962	0.00862466	0.00154861	0.00652346	0.0107453	0.00225642	0.00456546	0.00523082	0.00673341	0.00267693	0.00430356	0.00343402
N050	4-acetamidobutanoate	3	-	HMDB0003681			0.00252394	0.00560835	0.00323665	0.00099211	0.00143937	0.00211953	0.00146687	0.00360037	0.00215404	0.0027211	0.00187427	0.00335844	0.00184853	0.00236846	0.000641897	0.00195797	0.00575374	0.00392653	0.00234801	0.00309789	0.0017401	0.00312197	0.00421637	0.00198981	0.00272409	0.00190353	0.00116362	0.00415141	0.00330173	0.00203983	0.00814831	0.00130153	0.00439628	0.00301819	0.00241465	0.00203718	0.00322397	0.00215111	0.00238743	0.000964574	0.00415408	0.00195316	0.0126855
N051	4-acetamidophenylglucuronide	3	-	HMDB0010316			0	1.79232e-05	0	0.00201828	0	0	0.0143	0	0.00157325	0	0	0	0	1.78834e-05	0	0	0	0	4.40685e-05	0	0.000339563	9.4331e-05	0	0	2.16847e-05	0	0	0	0	0	1.65858e-05	2.01252e-05	0	0.0284862	0	0	6.2631e-05	0	0	1.00878e-05	0.182195	0.00335725	0.0514057
N052	4-acetaminophen sulfate	3	-	HMDB0059911			0.0128079	0.000696823	0.0233016	0.000263542	0.000246854	0.0014818	0.0622498	0.000660908	0.00141973	0.000474281	0.000618653	0.00044332	0.00139459	0.00119644	0.000447635	0.000435301	0.00515381	0.0309741	0.000557133	0.0278981	0.00375835	0.0129593	0.0372836	0.000537893	0.00247532	0.0909142	0.000336195	0.0011542	0.000647698	0.00220978	0.00129576	0.00241336	0.00274221	0.000959672	0.00011369	0.000459288	0.000496913	0.00157814	0.000844899	0.00046355	0.00284475	0.000557116	0.00548547
N053	4-allylphenol sulfate	3	-	HMDB0170765			0.0554045	0.0256655	0.0176045	0.0170635	0.0618805	0.0388316	0.0733125	0.145517	0.299986	0.0517782	0.0934669	0.0640963	0.0292075	0.0684362	0.0111641	0.0436542	0.0241816	0.0372038	0.0365557	0.0534322	0.018985	0.0922114	0.0518714	0.0319439	0.0351991	0.0496101	0.0464178	0.00521534	0.0153226	0.147809	0.0149316	0.142184	0.0271508	0.021858	0.0482666	0.150018	0.082578	0.0163895	0.030392	0.0205256	0.108289	0.0597362	0.00213521
N054	4-ethylphenyl sulfate	3	-	HMDB0062551			0.102807	0.00150696	0.00606001	0.00500054	0.000686913	0.289257	0.155925	0.0218684	0.00965932	0.108842	0.00433097	0.0695618	0.187586	0.0278546	0.00155915	0.0143876	0.0130483	0.0481927	0.147518	0.447601	0.243702	0.533661	0.135096	0.0713077	0.0129889	0.155467	0.0516063	0.00487597	0.0171282	0.0209176	0.0877891	0.0962425	0.00620074	0.000816872	0.0252027	0.320724	0.0512571	0.00119723	0.00253006	0.924327	0.00650659	0.00144372	0.00386693
N055	4-Hydroxybenzoic acid	3	-	HMDB0000500			0.000595631	0.000389271	0.000761675	0.000343501	0.000246943	0.000126748	0.000679743	0.00146402	0.000597275	0.000246444	0.0013566	0.000390486	0.000346675	6.37855e-05	0.000831155	0.000536041	0.000425332	0.000252491	0.00027944	0.000448839	0.000166964	0.000210331	0.000325488	0.000327939	0.000151977	5.76373e-05	0.000571702	0.000411603	0.000362091	0.000393149	0.000225685	0.000262746	0.00151889	0.000397609	0.00533319	0.000261506	0.000247225	0.00016152	0.000643651	0.000250749	0.027202	0.000175763	0.000177137
N057	4-Pyridoxic acid	3	-	HMDB0000017			0.00628695	0.0139312	0.00457084	0.00626228	0.00573045	0.00770219	0.00864327	0.00411551	0.00744643	0.00872589	0.00599871	0.00660608	0.00441822	0.00476935	0.00751174	0.0096722	0.00496828	0.00608053	0.00848921	0.0146646	0.00335766	0.00849701	0.0173583	0.00557457	0.00294067	0.00315734	0.0157508	0.0240359	0.00493498	0.00660297	0.343381	0.00718715	0.00676182	0.007761	0.0146774	0.014137	0.00501942	0.00619497	0.00349047	0.00722998	0.0300165	0.00303124	0.0213624
N058	4-vinylguaiacol sulfate	3	-		122164839		0.000152964	0.00137459	0.000253187	0.000402	0.000125364	0.000321676	0.000447167	0.012221	0.00380494	0.00680907	0.00069129	0.000524587	0.000209451	0.00103763	0.0003125	0.000708463	4.3713e-05	0.00132614	0.000584747	0.000814982	0.000218052	0.000343297	0.00283658	0.000163341	0.000480497	0.000212154	0.000511717	0.000289167	0.000204312	0.000241674	0.000611542	0.000709788	0.00233174	0.000161862	0.000497994	0.00081713	0.00113011	0.000347609	0.00172191	0.00128417	0.000746022	0.000115623	0.000244014
N059	4-vinylphenol sulfate	3	-	HMDB0062775			0.00625516	0.0634916	0.000847523	0.0256151	0.0482024	0.0379211	0.110857	0.144654	0.0583866	0.0548583	0.0394365	0.108627	0.0138175	0.0236044	0.0334114	0.151382	0.0448003	0.205056	0.0292348	0.0770621	0.0682524	0.0410493	0.138236	0.0102987	0.0335074	0.0294158	0.0655162	0.0442767	0.0589983	0.00802996	0.0217273	0.0391921	0.13544	0.00627801	0.0365638	0.152658	0.0253755	0.0164166	0.0811313	0.073247	0.0233808	0.0245182	0.0112149
N060	5a-Dihydrotestosterone sulfate	3	-	HMDB0006278			0.106275	0.088875	0.0483515	0.0470533	0.0563182	0.0677232	0.0374703	0.189751	0.0712797	0.20599	0.175242	0.110668	0.004533	0.0078875	0.0981544	0.0773713	0.0064029	0.0947033	0.170896	0.0864207	0.0610316	0.107024	0.0902287	0.0248446	0.0412037	0.0846572	0.172578	0.057864	0.164448	0.302124	0.00991426	0.0188782	0.0463749	0.0545621	0.0545735	0.182812	0.181008	0.0903561	0.084077	0.0387269	0.00874806	0.0392226	0.0189199
N062	5alpha-Androstan-3beta,17alpha-diol disulfate	3	-	HMDB0240625			0.0197237	0.0386124	0.0193374	0.00749116	0.00861783	0.0279528	0.00675129	0.0573635	0.0249179	0.0144785	0.0536383	0.0563424	0.00183824	0.00184757	0.0501017	0.00234402	0.00248907	0.0250631	0.0401868	0.00782377	0.00773307	0.0340131	0.00784633	0.00308088	0.0149148	0.0233165	0.197242	0.0212963	0.0349519	0.0841307	0.0384758	0.00520651	0.0253098	0.0286558	0.00887821	0.142959	0.212922	0.0423213	0.031626	0.00288138	0.0048035	0.00468538	0.00863804
N063	5alpha-Pregnan-3beta,20beta-diol 20-sulfate(1)	3	-	HMDB0240580			0.010355	0.00164614	0.00303222	0.0079122	0.00731298	0.00854932	0.00406616	0.00874404	0.00340121	0.00719128	0.0107484	0.0105317	0.00176613	0.00178798	0.00874679	0.00601378	0.00192676	0.0179265	0.00604592	0.00450982	0.00402383	0.00452763	0.00418323	0.0909682	0.00194179	0.00311208	0.003387	0.00492791	0.00853892	0.010628	0.00108198	0.0042095	0.00249337	0.0010541	0.00177435	0.00370026	0.00274629	0.00590285	0.00369411	0.00308541	0.000960861	0.00788178	0.00119218
N064	5b-Cholestane-3a,7a,12a,23S,25-pentol	3	-	HMDB0000483			0.0164727	0.00548819	0.00977477	0.00781577	0.00689134	0.0175292	0.0305387	0.0149792	0.0351509	0.010862	0.0391142	0.018681	0.0129141	0.0346074	0.0104273	0.027567	0.00780106	0.0247105	0.0167128	0.011738	0.0181801	0.0122151	0.00792057	0.0116047	0.00890422	0.0056579	0.0125169	0.0249321	0.0250643	0.0607923	0.00798879	0.0236373	0.00913199	0.00848611	0.0075806	0.0153715	0.0165611	0.0139629	0.0137469	0.00575882	0.0103232	0.0121971	0.00994673
N065	5'-Deoxyadenosine	3	-	HMDB0001983			0.00268758	0.00207885	0.00190066	0.00114059	0.0014606	0.00231501	0.0030709	0.00389832	0.00203522	0.00242804	0.0025963	0.00550611	0.00129217	0.00171374	0.00168924	0.00111212	0.0024955	0.0020938	0.000208152	0.00287746	0.00230851	0.00109754	0.002962	0.00168787	0.00262983	0.000995823	0.0014864	0.00319562	0.000922562	0.00237489	0.00417537	0.00152653	0.00412886	0.00305634	0.0020981	0.00060814	0.00393866	0.00225697	0.00464557	0.000455229	0.00394171	0.00270739	0.00357135
N066	6-bromotryptophan	3	-	HMDB0242168			0.00366646	0.00368523	0.00378163	0.0023943	0.002234	0.00317765	0.00200769	0.00350428	0.00400856	0.00458818	0.00311032	0.00282278	0.00259853	0.00939713	0.00394052	0.00243574	0.00364854	0.0099969	0.00466092	0.0049129	0.00757277	0.00287029	0.00374073	0.0030753	0.00136198	0.00219921	0.00410831	0.00472954	0.00416785	0.00238969	0.00482065	0.00360696	0.00358506	0.00327893	0.00231625	0.00290508	0.00573955	0.0034111	0.00524118	0.00544597	0.00545355	0.00378108	0.0022891
N067	8-ETE	1	-	HMDB0004679			0.0147832	0.1087	0.116032	0.029515	0.0047104	0.0127656	0.0368573	0.0656179	0.023106	0.0274524	0.0229965	0.0539362	0.0179125	0.10923	0.0155315	0.00814545	0.0460633	0.00672511	0.0104343	0.00323988	0.00636827	0.0313796	0.000660806	0.01047	0.0115607	0.0291317	0.0102504	0.0368363	0.0296169	0.0141651	0.390841	0.0119483	0.0629096	0.163248	0.0117994	0.0135496	0.0343558	0.0934798	0.00751044	0.0072088	0.0144886	0.00933018	0.257893
N068	9-Hode	3	-	HMDB0062652			0.00185604	0.000862328	0.00215264	0.000401246	0.000806438	0.00737074	0.000989792	0.0063327	0.000941513	0.00442494	0.00314243	0.00144256	0.00217684	0.00202911	0.000969967	0.00231186	0.00176239	0.00122684	0.00508795	0.00167551	0.00107575	0.00379172	0.00994065	0.00284636	0.00484346	0.00181037	0.00078527	0.00319678	0.00375801	0.0133005	0.00104501	0.00210069	0.00690434	0.00193372	0.000877831	0.00131892	0.00527085	0.00301786	0.00112114	0.00153675	0.00490504	0.0038848	0.00707277
N069	Acisoga	3	-	HMDB0061384			0.00049987	0.0013471	0.0040523	0.000953251	0.000659839	0.00246018	0.00196367	0.00250932	0.00245394	0.0018648	0.00259689	0.00202506	0.0031288	0.0019003	0.00284685	0.00215807	0.00717255	0.001717	0.00156146	0.0015982	0.00138805	0.00233299	0.00186189	0.00188651	0.00266789	0.00221716	0.00115537	0.00292739	0.0044029	0.00165417	0.0130399	0.00205549	0.00249767	0.00383418	0.000674672	0.00177765	0.00188133	0.00261261	0.00260479	0.00400917	0.00119193	0.00207849	0.00567397
N071	Adenosine	1	-	HMDB0000050			0.00251405	0.000978953	0.00190942	0.000625352	0.000970967	0.000674498	0.0016862	0.00276736	0.00189252	0.00142254	0.00186157	0.00314826	0.00111918	0.00115888	0.0013527	0.000590809	0.00182934	0.00164054	0.00112967	0.00211431	0.00141687	0.000821862	0.00108012	0.0010526	0.00196284	0.000566531	0.000466258	0.00293252	0.00110482	0.00146677	0.00270832	0.00071379	0.00234867	0.00156227	0.000965226	0.00101376	0.00191848	0.00210699	0.001334	0.000244757	0.00110075	0.00079823	0.00433889
N073	Androstenediol (3beta,17beta) disulfate (1)	3	-	HMDB0003818			0.243523	0.21405	0.174586	0.11515	0.0718236	0.20641	0.040773	0.248108	0.129196	0.0603549	0.558181	0.363092	0.0476282	0.0725696	0.338397	0.0154353	0.0502303	0.318715	0.193374	0.0411807	0.0699924	0.0968351	0.05103	0.0809016	0.119093	0.0562811	1.86408	0.0550808	0.232925	0.293046	0.987655	0.0713359	0.169369	0.270926	0.0529764	1.45945	1.75447	0.159333	0.25513	0.168883	0.118411	0.0630585	0.328209
N074	Androstenediol (3beta,17beta) disulfate (2)	3	-				0.0512611	0.029581	0.0401343	0.017299	0.016016	0.0741357	0.00967169	0.0542681	0.0218744	0.0322933	0.11353	0.0852828	0.0233317	0.0238937	0.0864631	0.0195224	0.0331906	0.0589723	0.050326	0.020903	0.0263952	0.0557023	0.0210076	0.0463449	0.0260744	0.0117341	0.0724744	0.0364807	0.0688114	0.0513366	0.0864475	0.0158095	0.0444433	0.0340553	0.0147408	0.061039	0.319518	0.0367978	0.0710682	0.0163148	0.0379608	0.0239248	0.0478073
N075	Androsterone glucuronide	3	-	HMDB0002829			0.0022084	0.00286163	0.00279781	0.00122798	0.00204227	0.00351336	0.00246101	0.00618386	0.00162553	0.00572264	0.0179535	0.00381615	0.000658872	0.00220999	0.00206606	0.0101517	0.00351699	0.00622177	0.00306367	0.00199081	0.00280254	0.00692749	0.00232054	0.00251143	0.00197364	0.0016878	0.00295527	0.00391719	0.00866083	0.00637355	0.00317603	0.000472462	0.00357137	0.00144109	0.00154102	0.00924931	0.00575758	0.00174103	0.00697368	0.00175593	0.00406138	0.0037271	0.00258086
N076	Androsterone sulfate	3	-	HMDB0002759			0.0655463	0.0169326	0.0430841	0.0578214	0.0181567	0.0945127	0.0123275	0.0631469	0.030556	0.0478148	0.161533	0.0977069	0.00815573	0.0135299	0.0641866	0.0167811	0.0133915	0.104065	0.0625773	0.0180256	0.036381	0.0422909	0.0287962	0.0352184	0.0166424	0.0150221	0.0931749	0.0145173	0.114272	0.0930889	0.0738388	0.0126963	0.0284686	0.0333657	0.0145207	0.144884	0.0949205	0.027689	0.0626592	0.0357021	0.0291764	0.0296943	0.0449001
N077	Arginine	2	-	HMDB0000517			0.0201967	0.019218	0.0221709	4.30037e-05	0.00600251	0.000166751	0.021076	0.0589356	6.78873e-05	0.000596222	0.000729825	0.00102541	0.0241392	0.0254589	0.0166536	8.01692e-05	0.00331286	0.0112384	0.000320773	0.0314015	0.0060879	0.0247355	0.00053185	0.00655295	0.0280853	0.000250635	3.69722e-05	0.0490687	0.000404789	0.00902952	0.0534266	0.0116012	0.0284609	0.0383407	0.00762401	0.000424597	0.0176291	0.0552984	0.00643854	0.000553857	0.0594259	0.00118492	0.0270592
N078	Ascorbic acid 3-sulfate	3	-	HMDB0240641			0.00500818	0.00888984	0.00347645	0.00255959	0.00222452	0.0070538	0.00489476	0.00475778	0.00375192	0.00570412	0.00260688	0.00396613	0.00228046	0.0035839	0.00323404	0.00361383	0.0116673	0.00291707	0.00299747	0.0048096	0.00234524	0.00297948	0.00178163	0.00393053	0.00122424	0.00115756	0.00176658	0.00246906	0.00374157	0.00401035	0.00582845	0.00203882	0.00202914	0.00735261	0.00288318	0.00289641	0.00554579	0.00366896	0.00300784	0.0035262	0.00480014	0.00330921	0.00583202
N080	Aspartyl-Glutamic Acid	3	-	HMDB0028767			0.00526736	0.0232434	0.00252759	0.00224669	0.00170471	0.00589331	0.00266394	0.00639017	0.00820285	0.00615426	0.00132113	0.00555771	0.000704911	0.0206173	0.0107574	0.0111737	0.00560126	0.0162845	0.00157606	0.0112827	0.00908591	0.00643348	0.0158984	0.00754097	0.00434098	0.00471573	0.023662	0.0337618	0.0118326	0.00299801	0.00733467	0.0172115	0.000719647	0.000395581	0.00732744	0.0145466	0.0228436	0.00511646	0.00492127	0.00509031	0.00491831	0.00883725	0.00527763
N081	Azelaic acid	3	-	HMDB0000784			0.00703394	0.008758	0.00687378	0.00446744	0.00386771	0.00659439	0.00552937	0.0136574	0.00641937	0.00510991	0.00784293	0.00536391	0.00516534	0.00544581	0.00398197	0.00304904	0.0109629	0.00645919	0.00490751	0.00688752	0.00400218	0.00631936	0.00678429	0.00513101	0.00515151	0.00470193	0.00393346	0.00649222	0.00717643	0.0042362	0.00793214	0.00456122	0.0169033	0.00620151	0.00461962	0.00546822	0.0105764	0.00555266	0.00627809	0.00240914	0.0149397	0.00590091	0.01914
N083	Caprylic acid	2	-	HMDB0000482			0.0625685	0.0845102	0.109916	0.0589937	0.0513449	0.106023	0.0836758	0.0830466	0.0816786	0.088083	0.0909362	0.0574768	0.0727771	0.0895695	0.109427	0.0576058	0.15333	0.070831	0.119172	0.063863	0.0598023	0.159089	0.0838726	0.0728857	0.0721868	0.0636301	0.0824148	0.0816275	0.0698569	0.173134	0.0814221	0.0777713	0.0865099	0.0862675	0.031204	0.0576282	0.213177	0.0647435	0.0645526	0.034422	0.0845723	0.0808579	0.144053
N084	Catechol sulfate	3	-	HMDB0059724			0.145865	0.246882	0.0139158	0.066808	0.0501187	0.0720514	0.0646325	0.17508	0.0526583	0.0564708	0.0253943	0.115937	0.0660437	0.102466	0.104128	0.129742	0.150489	0.133031	0.168029	0.149179	0.0537814	0.0893188	0.0602541	0.0154433	0.018741	0.0608048	0.0843904	0.0649043	0.0829793	0.0817169	0.042276	0.109759	0.206337	0.0160717	0.0954305	0.103435	0.0493857	0.047554	0.0383475	0.0412324	0.0136324	0.0200778	0.00823972
N086	C-glycosyltryptophan	3	-	HMDB0240296			0.0119658	0.00857288	0.00697557	0.0050237	0.00789904	0.00828477	0.00822911	0.0236142	0.0204471	0.00873516	0.0172826	0.0223289	0.00628746	0.0075352	0.00959327	0.00714183	0.00658862	0.0106885	0.00462789	0.0124625	0.0116358	0.00632833	0.0139253	0.00755396	0.00860728	0.00351376	0.0060709	0.0137562	0.0039807	0.00756239	0.00800339	0.00913034	0.0125989	0.00963022	0.00779006	0.00673605	0.0135867	0.00868747	0.013674	0.00310245	0.0138623	0.0124652	0.0132698
N088	Cinnamoylglycine	3	-	HMDB0011621			0.00609866	0.00528365	0.000308751	0.0033403	0.000115193	0.00128032	0.0049643	0.000315149	0.00368111	0.000401879	0.0013255	0.000781591	0.000737332	0.00758568	0.000512062	0.00378691	0.0137353	0.00224207	0.00497149	0.0137643	0.000272324	0.00679907	0.00648292	0.00294307	0.00105451	0.00449379	0.000880533	0.00302068	0.00213779	0.00096091	0.000469228	0.0140808	0.00150447	0.00013202	0.00171123	0.00228184	0.000534001	0.000607849	0.000562173	0.0093192	0.000321162	0.000672362	0.00787611
N090	Citric acid	1	-	HMDB0000094			0.415646	0.309511	0.522633	0.162267	0.299463	0.450336	0.258492	0.324925	0.418984	0.297032	0.339159	0.385117	0.279668	0.425645	0.231015	0.269903	1.16086	0.489294	0.457426	0.424541	0.258485	0.426925	1.46699	0.398858	0.230917	0.287279	0.114689	0.318827	0.401192	0.201716	0.132456	0.191245	0.542937	0.49104	0.189897	0.290197	0.244777	0.253262	0.66475	0.586107	0.199848	0.321285	0.402512
N091	Citrulline	1	-	HMDB0000904			0.00817257	0.00850717	0.00557994	0.00414229	0.00424383	0.00686013	0.00264435	0.018078	0.00626118	0.00864818	0.00358314	0.00778178	0.00629335	0.0048449	0.00425963	0.00464771	0.0112389	0.0106332	0.0070703	0.0118012	0.00817925	0.0069012	0.00831239	0.00807343	0.00638012	0.00457613	0.00441149	0.00983517	0.00688592	0.00466375	0.00445104	0.00606576	0.00851629	0.00412415	0.00596616	0.00610011	0.010482	0.00703554	0.0100885	0.00236228	0.00730671	0.00556893	0.00343148
N092	Coniferan	3	-	HMDB0031741			0.0113161	0.00569579	0.0108269	0.00571612	0.0104537	0.0226702	0.00637715	0.00565766	0.00510837	0.0205617	0.00626796	0.00923243	0.00397508	0.0344343	0.0097318	0.0220951	0.0105296	0.0247027	0.0109203	0.0314364	0.0147801	0.0120615	0.0180833	0.0180427	0.00968982	0.00632644	0.0157392	0.0451522	0.0154191	0.0234573	0.00430145	0.0140591	0.0018468	0.00527256	0.00188629	0.00973964	0.0132408	0.0133894	0.00320155	0.00568225	0.0183577	0.00798414	0.0103378
N093	Corticosterone	3	-	HMDB0001547			0.000715447	0.000551178	0.00094678	0.000229633	0.000776735	0.00085612	0.000384278	3.7956e-05	0.000785559	0.000147106	0.00102063	0.000396917	0.00106967	0.000816907	0.000955308	0.000291618	0.000448782	0.000151888	0.000654994	0.00113759	0.000499826	0.000395828	0.000272698	0.000568277	0.000375087	0.00214838	0.000232357	0.00200058	0.000660492	0.00093188	3.51129e-05	0.000525168	0.00116354	0.00284792	0.000829862	0.00086147	0.00039386	0.000597304	0.000520392	0.000206425	0.000601641	0.000360214	0.00465315
N094	Cortisol	3	-	HMDB0000063			0.00522869	0.00566707	0.0106211	0.0026054	0.00238727	0.00523207	0.00663396	0.00125264	0.00587751	0.00342904	0.00516338	0.00428186	0.00828739	0.0038493	0.00473733	0.00325076	0.00507478	0.00266804	0.00774551	0.00604496	0.00412813	0.00500533	0.00363919	0.00417492	0.00440614	0.00540259	0.00346112	0.00647879	0.00543265	0.00618334	0.00176072	0.00477537	0.00541972	0.0106327	0.0032781	0.00340049	0.00206031	0.0079113	0.00328463	0.00188911	0.00412312	0.00241683	0.0174716
N095	Cortisone	3	-	HMDB0002802			0.00362964	0.00214085	0.00189869	0.0016066	0.00166462	0.00294406	0.00339103	0.000965167	0.0023432	0.00240791	0.00294332	0.00251516	0.00334875	0.0022897	0.00259324	0.00184695	0.00234788	0.00149162	0.00275881	0.00354967	0.00243509	0.00293534	0.00281558	0.00233662	0.00166012	0.00237761	0.00145165	0.00305975	0.00233489	0.00270089	0.000532518	0.00279347	0.00220847	0.00250998	0.00157455	0.00190039	0.00107203	0.00305242	0.0020576	0.000995909	0.00219335	0.0019763	0.0014299
N096	Cystine	3	-	HMDB0000192			0.00388346	0.00534858	0.00445156	0.00237503	0.00244771	0.0067238	0.00270706	0.00455704	0.00496173	0.00526431	0.00576387	0.00415	0.00437012	0.00366521	0.00208288	0.00290514	0.00398859	0.00619239	0.00504654	0.00643686	0.00541846	0.00586599	0.00293761	0.00341869	0.00232314	0.00874988	0.00400085	0.00584108	0.00554029	0.0049398	0.00325112	0.00439007	0.00771538	0.00279831	0.00307573	0.00483202	0.00697987	0.00432786	0.00464422	0.00342946	0.0504345	0.00687239	0.00279445
N097	D-3-Phenyllactic acid sulfate	3	-		154706778		0.368714	0.741671	0.000554172	0.000660974	4.52331e-05	0.00010896	0.00018675	0.000526856	0.000760588	0.0201211	8.63227e-05	0.0005418	0.0837974	7.24904e-05	7.64116e-05	0.000134509	0.0195679	0.00011605	0.137537	0.0419455	1.80984e-05	0.000352608	0.000162833	0.000194114	0.000275262	1.6421e-05	0.00524353	0.000213868	5.57377e-05	0.00593717	0.231424	0.000310206	0.000139795	0.00369603	0.00447128	0.00151881	0.000364653	0.00562051	0.000105765	0.00216338	0.0197746	9.85393e-05	4.52648e-05
N099	Decadienedioic acid	3	-	HMDB0242172			0.00354389	0.00130474	0.00322945	0.00200933	0.000935098	0.00363685	0.00223718	0.00321941	0.00518892	0.00210251	0.00297442	0.00209385	0.00185951	0.00159798	0.00516345	0.00110224	0.00248571	0.0166513	0.00239391	0.00146105	0.00529914	0.00584446	0.00125916	0.00266982	0.0049415	0.00108151	0.00355688	0.00305529	0.0107965	0.0044148	0.00341752	0.00430985	0.00340675	0.00157669	0.00971812	0.00720469	0.00787231	0.00323981	0.00486668	0.000852893	0.0226573	0.00194086	0.0698204
N101	DHEA-S	1	-	HMDB0001032			1.18383	0.272366	0.512305	0.522273	0.283016	1.18057	0.166276	0.918177	0.316889	0.768898	1.65939	1.0089	0.12994	0.222291	0.8568	0.289882	0.244615	0.971871	0.622546	0.372476	0.513101	0.530053	0.40778	0.853198	0.250995	0.21146	1.00253	0.244348	1.08909	1.22538	0.195506	0.218826	0.303356	0.363862	0.231261	1.22691	0.700404	0.421755	0.765842	0.462369	0.449611	0.470038	0.361064
N103	Dodecanedioic acid	3	-	HMDB0000623			0.00343217	0.010549	0.00232513	0.00115041	0.000186221	0.00496916	0.00354472	0.00150625	0.00466284	0.00218344	0.001741	0.00508858	0.000254503	0.0032518	0.0085834	0.00207567	0.00162294	0.00241952	0.00884195	0.00555091	0.00175426	0.00470439	0.00353559	0.00303064	0.00267495	0.0123226	0.0023984	0.00214389	0.00598153	0.00147742	0.00404205	0.00503213	0.00141738	0.00110545	0.000808912	0.00214567	0.000545856	0.00689981	0.0013517	0.00182263	0.000484237	0.00203973	0.00275086
N104	Dodecyl gallate	3	-	HMDB0038720			0.00696647	0.00819583	0.0106265	0.0108013	0.00485717	0.0113094	0.0087826	0.00604252	0.00814621	0.00714592	0.0114959	0.0058614	0.00829865	0.00789688	0.00402914	0.00472267	0.0122105	0.00764569	0.00453646	0.00735365	0.00753138	0.00432344	0.00868418	0.00257301	0.00469404	0.00655989	0.00563606	0.00628418	0.00952767	0.0108813	0.00850254	0.00932649	0.0073292	0.00923512	0.00384212	0.00628224	0.0101578	0.00603905	0.0112111	0.00359004	0.0134443	0.00945726	0.00644206
N105	Eicosanedioic acid	3	-	HMDB0242141			0.00443157	0.00307305	0.00114469	0.00241719	0.00260713	0.00294843	0.00225653	0.00514781	0.00467008	0.00356509	0.0105138	0.00285585	0.00224507	0.0153785	0.00233184	0.00414711	0.00216139	0.0042936	0.00322221	0.00325929	0.00533897	0.00614708	0.00376375	0.0220256	0.00192118	0.000881921	0.00442199	0.00532048	0.0040084	0.00639837	0.000742923	0.00351281	0.0072599	0.000552207	0.00307777	0.00337626	0.00554225	0.00226032	0.0012988	0.00125432	0.00805852	0.0026979	0.000208884
N106	Enterolactone sulfate	3	-	HMDB0341089			0.00120319	0	1.83426e-05	0.000133121	0	1.73987e-05	0.00274095	0	0.000756128	0.000144262	0.000173751	0.000260544	0	0.00130097	0.00140839	0.0138857	0.000501454	0.00187734	0.000782748	0.00711598	0.000488268	0.000475713	0.00271602	0.000155738	3.40265e-05	0.000622278	0.00037125	0.000492916	0	9.49052e-05	7.97505e-05	0.00315463	1.76867e-05	1.39712e-05	0.000451645	0.00169641	0	0.000114808	0	0.000627659	1.98459e-05	0	5.00295e-05
N108	Estrone sulfate	3	-	HMDB0001425			0.000776961	0.000369733	0.00079478	0.000436206	0.00245766	0.000710743	0.000241642	0.00065673	0.000206966	0.000478772	0.0027036	0.000839075	8.12332e-06	2.01094e-05	0.0007774	0.000288171	0	0.000436242	0.000791755	9.08158e-05	0.000590501	0.000551626	0.00167505	0.00138465	0.0003447	0.000906326	0.000539263	0.000311383	0.00132775	0.000673548	0.000205739	0.000163848	0.000262709	0.000371617	8.34663e-05	0.000970322	0.000782624	0.000347405	0.000694757	0.000150384	7.1522e-05	0.000549406	0.000649251
N109	Ethyl (3R,5Z)-3ydroxy-5-octenoate	3	-	HMDB0030367			0.011656	0.01368	0.0063471	0.0225853	0.00574794	0.0187911	0.00566813	0.0312555	0.0195218	0.0240603	0.068524	0.0348359	0.0118371	0.0334446	0.0103255	0.006061	0.00676785	0.0269195	0.0127466	0.02067	0.00714612	0.0351432	0.0377553	0.0363308	0.0194148	0.012813	0.0111005	0.0165051	0.0289023	0.0186981	0.0168903	0.0169564	0.160537	0.0140983	0.0240617	0.00723829	0.125265	0.0142432	0.0111835	0.00454132	0.0410399	0.0245269	0.0117062
N111	Etiocholanolone glucuronide	3	-	HMDB0004484			0.00275032	0.00390429	0.00189581	0.00171118	0.0014546	0.00321339	0.000716503	0.00176554	0.000985381	0.00199405	0.00279378	0.00196246	0.000748447	0.000989035	0.000764907	0.000592427	0.000345326	0.00225781	0.00104831	0.00255709	0.00262152	0.00242117	0.00158716	0.001374	0.000905275	0.00206115	0.00234657	0.00228939	0.00124574	0.00390812	0.00520049	0.00115262	0.00268435	0.00322409	0.000780972	0.00477752	0.00163201	0.00191876	0.0012752	0.000765567	0.00133643	0.00088775	0.00607485
N112	Etiocholanolone sulfate	3	-	HMDB0013232			0.331461	0.416907	0.290687	0.12105	0.541822	0.34386	0.135824	0.681869	0.218523	0.370347	0.542233	0.382009	0.0169076	0.0633579	0.460241	0.186437	0.0324195	0.295418	0.436869	0.163145	0.259107	0.254195	0.27462	0.146881	0.139886	0.206429	0.551577	0.15219	0.434599	1.96813	0.0488942	0.0809154	0.212107	0.171623	0.193414	0.898261	0.589467	0.322488	0.383143	0.119928	0.0556649	0.203774	0.160875
N113	Eugenol sulfate	3	-	HMDB0135245			0.00450601	0.0663045	0.00196084	0.00191747	0.00575968	0.0110276	0.019002	0.0299312	0.00635341	0.00898438	0.0103945	0.00417038	0.00374328	0.00589739	0.00101411	0.00329226	0.00349831	0.0216258	0.00241064	0.00408988	0.0232188	0.0259819	0.0117725	0.00324916	0.00609267	0.00543907	0.00501798	0.00285145	0.00350331	0.0138562	0.000333828	0.0119752	0.00499636	0.00134165	0.00504263	0.0183431	0.00613448	0.000945061	0.00286528	0.00585506	0.0116855	0.00449036	0.000877826
N200	Gamma-CEHC	3	-	HMDB0001931			0.00155862	0.00758269	0.000467879	0.0179517	0.00783686	0.0108928	0.00917439	0.00604879	0.0135132	0.00311386	0.0118397	0.0299584	0.00960286	0.0112854	0.00320721	0.00605512	0.00716659	0.0303442	0.0111828	0.0114147	0.00561772	0.0132192	0.0267511	0.00652176	0.00412298	0.00239725	0.0349378	0.00933721	0.0227093	0.000467237	0.000253805	0.0168934	0.0235552	0.00375432	0.00479643	0.0112687	0.0204057	0.00785831	0.00520446	0.00222267	0.0109133	0.00909274	0.00510342
N201	Gamma-glutamylleucine	3	-	HMDB0011171			0.000804086	0.00129654	0.0012541	0.00046339	0.000308234	0.000634927	0.000686939	0.00175448	0.000751893	0.000684389	0.00123438	0.000840632	0.00047323	0.0010865	0.000216135	0.000198285	0.000819204	0.000530203	0.000510391	0.000467073	0.000508245	0.000870874	0.000518716	0.000420103	0.00032782	0.000592288	0.000213195	0.000589669	0.00059234	0.00057671	0.00146159	0.000336484	0.00182576	0.000741395	0.000949997	0.000575556	0.00122889	0.000547452	0.000351368	0.000232651	0.00291783	0.000581745	0.00282142
N202	Gamma-glutamyltyrosine	3	-	HMDB0011741			0.00236087	0.00198899	0.00231691	0.000749266	0.000538484	0.000524844	0.00182709	0.00422929	0.00106479	0.00173638	0.00145766	0.00262311	0.00177387	0.00179296	0.0022561	0.000686577	0.00289274	0.00192076	0.00140453	0.00211357	0.00273055	0.00185414	0.00160863	0.00126858	0.00172426	0.000770448	0.000735802	0.00309228	0.00158561	0.00150388	0.00260575	0.0015117	0.00282305	0.00344398	0.00145016	0.00191895	0.00268487	0.00303039	0.00146532	0.000437526	0.00668772	0.00161031	0.0033373
N203	Gamma-glutamylvaline	3	-	HMDB0011172			0.00552289	0.00368261	0.00522165	0.00148902	0.00115705	0.00191033	0.00572592	0.00891821	0.00184297	0.00243874	0.00345165	0.00446852	0.00212882	0.00271629	0.00359396	0.00139921	0.00639135	0.00310772	0.00332958	0.00218771	0.00213085	0.00271381	0.00239426	0.00129986	0.00297047	0.00169489	0.00135349	0.00437802	0.00299028	0.00186777	0.00425513	0.00228416	0.00608681	0.00732941	0.00211634	0.00325597	0.00289243	0.00269211	0.00227426	0.000870058	0.00936699	0.0019095	0.00672034
N211	Gluconic acid	3	-	HMDB0000625			0.00412475	0.00395052	0.0163662	0.00124745	0.00129426	0.0041502	0.00488168	0.00461727	0.00203908	0.0025184	0.00310532	0.00442904	0.00338218	0.00224307	0.00234269	0.00173121	0.00524298	0.00362513	0.00259456	0.00329665	0.00222243	0.00269366	0.00258002	0.00285315	0.00273802	0.00218849	0.00118512	0.00339267	0.00553203	0.0025961	0.00859659	0.00247258	0.00239455	0.00402646	0.00121298	0.00318221	0.00258691	0.0024015	0.0031216	0.00243444	0.00273346	0.00288976	0.0114944
N212	Glutamic acid	2	-	HMDB0000148			0.0311352	0.0341028	0.0326227	0.00901209	0.012	0.00967174	0.0205318	0.0322438	0.0265094	0.0118275	0.0331691	0.0251428	0.0123809	0.0282218	0.0202735	0.0130408	0.158163	0.0189295	0.0211431	0.0304538	0.0107153	0.0166829	0.00818927	0.0134727	0.0148054	0.0146119	0.010096	0.0206508	0.0163657	0.0164473	0.0316027	0.00457619	0.0776227	0.114416	0.00791215	0.0318527	0.0384807	0.0233325	0.0131665	0.0360627	0.0468849	0.00939374	0.0121342
N213	Glutamine	2	-	HMDB0000641			0.0685646	0.046963	0.103641	0.0453333	0.0601019	0.0638268	0.0296724	0.0629778	0.0553202	0.0850292	0.0887524	0.0427669	0.0563723	0.04809	0.043704	0.0502298	0.12491	0.102846	0.0699612	0.14028	0.0674123	0.0785991	0.0672664	0.0811636	0.054466	0.0775143	0.0303392	0.0640601	0.0668128	0.051828	0.0474729	0.0307508	0.125243	0.0564702	0.057333	0.0683603	0.11132	0.0461524	0.0826114	0.0447522	0.0398357	0.0799561	0.030006
N214	Glycerol 3-phosphate	1	-	HMDB0000126			0.00143015	0.000820748	0.00209167	0.00051945	0.00326737	0.00108308	0.000552401	0.00367494	0.000840217	0.0011831	0.00165152	0.00117339	0.00169662	0.0018938	0.000817441	0.000895768	0.00323001	0.0013467	0.000561938	0.00263815	0.00102841	0.00132957	0.000212566	0.00198299	0.000863482	0.00105969	0.000476487	0.00164842	0.000627759	0.000833046	0.000547457	0.000757372	0.00411718	0.00109906	0.00116658	0.00194845	0.00247644	0.00122422	0.00151027	0.00165572	0.00091462	0.00111541	0.000396353
N219	Guaiacol sulfate	3	-	HMDB0060013			0.0382779	0.0615269	0.00505191	0.00857983	0.006473	0.00993573	0.0119015	0.0169571	0.0098306	0.0234577	0.00565961	0.0283663	0.00779472	0.0131659	0.0158803	0.0171858	0.0553718	0.0265945	0.0301775	0.023017	0.00678958	0.0184455	0.0099419	0.00268341	0.0042517	0.0108704	0.0124153	0.0107764	0.0131873	0.0120894	0.0204712	0.021968	0.0243497	0.00299115	0.00778154	0.0201906	0.00859457	0.00883062	0.00640238	0.0212028	0.00377039	0.0043574	0.0189639
N222	Hexanoylglutamine	3	-	HMDB0242182			0.00168277	0.00072479	0.027729	0.00147445	0.000609051	0.00286947	0.00069944	0.0009543	0.00559165	0.00171437	0.00782694	0.0012227	0.00121781	0.00172462	0.00109498	0.000746135	0.00179154	0.00229843	0.00494868	0.00134633	0.00109671	0.0023608	0.000867737	0.00425825	0.00429111	0.000954596	0.00139009	0.00159718	0.00534016	0.00325734	0.00814646	0.00203232	0.000890385	0.00732607	0.000643767	0.00106655	0.00245935	0.00440503	0.00119656	0.00160838	0.0018245	0.00174179	0.0274481
N223	Hippuric acid	1	-	HMDB0000714			0.612112	0.407724	0.0306291	0.225136	0.00457965	0.087867	0.164626	0.0248401	0.107029	0.0594389	0.0352325	0.1881	0.204402	0.155635	0.498391	0.127543	0.585686	0.245673	0.134104	0.798069	0.161831	0.264619	0.101859	0.0149539	0.0179077	0.213148	0.0574953	0.145176	0.0741945	0.142371	0.0632703	0.399391	0.121081	0.0107287	0.168079	0.150074	0.142006	0.081082	0.0902779	0.134621	0.0292298	0.0170665	0.166652
N224	Histidine	2	-	HMDB0000177			0.0573115	0.0513395	0.0727461	0.0358227	0.0439335	0.0433162	0.0317918	0.0674462	0.0395909	0.0628305	0.0760973	0.0460805	0.0441284	0.0403713	0.0423402	0.0376701	0.163631	0.0717063	0.0679623	0.100488	0.048248	0.055878	0.0696931	0.0676648	0.0383784	0.0552615	0.0257028	0.0568326	0.0548418	0.0421641	0.0226756	0.0219683	0.097162	0.061301	0.0364479	0.0579987	0.0950414	0.0323549	0.053489	0.0237859	0.069461	0.056104	0.0216482
N225	Homoserine	2	-	HMDB0000719			0.00355383	0.00282977	0.00421655	0.00161411	0.00571525	0.00187191	0.000421095	0.00437667	0.00200049	0.00329053	0.00535282	0.0025641	0.00266947	0.00206166	0.00158043	0.00253498	0.0179595	0.00414153	0.00329066	0.0102876	0.00208273	0.00475704	0.00204999	0.00659127	0.00189962	0.00418868	0.00141058	0.00223302	0.00193394	0.0015945	0.00137354	0.000540321	0.0159555	0.00796884	0.00205655	0.00349715	0.00788205	0.00171459	0.00651783	0.00194662	0.0037531	0.00397897	0.00115525
N226	Hydroxy-2-methyl-4-pyrone sulfate	3	-		154701246		0.0249453	0.0454235	5.34101e-05	0.148254	0.003701	0.0832225	0.00109209	0.0811262	0.000235381	0.0218146	0.00126108	0.125352	0.134445	0.00300561	0.000302012	0.000583447	0.00136206	0.0168397	0.0686134	0.00347836	0.00172725	0.000828418	0.00170507	0.00136128	0.00250399	6.79863e-05	0.00191705	0.0737142	0.296091	0.0640903	0.00182912	0.000567432	0.013934	0.00277075	0.00151559	0.0301161	0.00529817	0.000113844	0.0438666	0.0155369	0.00395916	0.00276998	0.000187574
N227	Hydroxybutyric acid	1	-	HMDB0000357			0.0112762	0.00249651	0.0531695	0.00156878	0.00798153	0.0031799	0.00130244	0.00424494	0.00335437	0.00313096	0.0283315	0.00658414	0.00143285	0.00205597	0.00303172	0.00593692	0.145089	0.00522862	0.0161961	0.00937043	0.0014439	0.0086964	0.00232284	0.0115148	0.0078551	0.00148496	0.00103189	0.00142081	0.00494178	0.00335039	0.00285534	0.00166784	0.0860465	0.185674	0.00830433	0.00233153	0.0626507	0.00135507	0.00262934	0.00323666	0.00179563	0.00227877	0.0190157
N228	Hydroxyhippuric acid	1	-	HMDB0006116			0.00354239	0.0119489	0.000566306	0.0021845	7.75125e-05	0.00546629	0.000975444	0.000285559	0.021998	0.00134384	0.000327805	0.00140864	0.00449753	0.00557792	0.00360611	0.00539309	0.0100595	0.00783577	0.014082	0.0108383	0.0159545	0.00774838	0.00202726	0.000352474	0.000951031	0.000491237	0.00177067	0.00261812	0.0030444	0.00642593	0.00158211	0.0147542	0.00293588	0.00296161	0.00204057	0.0199451	0.00516659	0.0116411	0.0049951	0.00602686	0.000150509	7.99232e-05	0.00134119
N229	Hydroxymethylglutaric acid	1	-	HMDB0000355			0.0283165	0.019978	0.0282559	0.00923901	0.0145953	0.0145647	0.0186719	0.00643274	0.0205285	0.0136677	0.0200051	0.0260034	0.0132009	0.0120858	0.00691032	0.012879	0.0649773	0.0177503	0.0119302	0.0241216	0.0171397	0.0178723	0.0180183	0.021023	0.0221009	0.0174645	0.00746491	0.0158802	0.00977499	0.0125253	0.0370365	0.0107294	0.0488989	0.0332246	0.0137424	0.0115066	0.0303305	0.0136018	0.0169951	0.00808137	0.0258389	0.0167057	0.0127925
N230	Hydroxymyristic acid	1	-	HMDB0002261			0.00736436	0.00288076	0.00623306	0.00474146	0.00281881	0.0139217	0.00474775	0.00264039	0.00485075	0.0086387	0.00997339	0.0110881	0.00507322	0.00859052	0.00555599	0.00648018	0.0054478	0.0148651	0.0231546	0.00500807	0.00933018	0.0110064	0.00614754	0.0153242	0.0146862	0.00438701	0.00622406	0.00504998	0.0130288	0.00763775	0.00473071	0.0101553	0.00306311	0.00677875	0.00109242	0.00557925	0.00308271	0.00673823	0.0021519	0.00541707	0.00897447	0.0118869	0.025042
N231	Hydroxypregnenolone sulfate	3	-	HMDB0000416			0.00497964	0.00147712	0.00275847	0.00332416	0.00170415	0.00494968	0.00289852	0.00583305	0.00299053	0.00442966	0.0111996	0.0128714	0.00202446	0.00210653	0.00485474	0.00212572	0.00177545	0.00490478	0.0058496	0.00279409	0.00210586	0.00411542	0.00268893	0.00280185	0.00187412	0.00150655	0.00317716	0.00466953	0.00811124	0.00379437	0.000916648	0.00322822	0.00222151	0.00268037	0.00142929	0.0077298	0.00295548	0.0056289	0.0040452	0.00225251	0.0057292	0.00318456	0.00515763
N232	Imidazolelactic acid	3	-	HMDB0002320			0.000607853	0.000854041	0.00157457	0.000531984	0.00102344	0.000914969	0.000363477	0.00169864	0.00121674	0.000932526	0.000841147	0.000628282	0.000741425	0.000724876	0.000608067	0.000666389	0.00280886	0.00121427	0.00127278	0.00203043	0.000934188	0.00147764	0.00128812	0.00169942	0.000776596	0.00171606	0.000526274	0.00124213	0.000967101	0.00043347	0.000382575	0.000427364	0.0022044	0.00232036	0.00050652	0.000926853	0.00208135	0.000609595	0.00100668	0.000384861	0.000929352	0.000480612	0.00156412
N233	Indole-3-carboxaldehyde	1	-	HMDB0029737			0.00857837	0.00190021	0.000844469	0.000172572	0.00231314	0.000553366	0.00806969	0.000482991	0.00218811	0.000394668	0.00224061	0.00116778	0.000507729	0.00318198	0.00231083	0.00064292	0.000612601	0.00108137	0.000515113	0.00127524	0.000729905	0.000487038	0.00124691	0.000586583	0.00195263	0.000704891	0.00120146	0.00189219	0.000806247	0.000432945	0.00134277	0.00042939	0.00256128	0.00746992	0.00022564	0.0010445	0.00242188	0.000146225	0.000685716	0.00380522	0.00065411	0.000512798	0.00123885
N234	Indole-3-propionic acid	1	-	HMDB0002302			0.10803	0.0828595	0.00131179	0.0323966	0.00171819	0.0898814	0.00827914	0.0241569	0.0677159	0.0137664	0.00392983	0.842868	0.629227	0.182497	0.0135037	0.0754519	0.0878381	0.0385312	0.0219884	0.0943028	0.00957473	0.0247585	0.0219347	0.00440073	0.00344403	0.0374957	0.0220443	0.0723445	0.0249022	0.0171109	0.00561921	0.0248123	0.0788452	0.0184729	0.0143281	0.0304051	0.0231311	0.0172851	0.00645646	0.0297681	0.00851295	0.00811647	0.00230495
N235	Indoleacrylic acid	1	-	HMDB0000734			0.131202	0.00702793	0.00446637	0.0155999	0.0055648	0.00719931	0.0134327	0.00902645	0.0106289	0.00168708	0.00156304	0.00566287	0.0150411	0.0114638	0.00129138	0.0108599	0.0993582	0.0128053	0.006503	0.0116321	0.00335853	0.00799688	0.0490756	0.00367859	0.00142637	0.0163235	0.00802496	0.00407177	0.0284026	0.00187024	0.0111635	0.00799583	0.00206233	0.0121645	0.00989298	0.00871552	0.0268386	0.00179883	0.0953081	0.0077975	0.0104279	0.00180093	0.00405198
N236	Indolelactate	3	-	HMDB0000671			0.0445801	0.165211	0.0747401	0.0387053	0.0693185	0.0843937	0.0797298	0.10014	0.0736425	0.063639	0.0683182	0.119472	0.0665514	0.0660185	0.0962219	0.0935672	0.0860891	0.0754628	0.0605952	0.0929533	0.0892016	0.0727617	0.0761416	0.0746653	0.0761526	0.0653236	0.0898547	0.129832	0.13973	0.0568042	0.0737252	0.0585169	0.11516	0.105158	0.0751192	0.11188	0.148845	0.0855916	0.0861123	0.0477711	0.0949282	0.0705337	0.215545
N238	Indole-Pyruvic Acid	1	-	HMDB0060484			0.0251899	0.0266017	0.0443027	0.0147043	0.0150603	0.0171779	0.015918	0.140752	0.024905	0.03014	0.0412038	0.0374095	0.0319485	0.0326035	0.0216243	0.0149458	0.0397973	0.0319937	0.02365	0.0356175	0.0257433	0.0334472	0.0280886	0.0252894	0.0218011	0.0243188	0.015887	0.0433405	0.0288067	0.0231608	0.0264166	0.0234634	0.0586416	0.0411143	0.0443875	0.0250106	0.0521243	0.0372618	0.0280236	0.0155484	0.0927268	0.0438031	0.0254145
N239	Indoxyl sulfate	1	-	HMDB0000682			0.151094	0.513505	0.119311	0.237268	0.0418268	0.154761	0.271043	0.0656293	0.0830991	0.204392	0.101581	0.419448	0.130743	0.1481	0.168776	0.204957	0.139256	0.55046	0.117068	0.268001	0.127077	0.344193	0.303958	0.179997	0.15923	0.279383	0.21957	0.435079	0.0853001	0.133887	0.126078	0.132791	0.229382	0.13472	0.278782	0.470999	0.174761	0.150446	0.177809	0.1066	0.0571947	0.0590298	0.207966
N240	Inositol	1	-	HMDB0000211			0.132959	0.081134	0.104467	0.0435452	0.0637948	0.0688184	0.085297	0.0796256	0.0958938	0.063848	0.093061	0.114391	0.0621895	0.0579401	0.0437986	0.056681	0.288871	0.0927065	0.0618704	0.119231	0.0717066	0.0803539	0.0625531	0.0923111	0.0861907	0.0729318	0.0413848	0.0723822	0.0440467	0.0676395	0.0966072	0.0513457	0.197082	0.129836	0.0518229	0.0513555	0.116822	0.0712844	0.0818615	0.0386795	0.077619	0.0825517	0.0669443
N242	Isooctanoic Acid	1	-	HMDB0031588			0.09004	0.0584458	0.163227	0.032157	0.0484829	0.0602133	0.133885	0.164804	0.0851973	0.0563634	0.0970615	0.0854833	0.0884973	0.0971508	0.157131	0.0332252	0.231304	0.0796195	0.0719729	0.0826966	0.0885937	0.0690405	0.0377702	0.0720782	0.083621	0.0462121	0.079553	0.124117	0.0423212	0.100321	0.152755	0.0799145	0.121971	0.13849	0.0518535	0.0506361	0.141701	0.079331	0.0888447	0.0152001	0.101746	0.0707461	0.0959821
N245	Lactoylphenylalanine	3	-	HMDB0062175			0.0281552	0.0213286	0.0248622	0.0146744	0.0118998	0.0248949	0.0259348	0.0253426	0.0229606	0.0221786	0.0266981	0.0219163	0.0234849	0.0255256	0.0184869	0.0187473	0.0222324	0.0250853	0.037936	0.0237078	0.026097	0.0231881	0.0232279	0.0246791	0.015664	0.0224748	0.0265416	0.0237811	0.0263624	0.0240825	0.0227188	0.0264042	0.0258141	0.0255122	0.0118432	0.0202439	0.0241648	0.0228105	0.0223323	0.00882868	0.0250626	0.0241698	0.02378
N246	Lauryl sulfate	1	-		8778		0.119549	0.111775	0.14677	0.135326	0.0600007	0.195625	0.121219	0.0902194	0.0988739	0.123951	0.100219	0.120449	0.120999	0.102507	0.0863801	0.0690438	0.107253	0.115881	0.100114	0.0888772	0.103014	0.109247	0.134385	0.144277	0.0927498	0.109622	0.0955075	0.0936931	0.122333	0.104813	0.131196	0.114647	0.109014	0.111698	0.0566068	0.0890064	0.170598	0.110062	0.104087	0.0468234	0.116734	0.101775	0.11316
N249	Leucine/Isoleucine	2	-	HMDB0000687			1.2362	0.950686	1.7649	0.498162	0.591736	0.638954	0.532926	18.8533	1.41215	0.884117	1.94894	1.38471	0.958306	0.793359	1.88473	0.735572	2.09599	1.35831	1.1803	1.17737	0.953914	1.2647	0.796169	1.95501	0.897601	0.64944	0.454415	1.41949	1.0315	0.68912	0.730142	0.641073	3.04449	2.29774	1.14843	1.07045	0.824196	1.00374	1.06197	0.662636	2.9738	0.766344	0.997653
N250	Leucylalanine	3	-	HMDB0028922			0.0298573	0.0797247	0.0128453	0.00121257	0.00708303	0.00167239	0.0180272	0.0116721	0.000924948	0.00111745	0.00237289	0.00164061	0.00907066	0.00407069	0.0349646	0.00150563	0.00484566	0.00648125	0.000899914	0.011341	0.0216322	0.00339264	0.00137945	0.0126879	0.0221117	0.00243112	0.000716783	0.0179537	0.00137872	0.0621907	0.00586969	0.013724	0.0128028	0.00703898	0.0134442	0.000809572	0.00434791	0.00604776	0.00662607	0.000396139	0.0169824	0.0425004	0.011793
N251	Leu-phe	1	-	HMDB0013243			0.023396	0.017928	0.0104632	0.000573811	0.00534683	0.000819465	0.021203	0.0133909	0.000732558	0.00106391	0.000973282	0.000552103	0.00298477	0.0206036	0.0287145	0.000270293	0.00199346	0.0105031	0.000757745	0.0191479	0.0385108	0.0132759	0.00041539	0.0203686	0.00674052	0.000633514	0.000513292	0.0172189	0.000453228	0.0210431	0.00378351	0.0245155	0.00644537	0.00609703	0.0170226	0.000498535	0.0513019	0.0597375	0.0226047	0.000192246	0.0101986	0.0224624	0.0114988
N252	linoleoyl ethanolamide	3	-	HMDB0012252			0.00100835	0.000981829	0.00120695	0.00115235	0.00033908	0.000858097	0.00129539	0.00279324	0.000841875	0.000708323	0.00170648	0.00107903	0.00109398	0.000910113	0.000940457	0.000850585	0.00130684	0.000840887	0.0027792	0.00067503	0.00100242	0.00192627	0.000836795	0.00128385	0.00254686	0.000387125	0.000473257	0.00104619	0.00174234	0.00256266	0.0019807	0.000913637	0.00139796	0.00145629	0.000345746	0.00179353	0.00225055	0.00112283	0.000744401	0.000627462	0.00113117	0.000861824	0.00335086
N253	Lolitriol	3	-		72734303		0.165285	0.124827	0.285681	0.0865424	0.0811224	0.119872	0.240629	0.11246	0.12687	0.161111	0.245877	0.0624403	0.14855	0.0869157	0.0988172	0.236694	0.12914	0.193155	0.250769	0.119739	0.155746	0.14867	0.129832	0.108054	0.112212	0.178713	0.0883179	0.0815373	0.124597	0.183053	0.255309	0.240835	0.155393	0.185418	0.104037	0.0950379	0.108249	0.219622	0.379354	0.0797905	0.0648706	0.120395	0.0678408
N280	L-Theanine	2	-	HMDB0034365			0.0423669	0.0360004	0.0242246	0.00915971	0.0146468	0.012328	0.0194344	0.0400614	0.0123038	0.0177591	0.0134677	0.0141028	0.0204282	0.0238768	0.0211404	0.00711383	0.0441574	0.0241487	0.00853076	0.038951	0.0327737	0.0224113	0.0138708	0.0270186	0.0206199	0.0130469	0.00846031	0.0334257	0.00999603	0.0286598	0.0268803	0.0212808	0.0436817	0.0274429	0.014114	0.0114219	0.0449091	0.0285059	0.0268612	0.00552826	0.0307126	0.0253023	0.0247
N282	Mandelic acid	3	-	HMDB0000703			0.000966215	0.00115418	0.00564678	0.000361887	0.00122762	0.000977457	0.000933165	0.000920091	0.000620653	0.000946891	0.00509494	0.000499983	0.000939106	0.000956157	0.0029176	0.000766495	0.00774381	0.000705948	0.00113032	0.00202285	0.000606458	0.000873092	0.0032623	0.00115709	0.0023205	0.000763214	0.00125883	0.000642491	0.00325509	0.00100744	0.00187707	0.000583878	0.00214251	0.00185531	0.00044123	0.00117277	0.000574537	0.000642191	0.00113196	0.00405299	0.000628829	0.000987999	0.000645526
N283	Methionine	1	-	HMDB0000696			0.0446584	0.0378497	0.0904759	0.0202159	0.0347743	0.0295485	0.0121133	0.328466	0.0316951	0.0553019	0.0587324	0.0433209	0.0314096	0.0284204	0.0321734	0.0192243	0.0798882	0.0401134	0.0317925	0.0694726	0.0300066	0.0531397	0.049812	0.0401978	0.0307524	0.0351466	0.0216723	0.0429183	0.0347351	0.0242896	0.0200174	0.0170515	0.0689921	0.0622734	0.0576338	0.0490583	0.0352533	0.0281013	0.0449967	0.0143209	0.111167	0.040437	0.0280354
N284	Methylnaphthyl sulfate	3	-		33524		0.000414218	0.000269893	0	0.000289309	0.000173968	1.72259e-05	0.000640381	0.00909958	0.000332325	0.00638614	0.000293209	0.00032799	9.2743e-05	0.000629463	0.000175642	8.90229e-05	0.000431366	7.89649e-05	0.00018656	0.000569043	4.16951e-05	0.000628529	0.00312031	2.65135e-05	2.10289e-05	0.00333878	0.00510323	0.00011574	3.45929e-05	0.000115943	4.407e-05	0.000866127	5.15541e-05	1.44845e-05	0.000124799	0.00821359	9.64549e-05	0.000179457	0.000138325	3.82043e-05	0.000128311	4.29739e-05	3.80387e-05
N285	N-(1-Deoxy-1-fructosyl)tyrosine	3	-	HMDB0034845			0.00579181	0.00415351	0.00618045	0.003091	0.00322218	0.00247768	0.00494631	0.0208898	0.00822104	0.00444905	0.00923108	0.0141848	0.00374561	0.00464347	0.00465507	0.00217534	0.00411267	0.0061966	0.00221941	0.00587369	0.00558207	0.00389402	0.00651565	0.00364158	0.00601162	0.00208136	0.00221474	0.00993482	0.00260009	0.00392647	0.00566851	0.00372573	0.00947713	0.006244	0.00539128	0.00256423	0.0083915	0.00459916	0.00570007	0.00123423	0.0121959	0.00641569	0.00966313
N286	N6-carbamoylthreonyladenosine	3	-	HMDB0041623			0.00105148	0.000133409	0.00107358	0.000567438	0.000267048	0.00094941	0.00112643	0.000944451	0.00116664	0.000902475	0.000797352	0.00103923	0.000883167	0.000832659	0.000781889	0.00055827	0.00192045	0.00068789	0.001129	0.00096393	0.000916067	0.00127458	0.000840388	0.0010519	0.000926805	0.000859037	0.000727139	0.00170619	0.0013943	9.44431e-05	0.0041953	0.00122272	0.00120764	0.00135359	0.000465217	0.00106225	0.00112002	0.00142043	0.0012389	0.00098624	0.000982725	0.000852875	0.0073154
N287	N-Acetyl Neuraminic Acid	1	-	HMDB0000230			0.0139838	0.00880162	0.0154857	0.00736495	0.00974223	0.00896605	0.00972425	0.0209913	0.0122803	0.0110308	0.00975497	0.0133932	0.0123932	0.00795282	0.00835212	0.00597169	0.0173549	0.0129613	0.0138675	0.0152389	0.0129506	0.0120814	0.00780135	0.00909613	0.011258	0.0101566	0.00636342	0.0141602	0.0100427	0.0106872	0.014193	0.00787751	0.0181399	0.0104748	0.00597535	0.00810228	0.0105896	0.0141607	0.0118292	0.00444409	0.00651052	0.0107539	0.0115291
N288	N-acetyl-2-aminooctanoate	3	-	HMDB0059745			0.00100167	0.0038246	0.000909134	0.00326985	0.00166335	0.00161	0.00195766	0.00368484	0.00292878	0.00305381	0.00469747	0.0043196	0.00182223	0.0104023	0.00174564	0.00128927	0.00141688	0.00451377	0.00327429	0.00251172	0.00189186	0.004885	0.00698726	0.00480916	0.000686527	0.00126611	0.00610883	0.00598685	0.00233343	0.00187138	0.00433106	0.00333697	0.00556015	0.00120687	0.00269926	0.00286815	0.00595175	0.00182922	0.00206752	0.00157148	0.00414199	0.00379561	0.00276646
N290	N-acetyl-l-leucine	3	-	HMDB0011756			0.00143875	0.00170886	0.00313445	0.00159528	0.000695796	0.00374292	0.00167135	0.00407569	0.00113456	0.0023363	0.00554049	0.00246629	0.00150616	0.00113301	0.00298592	0.000678478	0.00319386	0.00137345	0.0030451	0.00229709	0.0018004	0.00164202	0.00218906	0.000783465	0.00253955	0.00142567	0.00105421	0.00207343	0.000864651	0.00124883	0.00293888	0.00159774	0.00289465	0.00203084	0.000526382	0.00195214	0.00257168	0.00164985	0.00205981	0.00366671	0.00156635	0.00289727	0.00457494
N291	N-acetyl-phenylalanine	3	-	HMDB0000512			0.00200206	0.00240821	0.00217863	0.00178215	0.000710146	0.0026352	0.0034037	0.00361978	0.000985253	0.00220609	0.00126093	0.00195543	0.00163153	0.00122322	0.00145488	0.00117239	0.00367931	0.00174809	0.00102799	0.0018536	0.00118386	0.00136443	0.00288625	0.0011774	0.00139794	0.00104748	0.0014765	0.00372964	0.00146829	0.00183105	0.00504441	0.00114901	0.00239956	0.00329475	0.000729996	0.00209239	0.0023617	0.00158478	0.0020398	0.00151931	0.00159381	0.00144286	0.00631801
N292	N-Acetylserine	3	-	HMDB0002931			0.030709	0.0337641	0.0312201	0.00866865	0.0112298	0.00923833	0.0198421	0.0388675	0.0259479	0.011134	0.0325087	0.0235026	0.0115741	0.0278077	0.0196542	0.0125702	0.151874	0.0187631	0.0199497	0.0294362	0.0104617	0.0162178	0.00748158	0.0126245	0.0136777	0.0143633	0.00969623	0.0197586	0.0157484	0.016311	0.0303441	0.00449729	0.0734467	0.110634	0.00758959	0.0305361	0.0373538	0.0227253	0.0129923	0.0358968	0.0545827	0.00863923	0.0117325
N293	N-acetyltryptophan	3	-	HMDB0013713			0.00126892	0.00104072	0.000520854	0.000315979	0.00036074	0.00217376	0.00104388	0.00189783	0.000592623	0.00156675	0.00109159	0.00105401	0.000387437	0.00060511	0.000749223	0.000633895	0.000348774	0.00117132	0.000376906	0.00110905	0.000810306	0.000292315	0.000766621	0.000625281	0.000399977	0.000355508	0.00101947	0.00134973	0.00073689	0.000704363	0.00139416	0.000625682	0.000628465	0.000675697	0.000459579	0.00140352	0.0018702	0.000979733	0.00130478	0.000413777	0.000552441	0.00112424	0.00303458
N294	N-formyl-4-Aminoantipyrine	3	-	HMDB0001015			0.0152295	0.0150926	0.0151594	0.0156978	0.0137482	0.0160447	0.0162474	0.015573	0.0161697	0.0144494	0.0177408	0.0170503	0.0164659	0.0163676	0.0156288	0.0152228	0.0177983	0.017118	0.0169578	0.0159613	0.0163925	0.0168716	0.0164626	0.0188848	0.0165613	0.0175724	0.0157824	0.0165653	0.0157313	0.0181454	0.0175473	0.0184798	0.0171104	0.0172579	0.0165048	0.0148195	0.0158989	0.0166946	0.0160476	0.0164233	0.0135891	0.0178315	0.0154114
N295	N-formylanthranilic acid	3	-	HMDB0004089			0.00157191	0.00130021	0.00218292	0.000545534	0.000699227	0.00101352	0.000713597	0.00446401	0.000983713	0.00144354	0.0010195	0.00140087	0.00109342	0.00101128	0.000638643	0.000609649	0.00240692	0.00142458	0.00080667	0.00196916	0.000896594	0.00137974	0.00137395	0.00107837	0.00092427	0.000645236	0.000705877	0.000976908	0.000961274	0.00097406	0.000875405	0.000685498	0.00220971	0.00122605	0.00141981	0.000867369	0.000877292	0.000864891	0.000947899	0.000402663	0.00414056	0.00142224	0.00111865
N296	Nicotinamide Riboside	3	-	HMDB0000855			0.00618926	0.000505895	0.187169	0.000585252	0.000554752	0.00150542	0.0235695	0.000968495	0.00371541	0.000547777	0.00203138	0.00552542	0.00294982	0.0023412	0.00017699	0.00222197	0.362781	0.000276556	0.00231301	0.00421007	0.000129541	0.000827417	0.000421829	0.000780609	0.0926791	0.000199619	0.000543026	0.000286177	0.000506366	0.000565041	0.293153	0.00092659	0.000676	0.00181748	0.000460488	0.000641827	0.000799977	0.000900412	0.000798146	9.07606e-06	0.000656276	0.00066425	0.0446938
N297	N-linoleoyl glycine	3	-	HMDB0241917			0.000882688	0.000676052	0.000630394	0.000887223	0.000319288	0.00115723	0.000646823	0.000819558	0.00084889	0.000629433	0.00109406	0.000694725	0.000761317	0.00119349	0.000637316	0.00045933	0.000817354	0.000809532	0.00124161	0.000720207	0.000590387	0.00155629	0.000799917	0.00140436	0.00210199	0.000675871	0.000382736	0.000503979	0.000804643	0.00230795	0.000286875	0.00081464	0.00103221	0.000850726	0.000250399	0.000387772	0.000875528	0.000831909	0.000375349	0.000288702	0.00127732	0.000979321	0.00178367
N298	N-linoleoyl serine	3	-	HMDB0241984			0.00077924	0.000558639	0.000525576	0.000426103	0.000348178	0.000405461	0.0002766	0.000487576	0.00035567	0.000456372	0.000714733	0.000679047	0.000794652	0.000697956	0.000283689	0.000190941	0.000523006	0.000492621	0.00112279	0.00062472	0.000460387	0.000943859	0.000522577	0.000897795	0.000401354	0.000257995	0.000204318	0.00061782	0.000528583	0.000584408	0.000333703	0.000499474	0.000917143	0.000629292	0.000344107	0.0003982	0.000611454	0.000614527	0.000410264	0.000242196	0.000583999	0.000537816	0.00112026
N299	N-linoleoyl taurine	3	-		52922081		0.00284531	0.00174644	0.00247045	0.0021195	0.000763711	0.00207118	0.00276209	0.00338165	0.00209565	0.0016902	0.00334383	0.00226829	0.0015197	0.00212666	0.0017901	0.00132298	0.00203303	0.0020135	0.00411332	0.000943095	0.00146507	0.00409418	0.00136838	0.00393381	0.005108	0.00128256	0.000660704	0.00195453	0.00283699	0.00725582	0.00138635	0.00208106	0.00222783	0.00190932	0.000546854	0.00132315	0.00268773	0.00236	0.000972773	0.00113761	0.00373418	0.00171001	0.0101985
N300	N-Methylproline	3	-	HMDB0094696			0.0218388	0.0365903	0.0209122	0.00737682	0.00889149	0.00829276	0.00306113	0.0385233	0.0192708	0.0131127	0.00585234	0.00222633	0.0214231	0.0106193	0.00640999	0.0118695	0.0579035	0.0110588	0.0177348	0.0277322	0.00687235	0.0123063	0.0101062	0.0115892	0.00459574	0.01408	0.00512462	0.00630671	0.0128485	0.0240368	0.0107272	0.00707705	0.0132497	0.028764	0.0348828	0.00685006	0.00746716	0.0063496	0.00821835	0.0054884	0.0338349	0.0197943	0.0115668
N301	N-Oleoyl Leucine	1	-	HMDB0241962			0.00217412	2.4578e-05	0.000741876	0.0012692	0.00053869	0.00108717	0.000239142	0.00288082	0.000589896	0.00197033	0.00221886	0.00125604	0.00022522	0.00120592	0.000626877	0.00351525	2.52708e-05	0.00142912	0.00104932	8.40248e-05	0	0.00335395	0.000599235	0.00334836	0.000769405	9.85263e-05	0.000271819	0.000812303	0.0011894	0.000715528	0	0.00160754	0.000864932	0.000814382	0.000285968	0.000305998	0.000850306	0.000521442	0.00129353	0.000675295	0.000377394	0.000316168	0.00105001
N302	N-oleoyltaurine	3	-		6437033		0.00250024	0.000846332	0.00365364	0.00102515	0.000564032	0.00296191	0.00130866	0.000627129	0.00185158	0.00145825	0.00315642	0.00137411	0.000626244	0.00154611	0.00099086	0.000158504	0.000368078	0.00159867	0.00535153	0.000350375	0.00123175	0.00259421	0.00106313	0.0021773	0.00217686	0.00125278	0.000242642	0.00126876	0.00266496	0.00336867	0.00246239	0.00175893	4.58804e-05	0.00106298	0	0.00119544	7.05916e-05	0.0023905	0.000892882	0.00121779	0.00169843	0.000978991	0.00912367
N303	Norethindrone acetate	1	-	HMDB0255731			0.156424	0.155839	0.166319	0.221623	0.0703173	0.273156	0.154828	0.216986	0.194792	0.15738	0.236733	0.201342	0.241206	0.164572	0.165331	0.221895	0.298468	0.171493	0.235135	0.129655	0.147624	0.201004	0.170447	0.178695	0.133021	0.169966	0.0926129	0.124701	0.168239	0.334356	0.361972	0.214993	0.193743	0.186937	0.0572282	0.145283	0.16413	0.212717	0.188988	0.0569413	0.125587	0.186668	0.210602
N304	N-palmitoylglycine	3	-	HMDB0013034			0.00187054	0.00162053	0.00143552	0.00168943	0.000684033	0.00213561	0.00136657	0.000769421	0.00222359	0.0014181	0.00215241	0.00151306	0.00152609	0.00131384	0.00113444	0.00169783	0.00269709	0.00152465	0.00187493	0.00123794	0.00149084	0.00304875	0.00173354	0.002357	0.00156879	0.00156955	0.0011266	0.00114571	0.00195296	0.00259169	0.00130025	0.00213973	0.00147274	0.00195706	0.000557227	0.0012206	0.000671588	0.00188511	0.00122998	0.000915793	0.00172798	0.00137914	0.00160206
N305	N-palmitoylserine	3	-	HMDB0241932			0.00180462	0.00257792	0.0010058	0.00114866	0.000557665	0.00165437	0.00115392	0.00125911	0.00111605	0.00122901	0.00270636	0.00155908	0.00179171	0.00130321	0.00178664	0.00069151	0.00190768	0.00134744	0.00153063	0.00120203	0.00201315	0.00165402	0.00133961	0.00171304	0.00116024	0.00141308	0.00107484	0.00163655	0.00092578	0.00183514	0.00102676	0.00193041	0.00151726	0.00096081	0.000760889	0.00113372	0.00129538	0.00183046	0.00251376	0.00065016	0.00277659	0.00121904	0.00201992
N307	Octadecanedioate (C18)	3	-	HMDB0000782			0.0198939	0.00528477	0.0377299	0.00587763	0.00572661	0.0335922	0.0114632	0.00833514	0.0170112	0.0066459	0.020308	0.00806994	0.00664982	0.0221489	0.00783753	0.00391626	0.00750069	0.0171741	0.0161795	0.00758189	0.00950272	0.0202468	0.00848296	0.0126304	0.0147456	0.00608385	0.00575666	0.0091342	0.00895908	0.0276935	0.0194436	0.0165798	0.020007	0.00853539	0.00364541	0.00954899	0.0140027	0.0161886	0.00658046	0.00328751	0.0133469	0.00870308	0.0936158
N308	Oleamide	1	-	HMDB0002117			0.00652477	0.0103145	0.020631	0.00925757	0.00158076	0.0101027	0.0207479	0.00655387	0.0144381	0.053453	0.0132089	0.00694566	0.0102088	0.022258	0.00412632	0.00804419	0.00730532	0.0160134	0.0171195	0.00927591	0.00688281	0.00440591	0.00965231	0.00753888	0.00881503	0.00756668	0.00802948	0.00924511	0.013002	0.0110891	0.0110896	0.00669363	0.0444662	0.0101962	0.0088795	0.00373119	0.0087955	0.00294547	0.00821819	0.00409322	0.0106058	0.0172562	0.00847145
N309	Ornithine	1	-	HMDB0000214			0.00645766	0.00625567	0.0133066	0.00301103	0.00343144	0.00358165	0.00288297	0.0810154	0.00633921	0.00420119	0.00867453	0.0050604	0.00490683	0.00496113	0.00025715	0.00275958	0.0123147	0.00837398	0.00645172	0.00642986	0.00334984	0.0077745	0.00587117	0.00355248	0.00565188	0.00309741	0.00155007	0.00627182	0.00524955	0.00264601	0.00372874	0.00248049	0.0188609	0.0134959	0.00903052	0.00426474	0.00410806	0.00448148	0.00670266	0.00254782	0.0323151	0.00543649	0.00670895
N310	O-sulfo-L-tyrosine	3	-	HMDB0155722			0.0112711	0.0120536	0.0102417	0.00540278	0.00367307	0.00845785	0.00759117	0.0150877	0.00711599	0.00762061	0.00836848	0.0106238	0.0085935	0.00768626	0.00652101	0.00536761	0.0136088	0.0121474	0.00749993	0.00994944	0.00755867	0.0107162	0.00681091	0.00812543	0.0131805	0.00680971	0.00642704	0.0154159	0.0122018	0.0060139	0.0134445	0.00696685	0.0110886	0.00790958	0.00516007	0.010834	0.00837817	0.00929355	0.00886766	0.00336252	0.00765675	0.00956487	0.0313468
N311	Oxalosuccinate	3	-	HMDB0003974			0.0290682	0.108122	0.0717501	0.0153521	0.00262014	0.0674136	0.239995	0.0021707	0.00705751	0.109028	0.00824567	0.0612399	0.0384024	0.0109275	0.0429551	0.0141871	0.061281	0.176623	0.0439616	0.130495	0.0481114	0.0820727	0.116515	0.0287841	0.0577876	0.199127	0.0382374	0.113383	0.021229	0.0773176	0.0406368	0.0785632	0.0163241	0.0806529	0.0381769	0.0741267	0.0082505	0.00393112	0.0196893	0.0708114	0.00420206	0.00315938	0.0617973
N313	p-Cresol	1	-	HMDB0001858			0.00204932	0.0123617	0.00481081	0.000977058	0.000143705	0.0043077	0.016062	0.000162804	0.00120929	0.00747063	0.000434372	0.00442543	0.00242438	0.000590239	0.00656184	0.00206233	0.0106446	0.0136113	0.00434031	0.0169367	0.00331582	0.00515573	0.00878937	0.00284047	0.00382105	0.014316	0.00554731	0.00800482	0.00119577	0.0055643	0.00390047	0.005636	0.00218605	0.011819	0.00302023	0.00485592	0.00114089	0.000271203	0.00336452	0.0148136	9.57382e-05	0.000303435	0.00425002
N314	P-cresol glucuronide	3	-	HMDB0011686			0.00547742	0.00310666	0.0113276	0.00118642	3.40812e-05	0.00841295	0.0501943	0.000361244	0.000388106	0.00776389	0.00027464	0.00236087	0.0045317	0.000867024	0.000795617	0.000623658	0.00324231	0.014217	0.00239404	0.00193125	0.00252487	0.0035066	0.00645292	0.000676173	0.00788215	0.0224438	0.000683358	0.00721381	0.00136394	0.0062693	0.00249992	0.00839035	0.000843997	0.0085189	0.00203739	0.00221691	7.09238e-05	0.000858519	0.000561983	0.00248263	0.000129537	0.000185984	0.0147415
N315	p-Cresol sulfate	1	-	HMDB0011635			0.566537	2.10218	1.38742	0.302653	0.0512042	1.37732	4.67166	0.0444929	0.147522	2.09016	0.172137	1.21241	0.734176	0.228424	0.85268	0.293186	1.23288	3.46461	0.900492	2.52457	0.937854	1.61668	2.30259	0.569024	1.11846	3.89161	0.752354	2.21367	0.418613	1.45405	0.871308	1.55719	0.346845	1.60515	0.772042	1.41723	0.169263	0.0800137	0.417697	1.37626	0.0940099	0.0728335	1.18911
N316	Perfluorodecanoic acid	1	-		9555		0.00283617	0.00177979	0.000975628	0.000771945	0.000557203	0.00128214	0.000509278	0.00142564	0.0073512	0.000685224	0.000783076	0.000979202	0.000328049	0.00576281	0.00279965	0.00219836	0.000943989	0.00555624	0.00142086	0.00178643	0.00390994	0.00166029	0.00253785	0.001358	0.00223933	0.00214567	0.00303166	0.00665741	0.0020766	0.00160741	0.00109194	0.00647577	0.000940968	0.000621549	0.00248898	0.00566955	0.0045393	0.00185517	0.000581885	0.00172606	0.000803777	0.00119628	0.00145237
N317	Perfluorohexanesulfonic acid	3	-		67734		0.00521759	0.00149467	0.00577588	0.000468621	0.0013805	0.00205002	0.00264082	0.00590624	0.004352	0.00331017	0.00168489	0.00524685	0.000632487	0.0435053	0.007014	0.0182701	0.000862994	0.0134806	0.0194364	0.00952777	0.0102025	0.00774271	0.00402542	0.00233095	0.00636528	0.00560588	0.0131471	0.0343554	0.00658666	0.00986863	0.00580137	0.00281843	0.00107514	0.00296674	0.00378901	0.0245924	0.0135328	0.0138694	0.00334561	0.00295809	0.00596141	0.00572017	0.00313
N318	Perfluorononanoic acid	1	-		67821		0.00393573	0.00565751	0.00508738	0.00140969	0.00284139	0.00539918	0.00246897	0.00736531	0.015199	0.00343386	0.00187541	0.00505617	0.000840307	0.0272347	0.00914202	0.0416935	0.00280741	0.0279386	0.0103365	0.00940576	0.0156635	0.00377963	0.0097455	0.00365926	0.00746187	0.0106225	0.0190026	0.0370694	0.00748118	0.0130659	0.00648544	0.0229078	0.00194828	0.00271057	0.00782587	0.0257494	0.026468	0.0138939	0.00331577	0.00661586	0.00384067	0.00523547	0.00537003
N319	Perfluorooctanesulfonic acid	1	-		74483		0.110733	0.0285408	0.00926744	0.0062935	0.00714517	0.0214353	0.00998094	0.0249823	0.0224521	0.0129397	0.00673806	0.0195247	0.00544383	0.089286	0.0321735	0.076788	0.0087693	0.0712143	0.0309696	0.0276455	0.0362353	0.0244859	0.0364821	0.0135352	0.0446171	0.0212272	0.0375896	0.139679	0.0308005	0.0829054	0.0199144	0.0595324	0.00517376	0.0115092	0.0224309	0.0610719	0.0479511	0.0358898	0.00889251	0.01948	0.0110396	0.0147884	0.0185832
N320	Perillyl Acetate	3	-	HMDB0037231			0.0149917	0.00478871	0.00366372	0.0189908	0.0234852	0.0648875	0.00984698	0.0129972	0.0108063	0.0258715	0.0197263	0.0421755	0.0380418	0.0344186	0.00623585	0.025995	0.00808161	0.0397676	0.0845956	0.0144117	0.0154646	0.016579	0.0263144	0.0448258	0.0165874	0.00408204	0.0289188	0.00998123	0.0592254	0.0372011	0.0070205	0.0285737	0.0198456	0.0289041	0.00509776	0.0070885	0.01791	0.0179937	0.00205955	0.00515386	0.0397413	0.00790498	0.0314296
N322	Phenol sulfate	1	-	HMDB0060015			0.114673	2.12843	0.18047	0.0638836	0.168273	0.168224	0.175782	0.25103	0.285734	0.31294	0.123069	0.888121	0.352988	0.160713	0.53368	0.223083	0.220883	0.594278	0.29147	0.443103	0.169532	0.19087	0.281892	0.898436	0.233348	0.0696866	0.350857	0.0829506	0.384903	0.169132	0.247236	0.13447	1.06043	0.515103	0.944509	0.361961	0.188888	0.202334	0.91569	0.114041	0.235211	0.246206	0.329886
N323	Phenylacetylglutamine	3	-	HMDB0006344			0.193953	0.308965	0.308511	0.0517852	0.0242255	0.201721	0.529514	0.0452381	0.0261874	0.228815	0.041388	0.136238	0.140548	0.0713972	0.0823166	0.0294551	0.18121	0.34901	0.0610663	0.207233	0.0981312	0.374652	0.264957	0.0914948	0.214687	0.626811	0.0515295	0.282618	0.0371068	0.170126	0.226963	0.229369	0.136468	0.193506	0.126354	0.205716	0.0252748	0.248676	0.122563	0.155694	0.0197465	0.02379	0.237817
N324	Phenylalanine	1	-	HMDB0000159			0.789363	0.735036	0.968316	0.303816	0.310657	0.344589	0.582683	1.23714	0.480752	0.451892	0.684184	0.479747	0.829734	0.67735	0.856364	0.509086	0.78509	0.523848	0.426062	0.694476	0.486007	0.690439	0.50108	0.462834	0.487896	0.382851	0.348697	0.958984	0.430818	0.513531	1.1571	0.535313	1.16942	1.55233	0.684933	0.409462	0.723845	0.948332	0.612742	0.179505	0.59277	0.504065	0.686875
N325	Phenyllactate	1	-	HMDB0000779			0.00549778	0.0092118	0.00841897	0.00474679	0.00532852	0.00655711	0.00546605	0.0119794	0.00946411	0.00535238	0.00850761	0.00853434	0.00555794	0.00667467	0.00664753	0.00733687	0.00511195	0.00400973	0.00410336	0.00639016	0.00444627	0.00698771	0.00624024	0.00440755	0.00480028	0.0101507	0.00694064	0.0120827	0.00981747	0.00423759	0.00951455	0.00375801	0.0207488	0.0158596	0.00663777	0.00489089	0.0088198	0.00706992	0.00714316	0.00537834	0.0149989	0.00470257	0.0264223
N326	Phenylpyruvate	3	-	HMDB0000205			0.00142467	0.00148134	0.0025718	0.000600811	0.000734728	0.000811074	0.00066678	0.00598815	0.000913003	0.00155719	0.00161359	0.00194638	0.00131114	0.00167194	0.000830195	0.000715927	0.00227087	0.00130891	0.00147014	0.00173649	0.00118966	0.00141959	0.00150143	0.00105864	0.00122465	0.00107896	0.000740145	0.0021916	0.00149251	0.00116198	0.00112901	0.000767006	0.00272345	0.00193124	0.00146513	0.00100114	0.00185953	0.00153114	0.0011842	0.000513747	0.00431842	0.00162637	0.00190583
N327	Phe-Phe	1	-	HMDB0013302			0.627206	0.539687	0.313572	0.00105242	0.131981	0.00164402	0.695311	0.461586	0.00150062	0.00174516	0.00208581	0.00195078	0.149269	0.513888	0.895876	0.00114171	0.00747944	0.299873	0.00222045	0.403335	0.472241	0.177602	0.00112797	0.261338	0.367616	0.00138321	0.00121394	0.51554	0.00152419	0.696768	0.312034	0.388449	0.236985	0.0337358	0.148662	0.00115098	1.48451	1.07773	0.198816	0.000273106	0.489119	0.232138	0.26573
N328	Phe-Try	1	-	HMDB0029006			0.0163425	0.00975387	0.0228308	0.0236494	0.0187169	0.0317455	0.0210051	0.031547	0.0405631	0.0339054	0.0349979	0.0394576	0.00858409	0.0191184	0.0163026	0.0301885	0.000574545	0.0264179	0.0490306	0.0245635	0.0213237	0.015992	0.00333139	0.0276136	0.0214274	0.0167984	0.0252279	0.0208025	0.0239505	0.0194221	0.00590041	0.0254916	0.0127481	0.00173115	0.0120838	0.0114049	0.0723022	0.0198492	0.0275721	0.0079275	0.0304288	0.0310518	0.0274664
N329	Phomalone	3	-		178026		0.00977902	0.0155145	0.000250295	0.0024789	0.00295088	0.00762881	0.00129136	0.0062556	0.0200205	0.00474685	0.00324271	0.00489473	0.000870723	0.00481983	0.00748219	0.00570295	0.00247495	0.0310598	0.00711965	0.00683486	0.0070646	0.00531671	0.0084443	0.0199689	0.00506292	0.00251843	0.0141756	0.035118	0.00392358	0.000728562	0.00638662	0.0118905	0.00210992	0.00246939	0.0020481	0.00935055	0.0187556	0.00185095	0.00165088	0.00350677	0.00982843	0.00536252	0.0092419
N330	Pipericine	3	-	HMDB0031678			0.00190633	0.00146335	0.00206931	0.00490874	0.0012192	0.00378685	0.00324884	0.00354423	0.0032618	0.000493352	0.00461102	0.0055068	0.00618123	0.00109383	0.00126249	0.00317242	0.0013143	0.00180853	0.00133451	0.00051435	0.00152278	0.00315939	0.00689209	0.00172429	0.00453734	0.00139228	0.0031656	0.00418096	0.00233787	0.00238138	0.0046115	0.000780692	0.00231154	0.000650151	0.00144796	0.00289093	0.00193298	0.00189818	0.00121132	0.00379287	0.00223853	0.00195574	0.00111455
N331	Pregnanediol 3-O-glucuronide	1	-	HMDB0010318			0.00826623	0.00615284	0.00668542	0.0089314	0.00362733	0.0119541	0.0131817	0.00711302	0.00640461	0.0100199	0.00892446	0.0063794	0.00717211	0.00859968	0.005432	0.00707522	0.00531341	0.00883565	0.00583498	0.00847412	0.00847274	0.00906506	0.00669359	0.0312883	0.00480818	0.00590558	0.00610425	0.00810045	0.00617091	0.00731795	0.00815504	0.00799781	0.0060394	0.00559276	0.00324187	0.00625156	0.00667333	0.00771622	0.00684746	0.00335619	0.00686469	0.00683398	0.00795273
N332	Pregnanolone sulfate	3	-	HMDB0240590			0.00178006	0.000652176	0.000385944	0.000842499	0.000683095	0.00101668	0.00217994	0.00256055	0.000695706	0.00167452	0.00299575	0.0017246	0.000554889	0.000219091	0.00138674	0.00188106	0.00022798	0.00310419	0.000616178	0.000830741	0.000293607	0.000977509	0.000846514	0.0105906	0.000326729	0.000353734	0.000664697	0.000804902	0.00101429	0.000980729	2.34086e-05	0.000822894	0.000711111	0.000174789	0.000323904	0.000758122	0.000746967	0.00127713	0.000818447	0.000508763	7.11382e-05	0.00142926	0.000112734
N333	Pregnenediol sulfate	3	-	HMDB0060382			0.00329324	0.000978013	0.00177717	0.0018806	0.00236141	0.00881913	0.000738982	0.00244831	0.00138389	0.00339945	0.00339476	0.00319678	0.00246226	0.00111677	0.00227668	0.000822823	0.000865939	0.00577756	0.00341706	0.00209464	0.00242577	0.00199625	0.00186367	0.00801072	0.00126565	0.000478935	0.00239729	0.00105815	0.00409415	0.00216352	0.00179994	0.00309583	0.00194016	0.000654548	0.00072981	0.00422384	0.00117215	0.0022289	0.00281996	0.00238586	0.00146842	0.00295634	0.00224673
N334	Pregnenolone sulfate	3	-	HMDB0000774			0.047779	0.0109254	0.00795763	0.00949133	0.0105677	0.0391251	0.00548764	0.027913	0.00585871	0.0404192	0.0309423	0.0280104	0.0182672	0.0112057	0.024078	0.00552938	0.00369664	0.0226207	0.00904578	0.0218885	0.0114704	0.00984646	0.006587	0.0298552	0.00938286	0.00828807	0.0144776	0.00819419	0.0297017	0.0201882	0.00182148	0.0101094	0.0139081	0.00806536	0.00503793	0.0578653	0.00910061	0.0185425	0.0128104	0.0203223	0.0146227	0.0123818	0.0101507
N335	Priverogenin B	3	-	HMDB0034644			0.423453	0.0668298	0.0513067	0.110839	0.0523608	0.114881	0.0445732	0.125048	0.135749	0.0624902	0.173595	0.136768	0.120898	0.152688	0.0690898	0.0791273	0.0372779	0.09386	0.091313	0.0458605	0.0660279	0.304568	0.0715296	0.18471	0.102921	0.0228324	0.0722082	0.158171	0.120922	0.243644	0.0263325	0.0793823	0.14032	0.0258093	0.0711089	0.0720456	0.0823033	0.0846772	0.0604015	0.0427857	0.219337	0.108665	0.0295436
N336	Proline	2	-	HMDB0000162			0.026995	0.0194008	0.030382	0.00728266	0.020313	0.0152276	0.00418082	0.0265608	0.0108847	0.0273766	0.0403038	0.0265685	0.0141801	0.0139162	0.00624836	0.0170054	0.161367	0.023297	0.0169698	0.0409656	0.010372	0.0263545	0.0271748	0.018061	0.0151479	0.0264625	0.00571862	0.0189959	0.0238952	0.00793239	0.00889015	0.00287256	0.109529	0.0471304	0.0298574	0.0203859	0.0701936	0.0106839	0.016889	0.00799456	0.0431832	0.0218788	0.00478638
N337	Propylparaben	3	-	HMDB0032574			0.00165013	0.00115105	0.00529394	0.000843923	0.00174018	0.000886986	0.00332576	0.004411	0.00159316	0.000304312	0.000209141	0.00154491	0.0051598	0.0178841	0.00244358	0.00022016	0.00270987	0.00615111	0.00162305	0.0044281	0.00429193	0.00672756	0.000894986	0.00807339	0.00066916	0.000828888	0.000416622	0.00231535	0.000505227	0.00358701	0.00818819	0.00331383	0.00357482	0.00310712	0.00263499	0.000594825	0.00611765	0.00679597	0.00239833	0.00173074	0.00125704	0.00241168	0.00525487
N338	Pyroglutamic acid	1	-	HMDB0000267			0.0417566	0.027658	0.0565459	0.0208786	0.0547544	0.0229723	0.0106818	0.063069	0.0256193	0.0324586	0.0436603	0.0307051	0.0261526	0.0166146	0.0211199	0.0372575	0.148329	0.0388648	0.0686415	0.0849485	0.0203121	0.0323489	0.0271686	0.0421977	0.0244586	0.0375862	0.00946162	0.0278795	0.0402961	0.0186181	0.0215714	0.00677495	0.163203	0.0846497	0.0248094	0.0384853	0.0526129	0.0155583	0.0245066	0.0159758	0.0457253	0.0225424	0.00944731
N339	Ricinoleic acid	1	-	HMDB0034297			0.045549	0.0205627	0.0662832	0.0202912	0.0141364	0.0903266	0.0312458	0.124742	0.0441616	0.0629453	0.119022	0.0297676	0.0416721	0.0541302	0.0363391	0.0194975	0.0344902	0.0422735	0.0830991	0.0297714	0.030994	0.054572	0.065874	0.070126	0.0632969	0.0665072	0.0236695	0.0766667	0.0675682	0.0576633	0.0284168	0.0432897	0.111292	0.0353584	0.0139757	0.0247846	0.131692	0.0556042	0.031142	0.0226961	0.068299	0.0459875	0.11236
N340	Schidigeragenin C	3	-	HMDB0036249			0.0278627	0.0500949	0.0455645	0.0151267	0.0143082	0.0341515	0.0212873	0.0202402	0.0225781	0.0399607	0.0211775	0.0450131	0.0251503	0.0331707	0.0285508	0.0157397	0.0414606	0.0471804	0.0409461	0.0310805	0.0216912	0.0339296	0.039769	0.0546352	0.0191523	0.0175962	0.0135261	0.0510525	0.030028	0.0147266	0.0182945	0.0232047	0.0326166	0.0270086	0.0160714	0.0347742	0.0644578	0.0410113	0.0467819	0.0125456	0.048258	0.0401829	0.0433146
N341	Serine	1	-	HMDB0000187			0.00121671	0.000225645	0.0044825	3.16183e-05	0.00114863	3.13306e-05	0.000108703	0.00433804	4.62207e-05	4.74405e-05	0.00111119	0.000470068	0.000340151	0.00035944	0.000212133	0.000296899	0.0121664	0.000191318	0.000692854	0.00163019	0.00016583	0.00101563	0.000427185	0.000671718	0.0002952	0.000133628	3.75052e-05	0.000306983	0.000138666	0.000194379	0.00016738	0.000178317	0.00799859	0.0106447	0.00106642	0.000102612	0.00424911	0.000394163	0.00118691	0.000652864	0.00188537	0.000163914	0.000920629
N342	ST 27:1;O;S	3	-	HMDB0000653			0.101815	0.166677	0.0915277	0.0611329	0.0331351	0.0963134	0.100432	0.26782	0.0542307	0.0665275	0.113859	0.114805	0.074579	0.065067	0.10216	0.0313066	0.115441	0.0620939	0.147731	0.0595789	0.0928214	0.0258298	0.0814092	0.0816697	0.0672993	0.0483993	0.0725351	0.136165	0.101958	0.135913	0.23909	0.0902894	0.0866092	0.0910436	0.0351906	0.0947108	0.171814	0.121201	0.10524	0.0240826	0.143023	0.0718824	0.0575487
N343	ST 28:1;O;S	3	-				0.00216934	0.0104262	0.00189378	0.00311615	0.0011409	0.00565645	0.0048673	0.0041372	0.00216377	0.00246233	0.00223385	0.0056937	0.00331318	0.00108852	0.00510073	0.000610632	0.00575347	0.00245278	0.00722208	0.00266445	0.00358927	0.000347258	0.00362201	0.00359931	0.00256947	0.00242869	0.00293285	0.00274913	0.00303698	0.0085572	0.00138199	0.00306035	0.00356341	0.00380351	0.0015266	0.00346491	0.00535734	0.00494665	0.00328724	0.000905824	0.00379999	0.0027603	0.00297949
N344	ST 29:1;O;S	3	-		3037102		0.00351925	0.0163976	0.00293713	0.00499752	0.00199087	0.0117106	0.00652907	0.00440686	0.0039304	0.00466228	0.00224163	0.00571377	0.00659776	0.00109653	0.00813602	0.00115028	0.00790912	0.0046398	0.00955761	0.00350949	0.0044587	0.000399305	0.0063089	0.00354092	0.00435693	0.00485518	0.00363732	0.00330738	0.00343046	0.0139722	0.00945818	0.00499779	0.00518795	0.00543289	0.00281066	0.00597764	0.0050696	0.00598239	0.00540877	0.00527048	0.00593459	0.00315613	0.00668497
N345	Tartarate	3	-	HMDB0000956			0.00383584	0.00459469	0.00238043	0.00355873	0.00176815	0.00330764	0.00373596	0.00272515	0.00186252	0.00287906	0.00339312	0.0030859	0.00264468	0.0033709	0.00410334	0.00321324	0.00584103	0.00220813	0.00502142	0.00372907	0.00244962	0.00537628	0.00255014	0.00300537	0.00268415	0.00237061	0.0047174	0.00197976	0.00128636	0.00938575	0.00380128	0.002407	0.00359557	0.00433782	0.0013849	0.00175803	0.007927	0.00206485	0.00243181	0.000579491	0.00170131	0.00194202	0.00266365
N346	Taurine	2	-	HMDB0000251			0.00586703	0.00455507	0.00886572	0.00294616	0.0102547	0.00205964	0.00346545	0.00652698	0.00270896	0.00311236	0.0079053	0.00354779	0.00355649	0.00544536	0.00230026	0.00605864	0.047254	0.0104046	0.00622515	0.019247	0.00310527	0.0060089	0.00276249	0.00982603	0.00149797	0.00490415	0.000902185	0.00320383	0.00400611	0.00310933	0.00758225	0.00155406	0.0388264	0.0241151	0.00481979	0.00449489	0.0145011	0.00426394	0.00864995	0.0031485	0.00670679	0.00268813	0.00191331
N355	Tetrahydrocortisone	3	-	HMDB0000903			0.00156024	0.00120239	0.00111647	0.000815456	0.000619423	0.00268563	0.00230202	0.000704603	0.00169357	0.00140678	0.00127138	0.00144032	0.00169176	0.00115323	0.000712585	0.00145542	0.0011698	0.00128919	0.000977629	0.00125655	0.00133151	0.00149982	0.00154464	0.00150495	0.00235019	0.000651319	0.000841158	0.00280115	0.0014709	0.00144708	0.000830313	0.00171955	0.00101215	0.00194505	0.000548528	0.000846989	0.000403402	0.00393529	0.00172889	0.000670518	0.000664571	0.00099881	0.0185101
N356	Thiamine	1	-	HMDB0000235			0.0268234	0.044414	0.0437202	0.00656377	0.00324959	0.028563	0.075419	0.0058146	0.0031595	0.0323999	0.00518307	0.0185802	0.0190464	0.00934682	0.0105115	0.00342205	0.0206313	0.0487927	0.00803628	0.0282253	0.0126295	0.0539751	0.0370856	0.0117009	0.0295031	0.0896351	0.00643281	0.0397756	0.00475626	0.0233684	0.0320517	0.0314089	0.0189176	0.0258685	0.0177313	0.0285857	0.00320949	0.0341736	0.0166932	0.0176374	0.00268196	0.00277467	0.0323708
N358	Thymol sulfate	3	-	HMDB0001878			0.00475414	0.00144889	0.00040641	0.0114465	0.00251039	0.00044541	0.0509141	0.00238541	0.000365071	0.00828731	0.00417352	0.00204383	0.000127366	0.00259318	0.000378769	0.000288326	0.00103288	0.0227612	0.00180515	0.00359244	0.0230988	0.00178656	0.0177691	0.00299692	4.67366e-05	0.000257457	0.00135537	0.0010572	0.000904806	0.00137808	0.000226253	0.000556332	0.00196231	0.000520783	0.00579327	0.00489257	0.00381784	0.0003616	0.00020355	0.000769446	0.000484733	0.000532428	0.000120737
N359	Thyroxine	3	-	HMDB0001918			0.0092135	0.00683691	0.00531518	0.00588713	0.00334562	0.00809112	0.00861246	0.00907351	0.0112059	0.0107895	0.0116314	0.00883457	0.00770656	0.00778656	0.00490534	0.0075056	0.00745999	0.00912481	0.0135282	0.00940426	0.00633652	0.0103892	0.00900182	0.00717916	0.00562156	0.0156032	0.0048976	0.00606806	0.0108215	0.00899336	0.00411379	0.00784309	0.00460635	0.00586253	0.0030282	0.00708088	0.00726122	0.00803717	0.00689206	0.00503098	0.00829032	0.00883713	0.0073119
N362	Trihydroxycoprostanoic acid	3	-	HMDB0002163			0.0291165	0.0058475	0.00450994	0.00701022	0.00672539	0.00930234	0.00576429	0.0172994	0.0213753	0.00895059	0.0380666	0.026779	0.00521573	0.0216383	0.0096942	0.0118207	0.00623063	0.0171213	0.0124188	0.00740589	0.0118645	0.0290225	0.0133739	0.0294821	0.0114675	0.00336301	0.0112521	0.0233236	0.0171642	0.0206625	0.0068325	0.00928561	0.0129075	0.00480109	0.00794672	0.00887472	0.0166149	0.0159067	0.00933493	0.00731228	0.00845481	0.0110434	0.00743036
N363	TRP-Hpro	3	-	HMDB0029084			0.0149844	0.0153019	0.021366	0.00527331	0.0212151	0.0185497	0.00685748	0.00957104	0.0178664	0.0139191	0.010684	0.0203459	0.0055484	0.012783	0.014777	0.010802	0.0133229	0.0147945	0.0108191	0.0152017	0.00914533	0.0204528	0.00702185	0.0260186	0.00886052	0.0109671	0.0196821	0.0100591	0.0226304	0.0104329	0.0029868	0.0137369	0.0128638	0.00830981	0.0108639	0.0133039	0.010406	0.0174811	0.0210553	0.0202359	0.00849688	0.026971	0.00616446
N364	Tryptophan	1	-	HMDB0000929			0.846683	0.865897	0.847226	0.646274	0.83385	0.717915	0.50255	1.43604	1.00059	0.928746	0.950655	0.900779	0.703962	0.77812	0.963688	0.923203	1.07994	0.715337	0.859244	1.00789	0.788216	0.698925	0.821368	0.597042	0.588345	0.531009	0.676941	0.986497	0.802567	0.660607	0.42348	0.728428	1.00513	0.864918	0.869617	1.01039	1.07878	0.907982	1.02847	0.815441	0.831115	1.00556	0.56416
N365	Tyramine O-sulfate	3	-	HMDB0006409			0.164151	0.105122	0.124545	0.0639934	0.0700304	0.10027	0.140884	0.14638	0.154527	0.0887174	0.117316	0.15069	0.097429	0.0867255	0.0807816	0.0667587	0.191569	0.143513	0.067463	0.139363	0.118655	0.116772	0.0816233	0.125114	0.116673	0.0926452	0.0722433	0.112903	0.0585176	0.106038	0.14468	0.0916891	0.154927	0.134892	0.0654926	0.071136	0.125276	0.119827	0.139862	0.0543048	0.0973946	0.125785	0.0920931
N366	Tyrosine	2	-	HMDB0000158			0.16987	0.167413	0.268347	0.0989932	0.0911424	0.0926498	0.0913749	0.767962	0.139916	0.182178	0.193324	0.212202	0.173253	0.171427	0.116276	0.0806035	0.216858	0.171289	0.132101	0.198795	0.133457	0.164789	0.169077	0.127764	0.112015	0.110794	0.0874504	0.220787	0.151838	0.115607	0.128504	0.103756	0.283239	0.197911	0.218961	0.128414	0.249846	0.19143	0.134632	0.0715259	0.446779	0.199709	0.124271
N369	Uric acid	1	-	HMDB0000289			0.298249	0.37491	0.363502	0.120208	0.15661	0.225357	0.107845	0.377321	0.23958	0.170278	0.623148	0.33338	0.223966	0.137626	0.17862	0.307893	1.09596	0.391329	0.38269	0.48417	0.16317	0.273758	0.212276	0.326329	0.136776	0.172446	0.161512	0.13133	0.37868	0.174144	0.355039	0.0967018	0.842143	0.820034	0.16062	0.397761	0.588064	0.108025	0.237549	0.111583	0.476929	0.163219	0.240449
N370	Uridine	1	-	HMDB0000296			0.0271889	0.0248902	0.0415096	0.0249333	0.0142531	0.0398108	0.0358634	0.0708937	0.0435251	0.0233508	0.0308748	0.0355078	0.0255716	0.0314566	0.0389414	0.0395218	0.0439176	0.0475311	0.0484918	0.0469021	0.0387985	0.0444173	0.029907	0.0877653	0.019257	0.0399589	0.0232312	0.0507309	0.0376563	0.0188856	0.0578076	0.0374316	0.0254316	0.0266214	0.0227553	0.0358822	0.0215162	0.037866	0.0149578	0.0223078	0.0558633	0.0326448	0.0227768
N371	Valine	2	-	HMDB0000883			0.435176	0.287745	0.772572	0.117931	0.313689	0.140777	0.093968	0.642347	0.123275	0.2751	0.642714	0.393221	0.174466	0.204	0.212561	0.182011	1.19712	0.362576	0.405647	0.481054	0.160349	0.343133	0.287441	0.255734	0.249265	0.0963828	0.0791391	0.257603	0.330231	0.0909636	0.0881647	0.0754538	1.30857	1.01871	0.686276	0.273832	0.200506	0.156472	0.291846	0.165877	0.428813	0.279737	0.071728
N372	Valylleucine	3	-	HMDB0029131			0.031871	0.060625	0.0316348	0.000284381	0.00556035	0.00023182	0.0484312	0.00505603	0.000369199	0.000383677	0.000649739	0.000875773	0.00455349	0.00589613	0.0550261	0.000667932	0.0103893	0.002371	0.000962059	0.0084399	0.0121214	0.00114302	0.00127359	0.00778725	0.0326484	0.000874054	0.000394397	0.0263713	0.000466762	0.0526562	0.00182554	0.00271379	0.00710522	0.0136334	0.00871078	0.000465439	0.0104697	0.00133862	0.00422442	0.00182787	0.0559708	0.00979018	0.00679918
N373	Vanillin-4-sulfate	3	-	HMDB0041789			0.00326241	0.00662297	0.000476403	0.0244413	0.000689985	0.000680762	0.0195915	0.00124557	0.0225392	0.0341786	0.000724608	0.000718742	0.0095906	0.0137997	0.00380842	0.0518783	0.0701706	0.00901725	0.0538016	0.0341379	0.00320293	0.00121908	0.0454321	0.0103044	0.000203002	0.00112273	0.0144988	0.00203224	0.00717059	0.000988617	0.00528662	0.00745073	0.000965107	0.00109495	0.0158151	0.0390433	0.00560354	0.00313568	0.00133027	0.00567553	0.0272688	0.0373418	0.00680023
N374	Vanillylmandelate	3	-	HMDB0000291			0.023945	0.0366783	0.0336812	0.00968072	0.00899952	0.020815	0.0132714	0.0487586	0.0219908	0.0141168	0.0473409	0.0382163	0.0218262	0.0161561	0.020002	0.0145454	0.0448978	0.0303076	0.0240984	0.0269011	0.0156223	0.0271324	0.032792	0.0216741	0.0149494	0.0118199	0.0199479	0.0165299	0.0334118	0.0179962	0.0546655	0.0223487	0.0477381	0.0606562	0.0202921	0.0333582	0.0397408	0.0174048	0.0295784	0.0101402	0.0435687	0.0164185	0.0838965
N082	CA	1	-	HMDB0000619			0.0102882	0.00348395	0.00556695	0.213544	0.00957568	0.0764407	0.319102	0.0452491	0.00813928	0.00444227	0.00921345	0.196914	0.0734052	0.10365	0.0160675	0.0178519	0.00530858	0.0148208	0.00304348	0.0331946	0.0887382	0.0623045	0.0545963	0.00926533	0.0140788	0.214437	0.0190373	0.0500641	0.00852507	0.00495076	0.0454623	0.0427905	0.368592	0.00385983	0.344338	0.00643799	0.0139858	0.0055884	0.0212148	0.00611828	0.02122	0.0644215	0.00364017
N085	CDCA	1	-	HMDB0000518			0.0690852	0.0169103	0.0113512	0.201584	0.049478	0.246176	0.0764689	0.173178	0.056633	0.0122921	0.0635157	0.357078	0.102778	0.129067	0.0624051	0.0395304	0.00895253	0.039965	0.0466712	0.0605835	0.0969721	0.252944	0.115083	0.104038	0.106404	0.240192	0.102642	0.199355	0.0529961	0.208152	0.107053	0.11323	1.31588	0.0208601	0.536949	0.0412841	0.0932827	0.0531868	0.265069	0.0639273	0.158439	0.210796	0.0258499
N087	Chenodeoxycholic acid glucuronide	1	-	HMDB0002430			0.00458122	0.0186547	0.00650761	0.0124758	0.00690308	0.0560646	0.00353402	0.00569692	0.00385314	0.0134043	0.0227482	0.0106663	0.0177045	0.0055668	0.00465201	0.0014538	0.0111641	0.00903166	0.0107244	0.00677577	0.0135816	0.0195933	0.012681	0.0124815	0.0156012	0.0202935	0.0103252	0.0300522	0.00660423	0.00857206	0.00285467	0.0885488	0.00313891	0.00761171	0.00931326	0.0205179	0.0227112	0.00338998	0.00308173	0.00613901	0.00325765	0.00835245	0.0162642
N098	DCA	1	-	HMDB0000626			0.118449	0.00758646	0.0705161	0.0384847	0.0521835	0.0313372	0.00565448	0.169187	0.0785988	0.025644	0.124278	0.158392	0.0757139	0.0741034	0.0829344	0.0299656	0.0353506	0.0583595	0.0727322	0.033115	0.0487387	0.147326	0.0267326	0.0725697	0.0919979	8.87193e-05	0.0523403	0.0790657	0.122688	0.076014	0.0314295	0.0401484	0.0366046	0.0283877	0.0520692	0.0311862	0.0471052	0.0619152	0.0716509	0.0635607	0.110684	0.107431	0.0409802
N204	GCA	1	-	HMDB0000138			0.00712977	0.130776	0.0490617	0.0561517	0.0925355	0.00514834	0.0317499	0.071425	0.0570188	0.10318	0.0681552	0.178138	0.190231	0.0163984	0.191778	0.00931067	0.83137	0.0384347	0.0092098	0.0572122	0.0129848	0.00840998	0.1656	0.0427647	0.098445	0.054057	0.00564767	0.0222047	0.046778	0.00129356	0.00919049	0.105927	0.288526	0.0155677	0.0822835	0.0620331	0.164499	0.0741975	0.280666	0.0157453	0.234819	0.175207	0.00501304
N205	GCDCA	1	-	HMDB0000637			0.0466683	0.269335	0.069096	0.331024	0.364146	0.0669355	0.0376254	0.70778	0.270785	0.710967	0.270975	0.69021	0.391535	0.0587228	0.607578	0.0574339	0.77522	0.433955	0.0501173	0.249497	0.0292423	0.0275157	0.42866	0.515467	0.462722	0.112421	0.0329902	0.282406	0.217934	0.0384709	0.0300322	0.143907	1.34274	0.025473	0.57169	0.251646	0.385428	0.534578	1.71777	0.0902199	1.43818	0.683479	0.0145529
N206	GCDCS	1	-	HMDB0002497			0.0093654	0.0778287	0.0164476	0.00487645	0.0118137	0.00301498	0.000699638	0.0627119	0.0110286	0.00516686	0.00865379	0.0131005	0.0163829	0.00197233	0.012808	0.000723128	0.0558892	0.00269311	0.00439593	0.00346896	0.00166109	0.00336637	0.00755949	0.0210748	0.0133972	0.00258531	0.00391583	0.00541044	0.0113257	0.00160722	0.013156	0.00670484	0.0137203	0.00165684	0.00790765	0.0113844	0.0115504	0.0080923	0.0499619	0.00327316	0.0518795	0.0160677	0.00405716
N207	GDCA	1	-	HMDB0000631			0.0107587	0.13526	0.0273624	0.0639306	0.0395153	0.0121843	0.0636424	4.60453e-05	0.0271442	0.839276	0.0496743	0.444876	0.0550326	0.00535012	0.235836	0.016671	0.37455	0.223011	0.0243858	0.236966	0.0255094	0.0137853	0.382795	0.0837246	0.197588	0.243517	0.0215175	0.0485484	0.0326076	0.0110539	0.00860572	0.08906	0.0561063	0.0103945	0.16831	0.161557	0.0287086	0.168905	6.77428e-05	0.0381436	0.0990165	0.0732826	0.00227405
N208	GDCS	3	-	HMDB0341325			0.00678707	0.155009	0.0214918	0.0081025	0.0060548	0.00446634	0.00436633	0.00167589	0.00540468	0.0554261	0.0275476	0.0278573	0.00954136	0.000790764	0.0246295	0.00334845	0.157236	0.0109834	0.00703649	0.0170105	0.00416903	0.00391566	0.0367857	0.0258059	0.0297067	0.0417884	0.00661664	0.00475846	0.00678824	0.00142709	0.00583364	0.0135377	0.00623537	0.00413381	0.0106331	0.0412584	0.00890222	0.0144774	0.00541043	0.0152027	0.0217189	0.0135026	0.00193818
N209	GLCA	1	-	HMDB0000698			0.00346231	0.00524693	0.00069203	0.000440255	0.00030978	0.00109755	0.00113077	0.000205582	0.0120339	0.0248751	0.00443975	0.00606088	0.00152786	0.000640673	0.00753581	0.00101897	0.0212152	0.0149678	0.00176382	0.00625279	0.00250424	0.00135249	0.00600135	0.005005	0.0052592	0.0354587	0.00247878	0.00764232	0.00221456	0.00108059	0.000138357	0.00150371	0.00244208	0.000451121	0.0154744	0.00955765	0.00154442	0.00594544	0.000171832	0.00127261	0.00109755	0.000834383	6.08683e-05
N210	GLCAS	1	-	HMDB0002639			0.0816303	0.292645	0.044256	0.00879467	0.00214072	0.0136873	0.0138726	0.00228145	0.0379091	0.120057	0.0400672	0.0417129	0.0187035	0.0107234	0.113358	0.0144698	0.21015	0.0452252	0.0274653	0.0500212	0.019326	0.0157736	0.0649699	0.127878	0.0718714	0.198188	0.0271284	0.0500538	0.0218167	0.00405702	0.0204618	0.053735	0.00666308	0.00955541	0.0656108	0.23958	0.00664233	0.0714743	0.00356565	0.0161743	0.018744	0.00369293	0.00322931
N215	Glycochenodeoxycholic acid 3-glucuronide	2	-				0.00368367	0.07535	0.00612432	0.0159339	0.00669813	0.0602195	0.00890493	0.0141817	0.00328871	0.0283191	0.100336	0.0360559	0.0101169	0.00477957	0.0154428	0.00183199	0.0643399	0.00925784	0.00417086	0.00897064	0.00368055	0.0169542	0.0135385	0.00969369	0.00897971	0.0196983	0.014591	0.00472197	0.00993558	0.00360227	0.00464297	0.00883491	0.0342948	0.00774143	0.0124336	0.0328516	0.023309	0.00919791	0.0154714	0.00526722	0.0822179	0.0159661	0.000745008
N216	Glycocholenate sulfate	3	-	HMDB0242178			0.162757	0.362574	0.277945	0.239232	0.167778	0.629719	0.0722417	0.203763	0.160987	0.222267	0.489321	0.23227	0.209875	0.228261	0.340744	0.118134	0.268563	0.223463	0.243856	0.0938633	0.13176	0.342279	0.168252	0.654081	0.211212	0.27826	0.262133	0.29636	0.159914	0.124097	0.134329	0.340344	0.329146	0.279358	0.199091	0.207859	0.150298	0.351117	0.225907	0.142367	0.153393	0.40457	0.1488
N217	Glycodeoxycholate glucuronide	2	-				0.00268313	0.0367624	0.0114328	0.00429101	0.00243401	0.00179796	0.00278717	0.000922029	0.000957668	0.00972581	0.00039748	0.00243807	0.001908	0.00232515	0.00496809	0.00420263	0.00295867	0.00753218	0.0015437	0.00788835	0.0125199	0.0207102	0.0225843	0.00973836	0.00268207	0.00563629	0.0145097	0.0133173	0.000474679	0.00979393	0.0152908	0.0200865	0.00101957	0.0222293	0.00125355	0.00596994	8.9161e-05	0.0160391	0.00239861	0.00964012	0.00219819	0.00104792	0.0121513
N218	Glycolithocholate sulfate	3	-	HMDB0002639			0.289396	0.857215	0.141539	0.0317682	0.00784322	0.0498134	0.0461443	0.00744373	0.122151	0.370825	0.137406	0.137887	0.0599744	0.0323566	0.380067	0.0579498	0.645377	0.14947	0.0965561	0.177927	0.0591713	0.056525	0.206861	0.451555	0.223704	0.57582	0.11628	0.150498	0.0731901	0.0142519	0.0702397	0.162873	0.029412	0.0412994	0.206264	0.878179	0.0223257	0.216748	0.0143	0.0542899	0.0580756	0.0130067	0.0109067
N220	GUDCS	3	-		21116917		0.00495978	0.0210791	0.00956326	0.00710935	0.013908	0.0417528	0.00113979	0.0205072	0.00165868	0.0224791	0.00845816	0.0292374	0.0284433	0.00268383	0.0169153	0.000421751	0.0295929	0.00834766	0.00180348	0.00450657	0.00257999	0.00594339	0.00609853	0.032113	0.0161796	0.0045399	0.0183335	0.0163517	0.0112736	0.00581857	0.00800174	0.00562555	0.0127422	0.00434837	0.0074379	0.0170985	0.0159429	0.00503051	0.0462563	0.00159898	0.00734023	0.0107508	0.00306476
N221	HDCA	1	-	HMDB0000733			0.000351813	0.00985426	0.000669292	0.029987	0.0730291	0.120831	0.019666	0.0255313	0.00610541	0.0293826	0.00150346	0.110945	0.113418	0.0294601	0.00690863	0.00443968	0.00709217	0.0219881	0.00325396	0.0312927	0.0119807	0.00697141	0.0135586	0.00379641	0.00899182	0.0429545	0.0288755	0.032174	0.00216883	0.0076934	0.00292263	0.0116729	0.0939423	0.00119205	0.0734959	0.0114324	0.0118874	0.00274923	0.0750303	0.00270768	0.00150462	0.040561	0.00024673
N241	IsoLCA	1	-	HMDB0000717			0.00652023	0.004111	0.000916566	0.00335325	0.000254247	0.000856521	0.00510042	2.55637e-05	0.00176132	0.00327215	0.000754449	0.00180358	0.0020164	0.00254078	0.00178533	0.00196186	0.00878346	0.00606506	0.0092714	0.0182494	0.00534273	0.00321592	0.00495204	0.00181581	0.00194538	0.00904639	0.0064919	0.0105863	0.000941536	0.000575344	3.39516e-05	0.00199505	0.000357672	0.00022721	0.00827642	0.00632752	0.000245995	0.00253109	7.19961e-05	0.00254646	4.89444e-05	3.03468e-05	0
N247	LCA	1	-	HMDB0000761			0.00579479	0.0200496	0.000739411	0.00213239	0.000149512	0.00173271	0.00490119	0.000210613	0.00320666	0.00409347	0.000627933	0.00587856	0.00239922	0.00192736	0.00326831	0.00192737	0.00995641	0.0112107	0.00548679	0.0128306	0.00428999	0.00436263	0.0060617	0.00139234	0.00574266	0.00707009	0.00580189	0.00946989	0.00141015	0.000798433	0.000490199	0.00293512	0.00158589	0.00051397	0.00531898	0.00555832	0.00161665	0.00526175	3.80989e-05	0.00354133	0.000168989	0	0.000153019
N248	LCAS	3	-	HMDB0000907			0.0383596	0.0135562	0.00858345	0.00564355	0	0.00309171	0.0161108	3.583e-05	0.00514624	0.0124396	0.00359573	0.025504	0.00385232	0.00618339	0.0111602	0.00331864	0.0189949	0.0152993	0.0534314	0.0168532	0.00710027	0.0119826	0.0167352	0.013437	0.0077527	0.0800033	0.0140262	0.0210674	0.00730003	0.0016017	0.00742552	0.0160982	0.000601406	0.00181612	0.0185939	0.0262322	0.00132129	0.0205307	0	0.0121901	0	6.18767e-05	0.000591824
N347	Taurochenodeoxycholic acid 3-sulfate	3	-	HMDB0002486			0.0136149	0.0147642	0.00650955	0.0033444	0.00186086	0.00059652	0.000448328	0.0334474	0.00737545	0.00219681	0.00429025	0.00314922	0.00928548	0.00116769	0.00550518	0.00087123	0.0266836	0.00239081	0.00239284	0.00111823	0.00237671	0.00765266	0.00205936	0.00902534	0.00352484	0.000837335	0.00151844	0.0166275	0.0170758	0.001547	0.0493983	0.00510843	0.00324927	0.000454793	0.00348718	0.00299417	0.00617075	0.00182547	0.0135347	0.00454099	0.0271724	0.00297628	0.00603853
N348	Taurodeoxycholic acid 3-sulfate	3	-		162641067		0.0112484	0.0235279	0.00671438	0.0029479	0.000146221	0.000439597	0.00189611	0.00155206	0.00233937	0.0109856	0.0083257	0.00461691	0.00318092	0.000319902	0.00868949	0.00229411	0.0310494	0.00680378	0.00237556	0.00387356	0.00433324	0.00630486	0.00439748	0.00729647	0.00518497	0.00710744	0.00195584	0.00945697	0.00437547	0.000520466	0.00931647	0.00481433	0.00121582	0.00122337	0.00308068	0.00942185	0.00485703	0.00401915	0.00137349	0.0178073	0.0115411	0.00217919	0.000838144
N349	Taurolithocholate 3-sulfate	3	-	HMDB0002580			0.252191	0.112436	0.0622912	0.0104977	0.000558096	0.00207123	0.00800032	0.00267395	0.0369635	0.0681598	0.0446288	0.0131111	0.00918494	0.00615644	0.0895943	0.0320947	0.111711	0.0484597	0.0181614	0.0194125	0.0239619	0.123037	0.0214258	0.109184	0.0253383	0.0878398	0.0105151	0.0671512	0.0524297	0.00280333	0.0715445	0.0310991	0.00166717	0.00518027	0.0261303	0.17676	0.0111013	0.0470019	0.00197155	0.0582216	0.0232432	0.00147172	0.00835834
N350	Tauroursodeoxycholic acid sulfate	3	-		162641059		0.00297962	0.00268257	0.0019096	0.00123282	0.0017003	0.00129363	0.000103389	0.00647264	0.000499727	0.00286888	0.00210426	0.00203187	0.00754691	0.000471372	0.00333998	5.44303e-05	0.00945552	0.0022796	0.000258379	0.000386252	0.000735473	0.00096548	0.000352539	0.00471984	0.00166439	0.000347864	0.00183898	0.0113684	0.00514807	0.00116629	0.00660151	0.000889149	0.000958272	0.00059503	0.00110903	0.0027082	0.00431408	0.000912669	0.00537496	0.00141623	0.00201362	0.00079393	0.00165885
N352	TCDCA	1	-	HMDB0000951			0.0184242	0.0199923	0.00942784	0.0343659	0.0281276	0.00215334	0.00433113	0.100432	0.0368649	0.0401282	0.0236416	0.0268779	0.025514	0.00886133	0.0699044	0.0099505	0.158696	0.122357	0.00634892	0.0131042	0.00558486	0.00455751	0.0344859	0.0303033	0.0301743	0.0139302	0.00387885	0.141423	0.0605691	0.00745211	0.0141749	0.049255	0.0844142	0.00389417	0.045922	0.0141127	0.0544999	0.0576571	0.13617	0.022237	0.19603	0.0278306	0.0104279
N353	TDCA	1	-	HMDB0000896			0.00755022	0.0125812	0.0043548	0.00963078	0.00475764	0.000696945	0.00961491	2.46954e-05	0.0069367	0.0877272	0.00676732	0.0159322	0.00394666	0.000738744	0.0403046	0.00443802	0.0551712	0.0825981	0.0032229	0.016036	0.0053624	0.00283715	0.0276876	0.00759001	0.0183242	0.0329483	0.00233604	0.0316801	0.0130027	0.00125198	0.00451471	0.0226543	0.00548708	0.00215718	0.0166401	0.0167473	0.00815394	0.0278811	2.90253e-05	0.0163054	0.0195815	0.00474933	0.000815455
N354	Tetrahydroaldosterone-3-glucuronide	3	-	HMDB0010357			0.0374444	0.0337752	0.0164173	0.0287291	0.0487243	0.0258004	0.0177402	0.0334622	0.0278885	0.0293782	0.0539441	0.0476885	0.0282016	0.0157979	0.0548026	0.0118434	0.0273922	0.0273361	0.0382981	0.0337287	0.0341084	0.0337662	0.0248742	0.0368193	0.0406924	0.00243328	0.015392	0.0432795	0.0512145	0.13783	0.0169634	0.0670017	0.0245208	0.0239724	0.0442133	0.0516961	0.0140201	0.0372598	0.0402926	0.0402517	0.0852827	0.0406551	0.076978
N360	TLCS	1	-	HMDB0002580			0.026666	0.0121585	0.00663656	0.00105281	0	0.00014952	0.000709551	0.000209668	0.00377839	0.00793029	0.0046522	0.00132836	0.00070112	0.000491632	0.00809421	0.0030673	0.0107082	0.00446453	0.00166313	0.00192243	0.00225363	0.0102348	0.00223327	0.00981431	0.00306144	0.0110289	0.000747574	0.00819621	0.00574014	6.49272e-05	0.00864421	0.00378912	9.11365e-05	0.000495198	0.00321717	0.0224753	0.00142359	0.00566928	0.000137651	0.0072927	0.00287527	5.88677e-05	0.000828483
N367	UDCA	1	-	HMDB0000946			0.00350997	0.0109846	0.00172986	0.0309012	0.0709082	0.122165	0.0141424	0.0259396	0.00543727	0.0304108	0.00287291	0.112608	0.114254	0.0379094	0.00863464	0.00400772	0.00627166	0.0265073	0.00685217	0.0301178	0.0118533	0.0116611	0.0134406	0.00574429	0.0128133	0.0270452	0.0375416	0.0384929	0.00451231	0.0115284	0.00282571	0.006698	0.0953053	0.00113476	0.0845304	0.0174707	0.0119052	0.00250549	0.0750611	0.00463728	0.00274734	0.0408357	0.000139718
N254	LysoPC(14:1) sn-1	2	-	HMDB0010380			0.00380213	0.00547703	0.0114303	0.00384672	0.00832596	0.00443671	0.0193752	0.00775935	0.00509226	0.00409094	0.00666422	0.00448267	0.00360822	0.00677926	0.00591478	0.00502935	0.00669525	0.00408372	0.00846577	0.00599204	0.00522717	0.00444796	0.00475884	0.00400018	0.00719265	0.00437016	0.00383439	0.00745028	0.00652562	0.00462454	0.00703603	0.0038937	0.00564862	0.00528292	0.00517277	0.0226853	0.00513869	0.00579457	0.00890497	0.0033107	0.00652885	0.00491852	0.00556608
N255	LysoPC(14:1) sn-2	2	-	HMDB0010380			0.000199595	0.000233439	0.000724732	0.000138191	0.00045142	0.000160193	0.000936552	0.000369112	0.000406886	0.000186221	0.000294377	0.000303684	0.000182551	0.000337474	0.000414679	0.00015459	0.000401975	0.000200493	0.000300205	0.000379355	0.000307262	0.000293707	0.000408628	0.000261633	0.00051108	0.000139865	0.000179375	0.000459071	0.000414071	0.000286119	9.2381e-05	0.0001511	0.000348742	0.000363098	0.00032011	0.000396426	0.000380034	0.000280622	0.000407989	0.000195737	0.000416222	0.000319655	0.000389475
N256	LysoPC(16:0) sn-1	2	-	HMDB0010382			0.0104164	0.014733	0.0309258	0.0111404	0.0223937	0.0136828	0.0558619	0.0229644	0.0143558	0.0110262	0.0199319	0.0124522	0.0103021	0.0173436	0.0166848	0.0153736	0.0191854	0.0116312	0.0242882	0.0176331	0.0163812	0.0131888	0.0137568	0.0113433	0.0204421	0.013269	0.0109324	0.0214422	0.0193955	0.0150193	0.0216913	0.0110262	0.0164479	0.0157746	0.0153764	0.0748773	0.0158798	0.0173719	0.024927	0.00911477	0.0193507	0.0143931	0.0183379
N257	LysoPC(16:0) sn-2	2	-	HMDB0010382			0.000531497	0.000876011	0.00182257	0.000623505	0.00119511	0.00100703	0.00412473	0.00136959	0.00104232	0.00066835	0.00111287	0.000725612	0.000664054	0.000941188	0.00112058	0.000782866	0.0012677	0.000674382	0.00160293	0.000875727	0.000811892	0.000734114	0.00107525	0.000692328	0.00144988	0.000758542	0.000554078	0.00146398	0.00142964	0.0009456	0.00144093	0.00057028	0.00120089	0.00101898	0.000951573	0.00141544	0.00106291	0.00100462	0.00179909	0.000606364	0.00114995	0.000884808	0.00116671
N258	LysoPC(18:0)	2	-	HMDB0010384			0.00228125	0.00274074	0.00468037	0.00155925	0.00444083	0.00188007	0.00325481	0.00246474	0.0020922	0.00248627	0.00251226	0.00175641	0.001351	0.00370662	0.0023371	0.00116914	0.00299711	0.00236244	0.00461269	0.00317838	0.00260205	0.00350068	0.0021081	0.00296178	0.00318835	0.00292324	0.00128831	0.0048024	0.00220597	0.0028172	0.00692952	0.00118937	0.00267736	0.00250393	0.00198549	0.00264309	0.00152312	0.00385333	0.00270248	0.00196821	0.0024614	0.00211425	0.00317514
N259	LysoPE(20:3) sn-1	2	-	HMDB0011514			0.00154189	0.00184202	0.00341592	0.00082265	0.0012667	0.00368714	0.0075237	0.00406934	0.00250305	0.00266521	0.00372932	0.00137941	0.00227268	0.00142719	0.00200312	0.00172272	0.00307016	0.00134206	0.00405164	0.00142366	0.00177045	0.00219794	0.00142165	0.0013617	0.00305238	0.00284374	0.00101395	0.00103554	0.00282085	0.00206422	0.00333495	0.00132201	0.00262235	0.00113343	0.00184297	0.00201558	0.00174173	0.00141604	0.00564762	0.00128312	0.00669388	0.00341452	0.00099057
N260	LysoPE(20:3) sn-2	2	-	HMDB0011514			0.000159302	9.57207e-05	0.000105592	3.23923e-05	8.63285e-05	0.000261628	0.000143439	0.000222366	0.000136742	0.000114741	0.000199017	8.95285e-05	0.000129881	5.92725e-05	0.000118437	0.000106528	0.000293813	0.000108713	0.000255391	6.23067e-05	7.5762e-05	9.88785e-05	0.000192326	7.52888e-05	0.000178161	0.000108307	2.55756e-05	3.55219e-05	0.000143147	0.000132327	0	5.09359e-05	0.000136674	4.42882e-05	9.98524e-05	0.000144366	0.00013873	3.54564e-05	0.000222559	7.78168e-05	0.000536217	0.000156847	0
N261	LysoPE(20:4) sn-1	2	-	HMDB0011517			0.027142	0.0264129	0.0667014	0.0209045	0.0552577	0.0360883	0.0643388	0.0678536	0.0406192	0.0570159	0.101459	0.0178035	0.041474	0.0273117	0.0361611	0.0341615	0.0398399	0.0374037	0.06559	0.0293322	0.0356042	0.0306321	0.0271944	0.0302002	0.0673283	0.0821107	0.0276368	0.0205797	0.0315059	0.0384713	0.0665214	0.0274925	0.0441469	0.0304573	0.0359036	0.061074	0.0373207	0.0352592	0.0596655	0.0229312	0.024809	0.0407712	0.038438
N262	LysoPE(20:4) sn-2	2	-	HMDB0011517			0.00227154	0.00199232	0.00513423	0.00214349	0.00504556	0.00277916	0.0045539	0.00588473	0.00366039	0.00461167	0.00786872	0.00159592	0.00332414	0.00191368	0.00359348	0.00265174	0.00241487	0.0031315	0.00504912	0.00272105	0.00301444	0.00213274	0.00230991	0.0023923	0.00550898	0.00662527	0.00231639	0.00204767	0.00272988	0.00315468	0.00686155	0.002171	0.0031103	0.00244512	0.00272591	0.00358588	0.00296661	0.00274236	0.00458305	0.0035695	0.00503456	0.00328984	0.00334341
N263	LysoPE(20:5) sn-1	2	-	HMDB0011519			0.00160934	0.00884048	0.00233125	0.000819608	0.00164477	0.00877807	0.00734679	0.00501042	0.001931	0.00288491	0.00167003	0.000812459	0.00199245	0.00451221	0.00371588	0.00300715	0.0024228	0.0044788	0.00312244	0.00784559	0.00623533	0.00126872	0.00410695	0.00229328	0.00242675	0.00414401	0.00661597	0.0152214	0.00292982	0.000926599	0.00117704	0.000937795	0.00265523	0.000645107	0.00200425	0.0132193	0.0104576	0.002148	0.00240312	0.000951858	0.00277024	0.0015053	0.00283433
N264	LysoPE(20:5) sn-2	2	-	HMDB0011519			8.06992e-05	0.00070395	0.000113524	9.37372e-05	0.000144858	0.000708138	0.000404477	0.000169777	0.000157155	0.000102673	6.44056e-05	0	0.000104525	0.000374255	0.000194485	0.000125648	0.000109263	0.000234767	7.2389e-05	0.000587302	0.000411587	0	0.000223791	9.46716e-05	0.000220042	0.000403766	0.000587647	0.00155901	8.51562e-05	0	4.01758e-05	8.70544e-05	0.000102171	0	0.000133823	0.00111196	0.000631062	9.58357e-05	0.000126966	0	7.59324e-05	6.23434e-05	0.000570093
N265	LysoPE(22:0) sn-1	2	-	HMDB0011520			0.00137541	0.00141897	0.00185611	0.00131131	0.00240983	0.00169158	0.00157396	0.00133267	0.000929204	0.001242	0.00143735	0.00106204	0.000836001	0.00146529	0.00120733	0.00071655	0.00112821	0.00124316	0.00153141	0.00101438	0.00144142	0.00122344	0.000909279	0.00108728	0.00150483	0.00158086	0.000904327	0.00163031	0.00111515	0.000779194	0.00194363	0.000963502	0.000804044	0.000751882	0.000960317	0.00106677	0.000857871	0.000967144	0.00104247	0.00114942	0.000939782	0.000929652	0.00101849
N267	LysoPE(22:5) sn-1	2	-	HMDB0011524			0.00136267	0.00321129	0.00477235	0.00126072	0.00192202	0.00448713	0.00940032	0.0039771	0.00150193	0.00242341	0.00324028	0.00110838	0.00317766	0.0012832	0.00182722	0.00119849	0.00260119	0.00156339	0.00487236	0.00140889	0.00206612	0.00122624	0.00460403	0.00184665	0.00369653	0.00475092	0.00200188	0.00155026	0.00279312	0.00140018	0.0031843	0.00177557	0.00374045	0.00143142	0.00131635	0.00371114	0.00168512	0.00123388	0.00555408	0.00108874	0.00219706	0.00236983	0.00252298
N268	LysoPE(22:5) sn-2	2	-	HMDB0011524			0.0011428	0.00154745	0.00357624	0.000908141	0.00225827	0.00140184	0.00320229	0.00266041	0.00204065	0.00183553	0.00203745	0.00107863	0.000993356	0.00141806	0.00277898	0.00185575	0.00201442	0.0018645	0.0022441	0.00170271	0.00203914	0.000889673	0.00153456	0.00137435	0.00366675	0.0032533	0.00199038	0.00223355	0.00170577	0.00138896	0.00343232	0.00103249	0.00107699	0.00165905	0.0011205	0.00569333	0.00217498	0.00157003	0.00134637	0.000948549	0.00106635	0.00144498	0.00284342
N269	LysoPE(22:6) sn-1	2	-	HMDB0011525			0.0254027	0.0318271	0.079812	0.0191768	0.0478792	0.0266945	0.0679655	0.0592277	0.0424882	0.0393458	0.0422399	0.0217751	0.0218069	0.031341	0.0624053	0.0436361	0.0464492	0.0403507	0.0458848	0.038581	0.0443342	0.0195246	0.0339791	0.0328855	0.0796879	0.0754971	0.0431423	0.0472744	0.0358899	0.034667	0.069718	0.0212776	0.0225559	0.0343208	0.0253888	0.141733	0.0435988	0.0362857	0.0297431	0.0226316	0.0196775	0.0310551	0.063542
N270	LysoPE(22:6) sn-2	2	-	HMDB0011525			0.00226626	0.00239527	0.00552402	0.00202526	0.00426261	0.00208502	0.00498775	0.00434036	0.00320663	0.00317447	0.00318203	0.00184789	0.00161973	0.00269437	0.00586936	0.00347002	0.00249992	0.00317752	0.00378311	0.00312267	0.00366196	0.00152095	0.00255206	0.00249819	0.00635253	0.00546521	0.00330388	0.0038947	0.00319769	0.00298173	0.00742592	0.00165512	0.00164937	0.00286285	0.00195822	0.00669604	0.00338804	0.00276917	0.00221854	0.00427925	0.00411115	0.00246146	0.00546127
N271	LysoPE(16:0) sn-1	2	-	HMDB0011503			0.0146635	0.0385576	0.0572	0.0111368	0.0239063	0.017474	0.116285	0.0432808	0.0202537	0.0265662	0.0291539	0.0139041	0.0190113	0.021515	0.0238676	0.0173854	0.0307922	0.0126687	0.0364629	0.0266775	0.0209944	0.0140318	0.0434526	0.0139423	0.0372043	0.0436176	0.0187669	0.0238993	0.0225478	0.0196784	0.060531	0.0104869	0.0195606	0.0222009	0.0190082	0.0346012	0.0225884	0.0172315	0.0477714	0.0110542	0.0222174	0.0161403	0.0460288
N272	LysoPE(16:0) sn-2	2	-	HMDB0011503			0.00107641	0.00228197	0.00320943	0.000720839	0.00159501	0.00105614	0.00428436	0.00310596	0.00132583	0.00173335	0.00232738	0.00106366	0.00139301	0.00136462	0.00172677	0.00170679	0.00288596	0.000961138	0.00221316	0.0017846	0.00143453	0.00115104	0.00113549	0.00104983	0.00285307	0.00280235	0.00132906	0.00167115	0.00159191	0.00147466	0.00575091	0.000666817	0.00154161	0.00147962	0.00119058	0.00617508	0.00177099	0.00118115	0.00215422	0.000639932	0.00187588	0.00119453	0.00345833
N273	LysoPE(16:1e)	2	-	HMDB0011152			0.00576431	0.0104684	0.012034	0.00628374	0.0121012	0.00529767	0.0216525	0.0109166	0.00430042	0.00508587	0.0109773	0.0115287	0.00319503	0.0100981	0.0105733	0.00512698	0.0060423	0.0108913	0.014873	0.0123205	0.008676	0.00987304	0.00432964	0.00536606	0.009855	0.00769877	0.00723128	0.0223356	0.00956817	0.00415123	0.0111472	0.0047731	0.0056146	0.00678129	0.00871577	0.0304059	0.0074053	0.00725284	0.00740533	0.0090413	0.00578417	0.00481084	0.0089461
N274	LysoPE(18:0) sn-1	2	-	HMDB0011129			0.0149371	0.0203091	0.0244537	0.0123129	0.0272687	0.0216221	0.0501761	0.07022	0.0183164	0.0244126	0.035531	0.0133112	0.0240215	0.0257457	0.0267045	0.00698005	0.0473949	0.014573	0.0576272	0.021712	0.0176366	0.0158068	0.0176645	0.0142731	0.038473	0.0259411	0.0138598	0.0292392	0.0193934	0.0180609	0.0529073	0.0116005	0.0271931	0.0192425	0.0195293	0.0270682	0.0265329	0.0187205	0.0203189	0.0138474	0.0361544	0.0169487	0.0397552
N275	LysoPE(18:0) sn-2	2	-	HMDB0011129			0.00114809	0.00165486	0.00177631	0.000915107	0.00183995	0.00137736	0.00732764	0.00452603	0.00153101	0.00155786	0.00286919	0.000900921	0.00185365	0.00212072	0.00164621	0.00118613	0.00294086	0.000942263	0.00453875	0.00143168	0.00127953	0.00147612	0.00134618	0.00117466	0.00282564	0.00223821	0.00136882	0.0022876	0.00187417	0.00138467	0.00385393	0.00100529	0.00245742	0.00144835	0.00169407	0.00628788	0.00202134	0.0017988	0.00196011	0.00118393	0.00335431	0.00136697	0.00288189
N276	LysoPE(18:1) sn-1	2	-	HMDB0011505			0.00899942	0.0177732	0.021975	0.00650996	0.0149182	0.0189545	0.0460476	0.0502691	0.0127928	0.0229877	0.0382518	0.0110595	0.0145925	0.014875	0.0124254	0.0103295	0.0204861	0.00989985	0.0215443	0.0134353	0.0099208	0.0170517	0.0154248	0.00971908	0.0206801	0.0268711	0.0122845	0.0125266	0.016432	0.0125705	0.0277197	0.00551626	0.0191869	0.00719542	0.0120734	0.0228809	0.0233008	0.00976133	0.0400604	0.00771542	0.0299325	0.0137431	0.0138151
N277	LysoPE(18:1) sn-2	2	-	HMDB0011505			0.000776196	0.00134364	0.00216662	0.000610896	0.000722489	0.00114618	0.0035847	0.00323662	0.000902444	0.00208087	0.00246883	0.000760576	0.00122974	0.00113876	0.000811041	0.000564489	0.00136677	0.000678748	0.00223412	0.000871788	0.000722831	0.00111874	0.00237893	0.00042007	0.00144853	0.00244102	0.000855394	0.000982873	0.00158448	0.000669847	0.00192018	0.000362926	0.00155102	0.00057629	0.000945366	0.00118899	0.00158178	0.000713904	0.004216	0.000667363	0.00182187	0.00092395	0.00102189
N278	LysoPE(18:2) sn-1	2	-	HMDB0011507			0.03077	0.0551277	0.0349257	0.0316761	0.0508731	0.0480499	0.0726303	0.101459	0.0319386	0.0571273	0.0925247	0.0456134	0.0458042	0.0450718	0.0299169	0.0245637	0.0429855	0.0275687	0.0775967	0.0424793	0.0227061	0.0372365	0.0569447	0.0372127	0.0506596	0.0563878	0.031421	0.0268738	0.0489809	0.0514697	0.0544066	0.0172252	0.0722224	0.0185693	0.0424305	0.0571766	0.0821731	0.0268527	0.0563213	0.0199763	0.0979245	0.0605065	0.0403073
N279	LysoPE(18:2) sn-2	2	-	HMDB0011507			0.00248673	0.00427771	0.00318582	0.00347786	0.0046519	0.00406111	0.00613259	0.00891626	0.00319397	0.00576578	0.00770107	0.00408326	0.00390784	0.00359206	0.00253517	0.00230759	0.00335882	0.0026148	0.00635983	0.00421705	0.00200176	0.00318453	0.00499526	0.00300354	0.00399771	0.00533593	0.00267228	0.00232195	0.00468356	0.00470979	0.00452359	0.00144109	0.00574434	0.00170953	0.00361878	0.00451434	0.00896095	0.00224122	0.00458689	0.00199945	0.0142319	0.00552134	0.00350206
N114	FA 10:0	2	-	HMDB0000511			0.0380651	0.0511072	0.145476	0.0280287	0.189501	0.0789722	0.0593229	0.0512959	0.0466431	0.0564806	0.0552304	0.0497404	0.027944	0.192412	0.0591077	0.0258105	0.0539412	0.0483726	0.0701373	0.0578681	0.0473916	0.0608343	0.04588	0.0634298	0.0597054	0.0861402	0.0674154	0.0451308	0.0434806	0.0231388	0.0549682	0.0439406	0.0345904	0.0507262	0.0285114	0.0858575	0.0450561	0.0443677	0.0270529	0.0402206	0.0990061	0.0570524	0.197997
N115	FA 10:0;O	2	-		21488		0.00847906	0.00134475	0.00866568	0.00347398	0.0127923	0.0119055	0.00533989	0.00253709	0.00771612	0.00636209	0.00772437	0.00848097	0.00281553	0.00852848	0.00479579	0.00353088	0.00306873	0.00895959	0.0194338	0.00617333	0.00666573	0.0109286	0.00560082	0.0148701	0.0147372	0.00558099	0.00778002	0.00495241	0.0127498	0.00380852	0.00506433	0.00704402	0.00269474	0.00861533	0.00207472	0.00609557	0.00313189	0.00454483	0.00211173	0.00761059	0.005421	0.00906035	0.0306155
N116	FA 10:1	2	-	HMDB0030031			0.0395101	0.00996934	0.0838162	0.0298258	0.109203	0.0611882	0.0264248	0.0166603	0.0239478	0.0231748	0.0396416	0.0292733	0.0295122	0.0746826	0.0407389	0.0214529	0.0365692	0.0374346	0.0847454	0.0480313	0.0325592	0.0553818	0.0309964	0.0930215	0.0566833	0.022154	0.0413804	0.0222157	0.0670498	0.0214519	0.00950412	0.0324888	0.0271388	0.0427664	0.0145043	0.0234975	0.0297963	0.0356185	0.00813401	0.0341122	0.0375137	0.0628328	0.134658
N117	FA 11:0	2	-	HMDB0000947			0.00301206	0.0029908	0.00771641	0.00306038	0.00527367	0.00400859	0.0104946	0.00443718	0.00373726	0.00452556	0.00368499	0.00434296	0.00261263	0.00675459	0.00468057	0.00321351	0.00346504	0.00360988	0.00427595	0.00514844	0.00427315	0.0035877	0.00382813	0.00227501	0.00337877	0.00634049	0.0062266	0.00483734	0.00341268	0.00119035	0.0025831	0.00303277	0.00336826	0.00446354	0.00373178	0.00477716	0.00415565	0.00348633	0.00357994	0.00323388	0.00482866	0.00434243	0.00480388
N118	FA 12:0	2	-	HMDB0000638			0.0583167	0.0374877	0.213556	0.0778178	0.188161	0.252655	0.133768	0.127353	0.0580803	0.150722	0.124025	0.133061	0.0586631	0.150974	0.0918639	0.194571	0.0848341	0.144457	0.203258	0.111178	0.100618	0.0922463	0.10058	0.143679	0.10358	0.150313	0.0969568	0.0847724	0.0895188	0.121014	0.238967	0.0782529	0.0514332	0.0891707	0.0512938	0.122297	0.104608	0.0692751	0.0541969	0.0668673	0.0976682	0.0850013	0.145194
N119	FA 13:0-1	2	-	HMDB0000910			0.00858138	0.00513506	0.00973768	0.00533247	0.0102057	0.00646105	0.00847228	0.00545254	0.00529802	0.00611179	0.00464496	0.00766346	0.00321593	0.0145174	0.0158733	0.00389339	0.00461499	0.013719	0.00725007	0.014873	0.0118064	0.00491151	0.0118963	0.0110581	0.0111976	0.00998274	0.0192831	0.0539571	0.00661941	0.00272182	0.00472277	0.00442158	0.00362262	0.00631547	0.00522628	0.0193789	0.0150335	0.00822892	0.00416947	0.00706794	0.00536119	0.00663232	0.0105686
N120	FA 13:0-2	2	-	HMDB0000910			0.00595781	0.00448312	0.0164446	0.00589763	0.0097961	0.0101385	0.010924	0.00921745	0.00555669	0.00732941	0.00719721	0.00697296	0.0052851	0.00564818	0.00648908	0.00313133	0.00569987	0.00597877	0.00905235	0.00734094	0.00716403	0.00656235	0.00538009	0.0103208	0.00837927	0.00974169	0.00526402	0.00606179	0.00611448	0.00276565	0.00420827	0.00474626	0.00486525	0.00630817	0.00665102	0.00729464	0.00636329	0.00619459	0.00505528	0.00474292	0.00562232	0.00700494	0.00834219
N122	FA 14:0	2	-	HMDB0000806			0.414107	0.198964	1.09516	0.391238	0.51985	1.05954	0.841811	1.43445	0.387581	0.641313	0.915697	0.639032	0.358164	0.49499	0.618985	0.875033	0.410033	0.536945	1.12995	0.407692	0.404494	0.552067	0.346068	0.531416	0.690466	0.787295	0.433974	0.489989	0.559707	0.213666	0.200871	0.328935	0.420974	0.451687	0.274623	2.03908	0.864134	0.374318	0.270755	0.38951	0.633943	0.484465	0.679448
N123	FA 14:1	2	-		5362745		0.0157143	0.00330187	0.115413	0.0108365	0.020541	0.0776314	0.0370568	0.0389013	0.0139634	0.0437862	0.0272921	0.0221848	0.0132923	0.0173169	0.0358967	0.0165199	0.0296667	0.0162388	0.0510934	0.0272769	0.0245586	0.022199	0.0190893	0.0472882	0.0169267	0.0490267	0.0367184	0.0381165	0.0199455	0.00889816	0.00755114	0.0113729	0.0106062	0.0185949	0.00656845	0.0232198	0.0471516	0.0252418	0.0165143	0.0135345	0.0435538	0.0221067	0.0540371
N124	FA 14:1; O2	2	-		14541790		0.00155868	0.00071729	0.00700443	0.000786271	0.0021204	0.00522603	0.00237736	0.00112952	0.00244477	0.00306469	0.0037908	0.00200272	0.000667574	0.000622319	0.00189549	0.000247501	0.00152035	0.00225746	0.00210028	0.000834304	0.00109034	0.00185271	0.000997208	0.00165647	0.00648661	0.00231699	0.00120841	0.00157756	0.00101627	0.00093622	0.00176402	0.00168814	0.0032483	0.0011861	0.0011772	0.00119924	0.00253	0.00169825	0.000946256	0.000796551	0.00135064	0.00227869	0.00304426
N125	FA 14:2	2	-		5312403		0.0420271	0.00914579	0.053481	0.0392833	0.111779	0.0864576	0.0213736	0.0217373	0.0186035	0.0381883	0.0358982	0.0321963	0.0369436	0.138471	0.0329755	0.0489573	0.032742	0.0432769	0.0842421	0.0381205	0.035673	0.0520762	0.0247726	0.0881606	0.0938791	0.0261478	0.0287705	0.0376614	0.0517513	0.0612458	0.00905299	0.0328273	0.0153232	0.0416811	0.00962132	0.0299014	0.0153324	0.0254648	0.00876939	0.0358287	0.0429053	0.0557815	0.117389
N126	FA 15:0	2	-	HMDB0000826			0.0866634	0.0418803	0.128665	0.0629292	0.0915756	0.0850678	0.0839186	0.135814	0.0606392	0.0804299	0.0997255	0.0639111	0.0469499	0.0620946	0.0872992	0.0289652	0.0527602	0.0530143	0.106567	0.0584663	0.0506543	0.0696089	0.0437154	0.054155	0.103626	0.0725789	0.0443144	0.0664645	0.0571567	0.0593436	0.0247337	0.0492263	0.0547728	0.0628703	0.0396957	0.0635614	0.0683517	0.05245	0.0304359	0.0534215	0.0473666	0.0503489	0.0705742
N127	FA 15:1	2	-	HMDB5312411			0.0148355	0.00753499	0.0285876	0.0101858	0.0179338	0.0221794	0.0148208	0.0297138	0.00955355	0.0146985	0.0173978	0.0116083	0.00692297	0.0238655	0.013355	0.0146639	0.00941425	0.0147759	0.0199502	0.0168608	0.0148004	0.0142191	0.0113692	0.0183091	0.0185509	0.0184219	0.0132424	0.0303327	0.0120902	0.00548474	0.00524923	0.0084586	0.0112755	0.00867314	0.00824622	0.0304166	0.0174582	0.0110851	0.00650663	0.0112821	0.0127451	0.0112744	0.0185184
N128	FA 16:0	2	-	HMDB0000220			6.20807	2.60495	9.70989	6.40489	5.91066	9.72196	6.81303	13.6175	6.81032	7.04886	12.0459	6.71607	5.54408	6.0243	7.78973	8.11353	6.35049	7.46807	12.8595	4.80672	5.04385	7.26097	4.06349	8.06351	11.5508	5.38976	5.14955	5.77569	9.71907	7.42467	3.40406	6.11115	6.11236	7.73288	3.36061	7.47393	9.58749	6.39469	4.651	6.86775	7.06969	6.64282	9.97892
N129	FA 16:1	2	-	HMDB0003229			1.31918	0.253257	5.03893	1.01397	1.26433	3.56953	1.44308	3.04535	1.45637	2.11698	2.60718	0.975806	0.939734	1.2737	1.75117	1.74976	1.25698	1.23132	3.57007	1.07411	1.27529	1.42816	0.605821	1.63531	2.20259	2.57415	1.40926	1.82577	1.43455	1.18004	0.412265	0.779363	0.851108	1.19845	0.470931	1.83649	1.87899	1.28942	0.848062	1.18094	1.52215	1.27441	2.59658
N130	FA 16:2	2	-		5312420		0.0516427	0.0191873	0.0932921	0.0653701	0.0630625	0.0649531	0.0501962	0.177594	0.0388922	0.0661761	0.102018	0.0536209	0.0537278	0.0830464	0.0546266	0.0561988	0.0440168	0.0432188	0.154472	0.0429867	0.0398326	0.0597524	0.0284491	0.0732679	0.0815315	0.0595815	0.0494857	0.0787776	0.0786893	0.0296378	0.00787585	0.0395043	0.0875402	0.0499049	0.0274899	0.0866902	0.128979	0.0374417	0.0225035	0.0446789	0.0665817	0.0588377	0.0943009
N131	FA 16:2; O	2	-		10149565		0.00546603	0.00133605	0.0062483	0.00413765	0.00791126	0.00663955	0.00498039	0.002322	0.00310506	0.00360514	0.00453472	0.00736204	0.00332292	0.00809956	0.00373473	0.00237451	0.00293596	0.00542615	0.0131545	0.00516202	0.00469304	0.00569555	0.00317906	0.0103391	0.0115498	0.00259202	0.00399361	0.00414671	0.00742702	0.0072135	0.00172515	0.00484289	0.00348105	0.00521172	0.00292086	0.00447341	0.00271192	0.00351031	0.00224579	0.00554854	0.0052335	0.00803034	0.0234708
N132	FA 16:3	2	-		5282809		0.0177003	0.00539607	0.043412	0.012504	0.0178641	0.0353236	0.0151357	0.021024	0.0110391	0.0148216	0.0231425	0.0121907	0.0176616	0.0240268	0.0154403	0.0130033	0.0174528	0.0183319	0.0319019	0.0118188	0.0178578	0.0201191	0.00833575	0.0298107	0.0294509	0.0128056	0.0143841	0.0175253	0.0181945	0.00651206	0.00601515	0.0156634	0.0184914	0.0260268	0.00621896	0.0157669	0.0101744	0.0156714	0.00829416	0.01564	0.015457	0.0252132	0.0296367
N133	FA 16:4	2	-		5312429		0.00492435	0.00243075	0.00694698	0.00282475	0.0063316	0.0198806	0.0043205	0.00546065	0.00265606	0.00346007	0.00242994	0.00394702	0.00294775	0.0211551	0.00666833	0.00796214	0.00328368	0.00860773	0.00697679	0.0177034	0.00886923	0.00386052	0.00564462	0.0115285	0.00925179	0.00362394	0.00979214	0.019757	0.00617807	0.0049613	0.00110848	0.00281058	0.00197401	0.00309385	0.00135452	0.0144518	0.00308829	0.00292442	0.000655293	0.00430413	0.00327678	0.00468323	0.00752801
N134	FA 17:0	2	-	HMDB0002259			0.129864	0.0449616	0.138854	0.093746	0.0972701	0.180977	0.0960407	0.176227	0.0932531	0.115482	0.202975	0.10621	0.0525233	0.0990729	0.176583	0.131097	0.0895357	0.109584	0.177608	0.0980595	0.103553	0.121912	0.0783182	0.140159	0.178433	0.10299	0.136008	0.10731	0.132742	0.113367	0.116116	0.107311	0.0905807	0.10606	0.0577844	0.138458	0.135859	0.0996001	0.0467068	0.234278	0.178474	0.103688	0.175543
N135	FA 17:1	2	-		14029776		0.0981939	0.0201557	0.217092	0.0638449	0.0787034	0.190257	0.0753186	0.202841	0.100348	0.118963	0.192245	0.074554	0.0603747	0.0925001	0.150332	0.111868	0.0892226	0.103957	0.223568	0.0680881	0.0917039	0.127791	0.0438263	0.118483	0.214456	0.158612	0.12922	0.104467	0.0977162	0.0942594	0.0386008	0.081544	0.0594158	0.0879495	0.0327886	0.117179	0.194874	0.0867573	0.0421243	0.103216	0.0831972	0.0936877	0.19546
N136	FA 17:2	2	-		54029176		0.00493016	0.00160653	0.00729211	0.00616588	0.00655092	0.00698226	0.00685392	0.0258639	0.00411682	0.0063209	0.0133475	0.00491879	0.00679444	0.00850977	0.00372009	0.007751	0.00505715	0.0042744	0.0168629	0.00425362	0.00318646	0.00755914	0.00260819	0.0123692	0.00829919	0.00649754	0.00350988	0.00473807	0.00660431	0.00647837	0.000695897	0.00393678	0.0146541	0.00573761	0.00378073	0.00748609	0.0156397	0.00384183	0.00257638	0.00473947	0.00813479	0.00682503	0.0102944
N137	FA 18:0	1	-	HMDB0000827			2.22943	1.15754	4.21859	2.40197	2.06205	2.7222	4.78536	3.1726	2.18085	1.91604	2.64465	2.09552	1.26156	2.12153	2.31249	2.74022	1.88489	2.4973	4.27021	2.08035	1.88758	1.78107	3.77059	2.31874	2.73782	1.75255	1.60951	2.09047	2.74614	2.1001	3.09036	2.16014	2.12349	2.30946	1.26101	2.69337	2.28958	2.21873	2.56698	2.04364	2.00313	2.08673	2.79317
N138	FA 18:0; O	2	-	HMDB0112193			0.00857562	0.00791991	0.00891946	0.00794628	0.0120859	0.00845593	0.0116322	0.00858906	0.00643179	0.0081863	0.00694767	0.00777618	0.00478835	0.00758085	0.00951632	0.00939003	0.00880685	0.00665245	0.0134516	0.0109025	0.0091397	0.00644354	0.00700644	0.00600901	0.00876427	0.00449925	0.00625048	0.0138163	0.00682827	0.00566518	0.00814501	0.00562835	0.0102481	0.00750719	0.00806667	0.0094368	0.0104089	0.00891855	0.00633362	0.00673458	0.0103996	0.0075561	0.00758588
N139	FA 18:0; O2	2	-	HMDB0031008			0.000894292	0.00121745	0.00675715	0.000736469	0.00399603	0.00329987	0.00164356	0.00343026	0.00129726	0.00232326	0.0029024	0.00111487	0.000943563	0.00255344	0.00130151	0.00143891	0.00121646	0.00128807	0.00171188	0.00260962	0.00152045	0.00167538	0.0017062	0.00161614	0.000887025	0.00171092	0.00116404	0.00235709	0.0014799	0.00189122	0.000801361	0.00070707	0.00513876	0.00123693	0.00192266	0.00162009	0.00813006	0.00170265	0.00148664	0.00119529	0.00137209	0.00162537	0.00115917
N140	FA 18:1	2	-	HMDB0000207			11.1739	1.91023	21.2656	12.4999	9.1624	18.2472	7.11107	19.6578	13.6767	12.6525	25.5938	8.05842	6.71884	9.82173	11.7988	16.208	10.5275	14.4254	28.4761	5.62168	7.85354	15.5658	4.9869	14.0283	24.9805	12.2358	7.22281	8.43736	16.5419	12.0784	3.85232	8.98039	7.49654	12.6691	3.35984	9.43626	14.1233	9.17002	4.80666	12.9706	10.4979	11.2308	22.8112
N141	FA 18:1; O	2	-		101243096		0.00772326	0.00176582	0.00704547	0.00553025	0.00782137	0.013835	0.00332368	0.00225097	0.00393251	0.00711563	0.00658438	0.0111979	0.00327753	0.00506891	0.00772872	0.00273037	0.00414735	0.00857756	0.0168764	0.00425864	0.00630178	0.00687386	0.0029859	0.0108537	0.0197998	0.0031142	0.00756032	0.00290105	0.00728564	0.00532591	0.00188083	0.00643174	0.00337838	0.0050125	0.00122813	0.00843206	0.00187692	0.00450384	0.00112954	0.00752504	0.0060087	0.00697006	0.0186346
N142	FA 18:2	2	-	HMDB0000673			11.4297	2.46399	19.1771	14.5938	12.6038	14.8912	8.28158	24.9283	9.28853	12.4112	23.8889	9.80567	17.8417	14.3302	9.91198	5.81545	8.05967	10.7546	31.568	6.88603	6.59467	16.7588	5.41352	15.2642	26.209	9.94928	6.49044	9.502	14.046	15.3565	2.39686	10.6158	17.1978	14.8726	5.36591	10.2407	21.2731	8.96542	4.62165	10.6976	13.3687	12.4385	24.4149
N143	FA 18:2; O	2	-	HMDB0004667			0.00915138	0.002907	0.0200745	0.00540691	0.0071399	0.00903623	0.0412258	0.0409641	0.0047629	0.00969023	0.0204459	0.00730926	0.00641788	0.0165473	0.00510661	0.00202944	0.00438004	0.00377905	0.00883408	0.00746807	0.00411587	0.00701899	0.00636419	0.00578547	0.0161174	0.0105526	0.00541396	0.0340198	0.00692779	0.010102	0.00666563	0.00375049	0.0283871	0.0204518	0.00740914	0.00662501	0.0518808	0.00679973	0.00388572	0.0052088	0.010573	0.00721735	0.125989
N144	FA 18:2; O2	2	-		88100240		0.0310064	0.0191941	0.0939531	0.01006	0.0441837	0.0426212	0.0425985	0.0164968	0.0486126	0.0234558	0.0819802	0.0159469	0.00688718	0.0264059	0.0170339	0.00277326	0.0120704	0.0253969	0.0289747	0.0179912	0.0136905	0.0253948	0.0374538	0.0209444	0.0345486	0.032289	0.0164638	0.0251556	0.0217796	0.0187898	0.0319385	0.0223135	0.0365746	0.0142105	0.0159864	0.0108717	0.0237867	0.0280807	0.00969763	0.0130941	0.0278567	0.0303877	0.132491
N145	FA 18:3	2	-	HMDB0030962			0.635573	0.193196	1.08631	1.2563	1.18281	3.27412	1.29266	4.03891	0.784673	1.42207	2.20692	1.07718	1.71137	1.64146	0.643777	1.55775	1.14999	0.747989	3.76705	0.769376	0.609849	1.43824	1.08319	2.84104	1.52964	1.05949	0.759447	0.779991	1.21546	1.194	0.153271	0.60758	2.71417	1.07838	0.654886	1.4481	2.81177	0.736995	0.367508	1.06269	1.46214	1.03881	1.62628
N146	FA 18:3;O2	2	-		53838077		0.00949592	0.0164755	0.0151523	0.00788998	0.0141306	0.00936465	0.0115109	0.00449533	0.00883905	0.00900467	0.0535835	0.00957019	0.00348948	0.0149478	0.00690711	0.00201727	0.00352817	0.00969314	0.00857306	0.0553204	0.0049075	0.0127986	0.0107734	0.0122088	0.00937717	0.00478742	0.00878933	0.0121993	0.00952186	0.00625767	0.00454183	0.00578224	0.016582	0.00922504	0.00958598	0.00667335	0.0173661	0.00722322	0.00303233	0.00419061	0.0308819	0.0126957	0.0167044
N147	FA 18:4	2	-		52921799		0.00757285	0.00654978	0.0177676	0.00764091	0.0135757	0.0437014	0.0550332	0.151125	0.0133657	0.0194536	0.0230448	0.00664357	0.0282301	0.026426	0.0115279	0.0230375	0.0232676	0.0146866	0.0275339	0.0236878	0.0163949	0.0100612	0.010855	0.0292181	0.0132402	0.012957	0.0202229	0.0257042	0.0136788	0.00544272	0.0023399	0.00943863	0.0455731	0.00776427	0.00774389	0.0390914	0.046556	0.00900521	0.00720994	0.00997746	0.0249724	0.0128996	0.0157349
N148	FA 19:0	2	-	HMDB0000772			0.00917645	0.0065941	0.016517	0.00576902	0.00824465	0.0141914	0.0151754	0.0140187	0.00828931	0.00808775	0.011515	0.00800164	0.00492485	0.00754346	0.0128236	0.00664284	0.00741151	0.00787714	0.0103517	0.00910105	0.00906068	0.00733287	0.00717751	0.00959298	0.0103524	0.00753996	0.0115042	0.0109616	0.0108741	0.00738337	0.0166984	0.00950576	0.00730488	0.00815484	0.00630408	0.0327121	0.00830938	0.00902355	0.0065612	0.00892858	0.00818253	0.00772716	0.0140442
N149	FA 19:1	2	-	HMDB0302287			0.025604	0.00546092	0.0515489	0.0150067	0.0158336	0.0385965	0.0145641	0.0375407	0.0280672	0.0244453	0.0418564	0.0170354	0.00961808	0.0194678	0.0239656	0.0286401	0.0200012	0.0330713	0.0562882	0.0168859	0.0185119	0.0334056	0.0153358	0.0356975	0.049209	0.0236825	0.022221	0.0183849	0.0251441	0.0214875	0.0236693	0.0199482	0.0123483	0.0191745	0.00627075	0.0471125	0.02221	0.0214062	0.00846577	0.0234963	0.0202558	0.0172352	0.0564251
N150	FA 20:0	2	-	HMDB0002212			0.0147637	0.0122956	0.0284004	0.0154132	0.0181714	0.0242751	0.0175671	0.0579086	0.0175862	0.016908	0.0375514	0.0170309	0.00979722	0.0163493	0.0242097	0.00682054	0.0143039	0.0178979	0.0247752	0.0153314	0.0146407	0.0121208	0.0218592	0.0183168	0.017593	0.0151981	0.0143256	0.0217293	0.0223068	0.0137753	0.0273559	0.0127978	0.0250128	0.0146296	0.00903206	0.0178078	0.0345728	0.0156729	0.00994274	0.0142058	0.0185594	0.0127775	0.0217231
N151	FA 20:1	2	-		5312547		0.102329	0.0224966	0.18693	0.0568152	0.0623909	0.114495	0.0906965	0.196664	0.128045	0.0892472	0.168099	0.0622054	0.0352237	0.0760843	0.096508	0.0918933	0.0422058	0.135793	0.226675	0.0482186	0.0624573	0.13326	0.0388446	0.106441	0.209085	0.0806322	0.0673748	0.0826087	0.13903	0.0970677	0.0927499	0.0655634	0.0414587	0.0919377	0.0208323	0.101421	0.0905667	0.0741206	0.0522952	0.103593	0.0804565	0.0544513	0.207915
N152	FA 20:2	2	-	HMDB0005060			0.158081	0.0461665	0.205794	0.142501	0.0940372	0.158566	0.0939073	0.214142	0.149953	0.138889	0.201731	0.129578	0.089721	0.107164	0.120759	0.172811	0.0802319	0.170677	0.450554	0.080017	0.0865846	0.221035	0.0511544	0.192828	0.332598	0.124732	0.0824696	0.0904184	0.198214	0.158489	0.102105	0.087221	0.108567	0.135289	0.0442957	0.176304	0.111356	0.128516	0.0568466	0.132159	0.14832	0.119371	0.300877
N154	FA 20:3	2	-	HMDB0246847			0.154177	0.0505373	0.23928	0.121828	0.124238	0.206325	0.140355	0.432096	0.151922	0.147825	0.214533	0.103503	0.129781	0.121968	0.159387	0.202667	0.151172	0.154687	0.357523	0.0815389	0.111514	0.181174	0.0533424	0.149263	0.314704	0.130177	0.0724928	0.110765	0.171858	0.13223	0.0508945	0.0965079	0.214167	0.154658	0.0676827	0.147203	0.140796	0.121956	0.0814826	0.123879	0.290958	0.151522	0.194776
N155	FA 20:4	2	-	HMDB0001043			0.839687	0.58664	2.40209	0.471178	1.46324	0.755742	1.02892	1.661	0.554132	0.563888	1.07591	0.418342	0.804315	0.903332	1.16802	0.615488	1.03894	1.03865	1.24712	0.586101	0.93752	0.869665	0.278728	0.792506	1.6086	0.871677	0.417327	0.941153	0.608388	0.621631	0.680362	0.854828	1.26712	1.52995	0.521143	0.7015	1.10785	1.07089	0.413534	0.538987	0.574697	0.721594	1.53808
N156	FA 20:5	2	-	HMDB0001999			0.0842308	0.133707	0.192042	0.0345369	0.103886	0.192878	0.143208	0.432728	0.0559249	0.063225	0.0466168	0.0349052	0.063089	0.236822	0.187301	0.194095	0.0791986	0.164997	0.145431	0.201033	0.190768	0.0679489	0.0771012	0.136836	0.129708	0.0911473	0.148081	0.944568	0.110483	0.0422778	0.0434155	0.0472365	0.138442	0.0700477	0.0488246	0.388907	0.291032	0.102116	0.0214779	0.0499193	0.0614987	0.0389431	0.0973763
N157	FA 20:5; O2	2	-				0.0011766	0.0014984	0.00681929	0.000544152	0.00193583	0.00188076	0.00216307	0.000747785	0.00205951	0.000723547	0.00219964	0.000491512	0.000616503	0.00097331	0.00171673	0.000213958	0.00105105	0.00124396	0.00127463	0.00117113	0.00143604	0.00144612	0.000785106	0.0012163	0.00175992	0.00131313	0.00139728	0.00141136	0.000865913	0.000695014	0.00105979	0.00130887	0.00254533	0.00101058	0.00112658	0.00113612	0.000801672	0.00186781	0.00151574	0.000391475	0.00059961	0.00153614	0.0026981
N158	FA 20:6	2	-				0.00249904	0.0026839	0.0050013	0.00195291	0.00662069	0.0028504	0.00237188	0.0030338	0.00498229	0.00191124	0.00176303	0.00196364	0.0016023	0.0053213	0.002364	0.00107711	0.00489899	0.00163071	0.00305787	0.00431588	0.00190793	0.0033339	0.00198244	0.00275075	0.00113855	0.00298942	0.00248092	0.00200715	0.00194015	0.000885694	0.00348702	0.00095092	0.00268375	0.00200904	0.00208572	0.00308669	0.00586562	0.00264554	0.00159194	0.00183867	0.00126555	0.00240395	0.0043624
N159	FA 21:0	2	-	HMDB0002345			0.00134349	0.00102503	0.00215294	0.00117763	0.00147224	0.00151321	0.00183731	0.00381676	0.00149641	0.00121955	0.00189939	0.00133111	0.00071819	0.00117483	0.00162078	0.000623861	0.00152396	0.000997012	0.00145983	0.00163051	0.0011238	0.000683993	0.00123738	0.0011485	0.00131015	0.00189331	0.00136445	0.00228629	0.00134951	0.00148551	0.00183603	0.000926649	0.00186195	0.00140053	0.00167325	0.00164117	0.0027156	0.00166757	0.00108857	0.00107984	0.00134502	0.00128331	0.00127415
N160	FA 21:1	2	-		5312547		0.000337979	0.000105731	0.000404734	0.000688175	0.000517635	0.00118472	0.000367361	0.000114797	0.000622701	0.000525707	0.000768941	0.000505885	0.000113154	0.00106046	0.000175693	0.000697051	0.000116166	0.000314434	0.00118561	0.000140018	0.000175868	0.000608345	0.000244678	0.000869841	0.000364577	0.000758499	0.000599432	2.78524e-05	0.00148138	0.000353047	0.000246913	0.000166883	0.000246638	4.81076e-05	0.000143805	0.00339787	7.2031e-05	1.0455e-05	2.05203e-05	0.000651404	0.000216064	0.000283055	0.00166344
N161	FA 21:2; O2	2	-		5283074		0.00621531	0.00301904	0.00316226	0.00261798	0.00795056	0.00251113	0.0087687	0.00400784	0.0041427	0.00322814	0.0101542	0.00388336	0.00236408	0.0165267	0.00290475	0.00368481	0.00202525	0.00404301	0.0038582	0.00559967	0.00413827	0.0074977	0.00404082	0.0132749	0.00314799	0.00156833	0.00601271	0.00668605	0.00475521	0.00411451	0.000866428	0.00297101	0.00526056	0.00108802	0.00469238	0.00446758	0.00566523	0.00446778	0.00166848	0.00253808	0.00406608	0.0034025	0.0014349
N162	FA 22:0	2	-	HMDB0000944			0.00801172	0.00528901	0.0127598	0.00864592	0.0105885	0.0123355	0.0109691	0.0304897	0.00865772	0.00849986	0.019715	0.0089446	0.00499738	0.00796406	0.012644	0.0053049	0.00662767	0.00963832	0.0134428	0.00847133	0.00817328	0.00517677	0.0185062	0.00745899	0.00846052	0.0133638	0.00705013	0.0132667	0.0120012	0.00804207	0.0152738	0.00715496	0.0193467	0.00815986	0.00775815	0.0112576	0.0270373	0.00797509	0.00572814	0.0185112	0.0101984	0.00736656	0.0080292
N163	FA 22:1	2	-		5312550		0.00587531	0.00291214	0.00969064	0.00445125	0.00521756	0.00945592	0.00494689	0.0272411	0.00772562	0.00642744	0.00872106	0.00629912	0.00243106	0.00774642	0.00751236	0.00237434	0.00415191	0.00448206	0.013193	0.00483809	0.00466342	0.00547556	0.00451502	0.00488839	0.00883003	0.00674993	0.0176424	0.00735232	0.00763027	0.00535517	0.00924924	0.00345741	0.00391623	0.00603728	0.00195905	0.0100091	0.00787797	0.00544384	0.00284999	0.00548038	0.00626488	0.00311655	0.0159865
N164	FA 22:2	2	-		53741802		0.00340399	0.00165361	0.00587074	0.00264554	0.00189489	0.00366554	0.00361643	0.00818492	0.00317203	0.00250243	0.00415569	0.00312148	0.00192145	0.00311115	0.00262385	0.00201009	0.00169663	0.00428068	0.00823039	0.00237917	0.00212189	0.00428523	0.00121072	0.00384167	0.00524637	0.00249448	0.00450467	0.0043993	0.00566572	0.00276622	0.00343129	0.00193175	0.00259921	0.00292819	0.000793678	0.0117429	0.00246557	0.00349837	0.0011456	0.00287015	0.00347879	0.00212126	0.0125995
N165	FA 22:3; O2	2	-				0.0608551	0.00420451	0.0200402	0.0161114	0.0525034	0.0111696	0.0137836	0.0277494	0.0352063	0.00614851	0.0493459	0.0348223	0.01202	0.0239871	0.0158281	0.0164579	0.0121325	0.02077	0.0143225	0.0135718	0.0142487	0.0518127	0.0144691	0.0206177	0.0253301	0.0071104	0.0180717	0.0322034	0.0240379	0.0317695	0.0113419	0.0151903	0.0222968	0.0051841	0.0327206	0.015157	0.0147485	0.0165595	0.014844	0.0155069	0.016797	0.027582	0.0186664
N167	FA 22:5	2	-		5282848		0.0834956	0.038886	0.13849	0.054122	0.0730618	0.193624	0.0823952	0.216104	0.0742299	0.0998063	0.0922953	0.0474039	0.0641488	0.107621	0.105398	0.162228	0.0595346	0.127134	0.283049	0.0789459	0.0864165	0.0804695	0.0456658	0.125805	0.215285	0.0807239	0.0876526	0.156999	0.127861	0.0520877	0.0276409	0.0529018	0.0916097	0.0776496	0.0285159	0.204567	0.139496	0.0675349	0.0365251	0.0708399	0.0547511	0.0571629	0.205655
N168	FA 22:6	2	-	HMDB0002183			0.54164	0.319908	1.08563	0.380675	0.650582	0.677282	0.524872	1.19714	0.438092	0.489304	0.441469	0.461624	0.206041	0.890502	1.14213	0.889197	0.458581	1.0167	0.95504	0.831408	0.808242	0.438333	0.395699	0.723832	1.2693	0.551776	0.60234	1.93145	0.597485	0.348016	0.211463	0.362907	0.301202	0.515406	0.255162	1.3038	1.0024	0.552723	0.142292	0.506069	0.249371	0.37978	0.996212
N169	FA 22:6; O	2	-		86007824		0.0010766	0.00160824	0.00923594	0.00113987	0.00118954	0.00116637	0.00844876	0.0044441	0.00185119	0.00100122	0.000949725	0.00194285	0.000481603	0.0111634	0.00122186	0.000576597	0.00154499	0.000979297	0.00128393	0.00115801	0.000695493	0.0014425	4.0458e-05	0.000848604	0.00209268	0.00404695	0.00106514	0.0146671	0.00203357	0.00065386	0.00810407	0.000318818	0.00184719	0.00638223	0.00185697	0.00356402	0.00167777	0.00659936	0.000318905	0.0008137	0.000243707	0.000333123	0.0239066
N170	FA 23:0	2	-	HMDB0001160			0.00592672	0.00120895	0.00510876	0.00495841	0.0103112	0.0068848	0.00342521	0.00529947	0.00767308	0.00502195	0.0146988	0.00473972	0.00321776	0.0183167	0.00456479	0.00363716	0.00271596	0.00794823	0.00867557	0.00348193	0.00569068	0.0132407	0.00574219	0.0146558	0.00544222	0.0033973	0.00577645	0.0069791	0.00851116	0.00712823	0.00584848	0.00394692	0.00828453	0.00116418	0.00729782	0.00687343	0.00632409	0.00244676	0.00138772	0.0101761	0.00968116	0.00375753	0.011789
N171	FA 23:1	2	-		5312561		0.00274546	0.000704684	0.00267316	0.00260725	0.00368712	0.00435944	0.00104957	0.00249964	0.00261415	0.00148507	0.00448313	0.00205186	0.00119748	0.00708158	0.000801126	0.00136399	0.000640444	0.00356546	0.00507324	0.00137635	0.00189528	0.00517749	0.00119702	0.00745848	0.00246752	0.000770719	0.00207494	0.00188551	0.00310483	0.00348596	0.00226379	0.00134277	0.00676859	0.000676731	0.00302925	0.00180755	0.00237384	0.000846509	0.000626962	0.00256941	0.004603	0.0018252	0.0136002
N172	FA 24:0	2	-	HMDB0002003			0.0107248	0.00718828	0.0175087	0.0107355	0.0140626	0.0117542	0.0141103	0.0266911	0.0103004	0.0107133	0.0251754	0.0124971	0.00711105	0.0099918	0.0158954	0.00974886	0.00756148	0.0158431	0.0158782	0.0124943	0.0121414	0.00771086	0.0306776	0.00962896	0.0122745	0.0175769	0.0102618	0.0170582	0.0158587	0.010583	0.0158015	0.00931372	0.0170854	0.00919991	0.00894668	0.0141392	0.0195745	0.0140022	0.00895789	0.00757256	0.0128032	0.0096638	0.0101372
N173	FA 24:1	2	-	HMDB0029799			0.0124703	0.00696202	0.0173438	0.00623196	0.00805393	0.0185241	0.00774484	0.0187036	0.0128215	0.0098477	0.0161992	0.0104854	0.00545451	0.00782667	0.013489	0.00601256	0.0100973	0.00707135	0.0208995	0.00745225	0.0083765	0.00887261	0.00766977	0.0085421	0.0132738	0.0141077	0.0149081	0.015255	0.0160046	0.00837403	0.0238683	0.00901462	0.00713935	0.0113147	0.0038864	0.0173563	0.00762875	0.0161516	0.00699584	0.0169798	0.00919627	0.00796802	0.0310944
N174	FA 24:2	2	-		131839760		0.00404377	0.00237631	0.00490523	0.00328084	0.00304304	0.00523216	0.00274067	0.00531983	0.00366567	0.00288071	0.00466462	0.00387125	0.00258107	0.00401408	0.0026304	0.00143992	0.00232866	0.00230129	0.00825678	0.00267048	0.00230038	0.00396494	0.001952	0.00572857	0.00445544	0.00243816	0.00343041	0.00375356	0.00548115	0.00378253	0.00256717	0.00293118	0.00347185	0.00368734	0.00167677	0.0038854	0.00250113	0.00465835	0.00184838	0.00381608	0.00415797	0.00255264	0.0127948
N175	FA 24:6	2	-	HMDB0002007			0.00168644	0.000878533	0.00244957	0.00123458	0.00139609	0.0052319	0.00239052	0.00866344	0.0026851	0.00285314	0.00223144	0.00204096	0.000805973	0.00256325	0.00308711	0.0112071	0.00106121	0.00388155	0.00438494	0.00252031	0.00278841	0.00198749	0.00135288	0.00260983	0.00424003	0.00147504	0.00417151	0.0050597	0.00373786	0.00121769	0.00199648	0.00108397	0.00162876	0.00131698	0.000786955	0.00701289	0.0041738	0.00260185	0.000692912	0.00377277	0.00518673	0.00107531	0.00423939
N176	FA 25:0	2	-	HMDB0002361			0.00279418	0.000658794	0.00254842	0.00233632	0.00634098	0.0025595	0.00449222	0.00308168	0.00955721	0.00212169	0.0276014	0.00339757	0.0014998	0.00980497	0.0029451	0.00436142	0.00221177	0.00762737	0.00560405	0.00202262	0.00455327	0.00436081	0.010447	0.00850191	0.0062124	0.00131351	0.00397563	0.00581148	0.00971427	0.005311	0.000982568	0.00379529	0.00253787	0.000605819	0.00363524	0.00507422	0.00370016	0.00207119	0.000825812	0.00360596	0.00379933	0.00224314	0.0017955
N177	FA 25:1	2	-		21158990		0.0015316	0.000594376	0.0014863	0.00172724	0.00295486	0.00241186	0.00171716	0.00259622	0.0032493	0.00150531	0.00825076	0.00192462	0.000988363	0.00591248	0.00132674	0.00202243	0.0012315	0.00260093	0.00285154	0.00114542	0.00182937	0.00325702	0.00258099	0.00711625	0.00233561	0.000813587	0.0030363	0.00305366	0.00428206	0.00233052	0.000494206	0.00158268	0.00211778	0.000302467	0.00199438	0.00262769	0.00228991	0.00106522	0.000397763	0.00188765	0.00337526	0.00128956	0.00195077
N178	FA 26:0	2	-	HMDB0002356			0.00275005	0.000754218	0.00318806	0.00180586	0.00410921	0.00274988	0.00353313	0.00264699	0.0076464	0.00219188	0.0140908	0.00278524	0.00145675	0.00961835	0.00391833	0.00313884	0.00176557	0.00516728	0.00370388	0.00201346	0.0034384	0.00422073	0.0102051	0.00664735	0.00565581	0.000971057	0.00425561	0.00631636	0.00853991	0.00407256	0.000831362	0.00365515	0.00166447	0.000425745	0.00245964	0.00391966	0.0028187	0.00268712	0.000888915	0.0132147	0.00332067	0.00220203	0.000975423
N179	FA 26:0; O	2	-				0.00282983	0.000997761	0.00150349	0.00269318	0.00397479	0.00237324	0.00478893	0.00133134	0.00689084	0.00224772	0.0315354	0.00347523	0.00126422	0.0126167	0.00351143	0.00770091	0.00163777	0.00463022	0.00485993	0.00327273	0.00289065	0.00341427	0.00583207	0.00816073	0.00432708	0.000606414	0.00322913	0.00671849	0.0100296	0.00427415	0.00124159	0.00239053	0.00175345	0.000558701	0.00238682	0.0196338	0.00303118	0.00448425	0.000670846	0.00331314	0.00183997	0.00223683	0.00114384
N180	FA 26:1	2	-		21774056		0.00269419	0.000630021	0.0011624	0.00190719	0.00274737	0.00256584	0.00131976	0.00191694	0.00401296	0.00133795	0.00514243	0.00212909	0.0012641	0.00755869	0.00177609	0.00172622	0.00165553	0.00240148	0.00353357	0.00255103	0.00257178	0.00615073	0.00475664	0.00647193	0.00363635	0.00151603	0.0040638	0.00408551	0.00483708	0.00374257	0.00091212	0.00146328	0.00233779	0.000503007	0.00234792	0.00247543	0.00289311	0.00149747	0.00065874	0.00219327	0.00528524	0.00178522	0.0016581
N181	FA 26:1; O	2	-				0.00495517	0.00191767	0.00382396	0.00398691	0.00660064	0.00327377	0.00607002	0.00361507	0.0129138	0.00308506	0.0171628	0.00492208	0.00235551	0.0242513	0.00484996	0.00712936	0.00296332	0.00640374	0.00666476	0.0201904	0.00505069	0.00936715	0.00481919	0.0239313	0.00768514	0.000929163	0.00584099	0.00956499	0.0133411	0.00689983	0.00127509	0.00253355	0.00399732	0.00150859	0.00568524	0.0114278	0.00546049	0.00668378	0.00182778	0.00385938	0.00662625	0.00257415	0.00139754
N182	FA 26:2	2	-		5282808		0.00593641	0.00253171	0.00460315	0.00505334	0.00706159	0.00605182	0.00460941	0.00590294	0.00939849	0.00366937	0.0131706	0.004599	0.00296817	0.0233316	0.00402543	0.00389282	0.00381044	0.00552905	0.00736224	0.00754795	0.00496438	0.0131319	0.00522457	0.0148925	0.00663811	0.00368725	0.00955919	0.0088958	0.0115668	0.00625041	0.0017291	0.00358981	0.00599267	0.00162203	0.00574064	0.00679571	0.00629563	0.00405764	0.00150857	0.00557207	0.0112167	0.00356032	0.00750372
N183	FA 26:3	2	-		5312575		0.00393486	0.000878676	0.0028875	0.00354816	0.00418328	0.00359567	0.00276452	0.00296343	0.00522682	0.00171677	0.00432409	0.00169783	0.00125256	0.0148267	0.00156285	0.00142686	0.00248725	0.00229553	0.00332613	0.00458313	0.00274509	0.0066149	0.00224689	0.00975063	0.00343545	0.00174719	0.00520601	0.00357093	0.00453867	0.00228004	0.000623097	0.00166606	0.00351856	0.000688473	0.00357271	0.00356778	0.00371516	0.00197545	0.00104228	0.00232992	0.00730132	0.00190594	0.00516944
N184	FA 28:3;O	2	-				0.00104296	0.000418119	0.000220783	0.00140671	0.00148281	0.00121351	0.000469164	0.00151342	0.000606884	0.000738247	0.00291056	0.000960728	0.000273173	0.00239379	0.000817803	0.000513781	0.000689376	0.000968936	0.00289788	0.00127588	0.000749466	0.00466797	0.0014148	0.00135757	0.000713069	0.00023152	0.00149181	0.000309963	0.00240952	0.00147948	0	0.000483928	0.000763082	0.000229439	0.00217998	0.001165	0.00205043	0.0004262	0.000130328	0.000671214	0.00131964	0.00044568	0.000468348
N185	FA 28:4	2	-		52921803		0.0199427	0.0273734	0.0102809	0.0320119	0.0730069	0.0150971	0.097947	0.0721699	0.0297643	0.0168515	0.0823566	0.0575775	0.0445445	0.0633615	0.0240626	0.00641855	0.0253635	0.0356531	0.0967287	0.0184726	0.0328808	0.0437051	0.0495512	0.0607244	0.0389211	0.0276964	0.0195418	0.0277612	0.0406741	0.00874961	0.000782747	0.0397016	0.0752304	0.0441918	0.0206089	0.0368998	0.0508567	0.060359	0.0197104	0.0766102	0.0504834	0.0415897	0.068735
N189	FA 6:0	2	-	HMDB0000535			0.00158121	0.00269042	0.023733	0.000401121	0.0183029	0.00348337	0.00362458	0.00332414	0.00180594	0.00205416	0.0159312	0.00190875	0.00192653	0.00374135	0.00682664	0.00251262	0.0233985	0.00151992	0.00653229	0.00543923	0.0014848	0.00215314	0.00527478	0.00234885	0.00713698	0.00253101	0.0049607	0.00308904	0.00757232	0.000891784	0.00244254	0.00146773	0.00581023	0.00479146	0.0018333	0.00673675	0.00227462	0.00212617	0.0029953	0.0129316	0.00113822	0.00215433	0.00166321
N190	FA 6:1; O	2	-		77753976		0.116811	0.0845149	0.499512	0.0921063	0.344244	0.120886	0.122481	0.166312	0.162327	0.0619312	0.337079	0.0994238	0.0623871	0.106407	0.448614	0.182543	0.101507	0.0846467	0.0981876	0.226724	0.0830362	0.091466	0.0578153	0.135062	0.0885281	0.0993822	0.302164	0.122205	0.117352	0.0412989	0.0698583	0.0659426	0.354774	0.395071	1.22267	0.163593	0.13947	0.0926172	0.169967	0.181832	0.0837176	0.0733595	0.0658008
N191	FA 7:0	2	-	HMDB0000666			0.00783732	0.00566048	0.0214996	0.00461843	0.021704	0.00644938	0.0151179	0.00990003	0.0111275	0.00645896	0.0113337	0.00456108	0.00472226	0.0275079	0.00679253	0.00300716	0.00514961	0.00677086	0.00590701	0.00987294	0.00675819	0.00623569	0.00561457	0.00504823	0.0135564	0.00770305	0.0145817	0.0112116	0.00542844	0.00234938	0.00993863	0.0036198	0.0111089	0.00971148	0.00690193	0.00965763	0.0147995	0.00483096	0.00650155	0.0341824	0.0051325	0.00801684	0.0070031
N192	FA 8:0	2	-	HMDB0000482			0.0256993	0.0298446	0.0866179	0.0254299	0.0781685	0.0409844	0.0527546	0.0326724	0.0371253	0.0330425	0.0394879	0.0271861	0.0219899	0.0439404	0.0647069	0.0147466	0.0661757	0.0255636	0.0453559	0.0378158	0.0268689	0.0501691	0.0343307	0.0277314	0.0425753	0.042894	0.0458848	0.042323	0.0267398	0.0350294	0.0295168	0.0242706	0.0353716	0.0398378	0.0231698	0.0366433	0.0900814	0.0285453	0.0258453	0.0257948	0.0231474	0.0369637	0.0702233
N193	FA 9:0	2	-	HMDB0000847			0.0787534	0.0780575	0.201539	0.0578628	0.119441	0.0860421	0.151053	0.0845237	0.0803574	0.0976395	0.0987663	0.0902823	0.0548345	0.077395	0.0595763	0.0364328	0.0546303	0.0758569	0.100637	0.0818905	0.0746719	0.0772552	0.068932	0.0660085	0.0683126	0.0933297	0.159253	0.0708064	0.0876472	0.0260213	0.0682769	0.0887031	0.115527	0.137141	0.0957308	0.0876206	0.085449	0.0586538	0.0733228	0.0628745	0.0813455	0.0924512	0.0861975
N194	FAHFA 27:2; O	3	-	0			0.00422854	0.000565205	0.00147953	0.00213691	0.00348366	0.00259919	0.00195566	0.00401966	0.00429904	0.00162208	0.00555837	0.00407019	0.00215379	0.00685658	0.00227366	0.00312034	0.00207045	0.00411817	0.00320586	0.00222556	0.00328363	0.00407929	0.00179277	0.00526996	0.00270804	0.00100421	0.00249111	0.00291105	0.00341059	0.00232544	0.000685217	0.00160068	0.00338169	0.00134135	0.0016159	0.00397138	0.00164292	0.00270984	0.00208673	0.00139233	0.00171658	0.00317023	0.00314223
N195	FAHFA 36:1;O	2	-	HMDB0112142		LMFA07090027	0.0286759	0.000860805	0.0752662	0.0337608	0.0155382	0.0980677	0.00873661	0.103767	0.0498876	0.0518717	0.156021	0.0169113	0.0204945	0.0234825	0.0390989	0.0609333	0.0211476	0.0639115	0.22051	0.00653117	0.017369	0.0824498	0.00724712	0.0632259	0.157107	0.0282459	0.0159253	0.0157918	0.080036	0.0391944	0.00260988	0.0272672	0.0158336	0.0364254	0.00283164	0.0203569	0.0515916	0.0226586	0.00714868	0.0608163	0.0342156	0.0370973	0.121626
N196	FAHFA 36:2;O	2	-	0			0.0179064	0.00556686	0.00416649	0.0106999	0.01611	0.0142276	0.0107393	0.00867332	0.0101655	0.00697448	0.0191139	0.0142667	0.00832136	0.0210458	0.0122531	0.00987837	0.00773383	0.00885926	0.0112713	0.00740926	0.00737172	0.0155656	0.0107962	0.0173746	0.0111419	0.020717	0.0100166	0.0131816	0.021138	0.0108698	0.00318548	0.00454189	0.00651145	0.00318257	0.00584587	0.0297328	0.00734368	0.00878861	0.00142485	0.00438556	0.0283862	0.00920216	0.0278185
N197	FAHFA 36:3;O	3	-			LMFA07090147	0.126254	0.0285529	0.0271176	0.0669251	0.0886126	0.0493707	0.0691739	0.0547749	0.0655315	0.0379791	0.0959387	0.0770519	0.0431171	0.129568	0.0481167	0.0655195	0.0224726	0.0512648	0.0642305	0.0478002	0.0384676	0.102609	0.0448384	0.0982105	0.0592622	0.0665314	0.0641962	0.0817081	0.125831	0.0629924	0.015123	0.0246214	0.0392777	0.0199996	0.0393461	0.148058	0.0452452	0.0461357	0.0132492	0.0226276	0.14665	0.0426399	0.142172
N198	FAHFA 36:4;O	2	-			LMFA07090098	0.599322	0.0813591	0.0718301	0.25657	0.251918	0.149036	0.178455	0.232866	0.25364	0.110047	0.386398	0.235653	0.106918	0.516557	0.115517	0.291781	0.0577801	0.209802	0.234048	0.11469	0.137655	0.459713	0.172848	0.392644	0.182946	0.0746475	0.216228	0.32978	0.453471	0.214461	0.0548898	0.0747957	0.210135	0.0504315	0.208127	0.359495	0.181216	0.122438	0.0508256	0.119387	0.396882	0.1393	0.12658
[truncated: 23 more columns]

## Sheet: QC RSD
	name	RSD	[MIX]QC1	[MIX]QC2	[MIX]QC3	[MIX]QC4	[MIX]QC5	[MIX]QC6	[MIX]QC7	[MIX]QC8
P003	1,3-Dicyclohexylurea	0.201561	0.22283	0.199452	0.19314	0.155764	0.146475	0.129383	0.14249	0.144761
P004	1-Hydroxybenzotriazole	0.119222	3.46607	2.73377	2.95672	2.70621	2.51206	2.44114	3.14376	3.03403
P005	2-Aminobenzoic acid	0.05815	0.420362	0.435849	0.417185	0.450446	0.438434	0.434378	0.473622	0.492171
P006	2-Aminocaprylic acid	0.146483	0.595171	0.470252	0.483379	0.418272	0.431357	0.375243	0.43061	0.419003
P007	2-Hydroxyquinoline	0.115775	0.0506129	0.0603091	0.043163	0.0554043	0.0482764	0.0468014	0.0570517	0.0576573
P009	3-(4-Hydroxyphenyl)lactate	0.223063	0.342832	0.245202	0.225094	0.206811	0.18357	0.176753	0.229263	0.245437
P010	3-Aminosalicylic acid	0.0613483	0.341303	0.293755	0.352788	0.308011	0.322309	0.30838	0.335786	0.333569
P011	3-Dehydroteasterone	0.0707467	0.267186	0.256715	0.270674	0.289638	0.278452	0.241285	0.252246	0.235382
P012	3-Hydroxyanthranilic acid	0.160813	0.322815	0.244291	0.272916	0.218305	0.237436	0.187619	0.240215	0.241844
P013	3-Indoleacrylic acid	0.152924	43.0096	37.4348	34.527	31.8468	30.8471	27.8262	30.0077	29.0959
P014	3-methylcytidine	0.247468	0.158017	0.140349	0.123927	0.103438	0.0895766	0.0901982	0.0903943	0.0863896
P016	4-Aminobutyric acid	0.382345	0.0295098	0.0254408	0.0201786	0.0073238	0.0141243	0.0232925	0.0284791	0.0340049
P017	4-hydroxybenzaldehyde	0.231477	0.798108	0.957746	1.26712	1.17471	1.3597	1.38249	1.619	1.6418
P018	4-Hydroxymandelic Acid	0.158272	0.327806	0.394396	0.420511	0.434759	0.474084	0.471214	0.552783	0.518363
P019	4-Hydroxyproline	0.132631	2.12951	2.33016	2.44133	2.52645	2.74267	2.61523	3.05477	3.14746
P020	4-Hydroxyquinoline	0.2444	0.0202209	0.0418839	0.0408098	0.0310257	0.0292184	0.0225967	0.0329191	0.0350255
P021	4-Methylphthalic anhydride	0.0494104	0.144585	0.147972	0.167292	0.156475	0.151065	0.147268	0.158352	0.158962
P022	4-O-Methylgallic Acid	0.0835917	0.198225	0.18593	0.163459	0.166891	0.157346	0.16775	0.173972	0.192055
P023	4-Pyridoxic acid	0.163053	0.0578962	0.0501445	0.0631419	0.0418495	0.0404185	0.0428148	0.0483471	0.0473273
P025	5-Aminovaleric acid betaine	0.18613	2.34718	1.79264	1.76119	1.63963	1.66919	1.33647	1.46218	1.44672
P026	5-Formylsalicylic acid	0.330548	0.185162	0.18196	0.270681	0.268771	0.353431	0.364309	0.432191	0.452675
P027	5-Glutamyl-taurine	0.221093	0.0125271	0.0091325	0.00916632	0.0082001	0.00765333	0.0066291	0.00737076	0.00711046
P031	6,8-Dihydroxypurine	0.0263074	0.299903	0.299822	0.309655	0.308863	0.314351	0.32127	0.318706	0.317255
P032	7-alpha-hydroxy-3-oxo-4-cholestenoate	0.112709	0.581682	0.522235	0.522563	0.477106	0.43464	0.45374	0.465686	0.416006
P033	7-Ketocholesterol	0.225053	0.0442898	0.0421405	0.0380747	0.0369933	0.0275204	0.0264613	0.0295204	0.0246749
P034	Acetolein	0.216942	0.207211	0.191172	0.158327	0.154329	0.130599	0.120098	0.130215	0.120527
P035	Acetylcholine	0.0931604	0.937163	0.818818	0.851336	0.837641	0.822097	0.700747	0.714042	0.809281
P037	Alpha-tocopherol	0.167605	0.355407	0.287997	0.290355	0.265206	0.247256	0.211721	0.243048	0.232853
P038	Amino-nitrotoluene	0.0962177	0.451218	0.425136	0.420845	0.360825	0.366885	0.352184	0.41437	0.360853
P039	Arginine	0.156979	12.181	10.5903	9.87757	8.91143	8.51868	7.66076	8.47546	8.5041
P040	Asparagine	0.159016	0.104749	0.117925	0.0889654	0.120961	0.102591	0.110408	0.150316	0.124747
P041	Aspartic Acid	0.150791	0.0692011	0.0974218	0.0943571	0.109373	0.100655	0.0859727	0.116764	0.0931946
P042	Aspartyllysine	0.32058	0.0101878	0.0131845	0.00974947	0.0129094	0.0106488	0.00613477	0.00590966	0.00606642
P043	Asp-Phe	0.14592	1.78758	1.59535	1.5527	1.43654	1.33314	1.18496	1.28436	1.22526
P044	Bis(2-ethylhexyl)-phthalate	0.288402	0.524428	0.292222	0.338132	0.329973	0.281814	0.235442	0.287845	0.243556
P045	Caffeine	0.207422	4.4373	3.49796	3.27049	2.87426	2.66077	2.59143	2.71239	2.61481
P046	Carboxyethyllysine	0.18719	0.16202	0.133732	0.117685	0.125171	0.101945	0.108219	0.102767	0.0934917
P103	Cepanone	0.213372	3.12816	2.61023	2.5183	2.25586	1.83588	1.80596	1.8997	1.879
P104	C-glycosyltryptophan	0.201747	0.0569586	0.0491532	0.0410228	0.0327993	0.0323243	0.0405752	0.0393254	0.0370143
P105	Cholesterol	0.109049	72.9929	65.4569	65.9652	60.8117	56.8484	55.5133	53.5749	56.677
P107	Citrulline	0.220513	0.448105	0.42097	0.340581	0.342863	0.267295	0.261354	0.270599	0.282661
P108	Cortisol	0.20038	0.884205	0.781243	0.737201	0.618941	0.589039	0.544714	0.547407	0.529957
P109	Cortisone	0.204299	0.166341	0.152456	0.128068	0.112346	0.11177	0.101141	0.106026	0.0987941
P110	Creatine	0.124862	2.14979	2.42414	2.60488	2.6238	2.776	2.71513	3.07368	3.20426
P112	Cystathionine	0.0822685	0.0956102	0.0975151	0.0832927	0.0851073	0.0872278	0.0744429	0.0865994	0.0876405
P113	Cysteinylglycine disulfide	0.196119	0.0401186	0.0273685	0.0350006	0.0295139	0.0247856	0.0254589	0.0263452	0.0237785
P114	Cystine	0.198374	0.314323	0.262438	0.249812	0.243636	0.186354	0.170805	0.230394	0.201982
P115	Delta-tocopherol	0.266122	0.0535749	0.0466607	0.0369502	0.0356356	0.0299327	0.0248513	0.0282549	0.0337181
P116	Diethyltoluamide	0.19782	0.0329065	0.0291978	0.0274412	0.0238229	0.0328837	0.0174832	0.0231618	0.0305732
P117	Dihydrosphingosine	0.217325	0.0453336	0.0332881	0.0272198	0.0362301	0.0292053	0.027702	0.0256745	0.0255855
P118	Dimethylarginine	0.213239	0.671487	0.490587	0.447026	0.440472	0.408269	0.358546	0.404728	0.40135
P120	Dioctyl Phthalate	0.309723	0.547317	0.331786	0.338354	0.275288	0.293541	0.215112	0.290657	0.272218
P121	DL-2-Aminooctanoic acid	0.130509	0.597146	0.476823	0.485693	0.433748	0.429563	0.41583	0.438102	0.419003
P122	Docosahexaenoic acid	0.0961319	0.825834	0.88148	0.900948	0.7949	0.690416	0.888472	0.735847	0.759127
P123	Docosatetraenoyl Ethanolamide	0.136729	0.369964	0.357708	0.306882	0.27403	0.27842	0.311029	0.358648	0.397503
P124	E-N-Deoxyfructosyllysine	0.270864	0.11172	0.0963634	0.0849024	0.0777096	0.0658112	0.0603013	0.0559169	0.0550705
P126	Farnesylacetone	0.121111	0.160428	0.139356	0.133529	0.136495	0.106064	0.123286	0.127581	0.121186
P135	Gamma-CEHC	0.0683723	0.222975	0.197249	0.203977	0.194585	0.198198	0.174623	0.194586	0.191088
P136	Gamma-glutamylphenylalanine	0.155825	0.679468	0.572008	0.579795	0.513037	0.482327	0.438096	0.473716	0.451409
P137	Gamma-glutamylthreonine	0.335135	0.436894	0.233843	0.275058	0.227034	0.188484	0.169522	0.225896	0.220183
P138	GCA	0.188419	0.826623	0.706512	0.660882	0.560705	0.546159	0.522997	0.527275	0.501455
P139	GCDCA	0.191544	1.66301	1.50442	1.36516	1.25274	1.05865	1.01803	1.13806	1.02272
P140	GDCA	0.217347	1.82047	1.45454	1.35726	1.23849	1.14034	1.01332	1.03347	1.05856
P141	Glu-Leu	0.127831	2.10336	1.72729	1.7135	1.60519	1.54408	1.40509	1.51919	1.57714
P142	Glutamic acid	0.120852	2.7827	2.8973	3.18005	3.09145	3.37464	3.256	3.80877	3.89265
P143	Glutamine	0.0495317	4.55049	4.2841	4.40036	4.05715	4.11459	3.95568	4.45372	4.39903
P144	Glutaminylglutamic acid	0.230921	0.101984	0.101105	0.0888354	0.0805199	0.0679654	0.0650067	0.0600869	0.0570785
P145	Glycerophosphocholine	0.234182	0.505345	0.418058	0.408471	0.333957	0.322008	0.296992	0.310501	0.245097
P146	Gly-Phe	0.139629	0.963583	0.856608	0.817148	0.804253	0.717127	0.637904	0.682162	0.698713
P147	Guanidineacetic Acid	0.376927	0.0686974	0.101292	0.138562	0.130245	0.161843	0.175047	0.216078	0.24691
P149	GUDCA	0.163539	0.361817	0.327387	0.327385	0.275274	0.251213	0.248486	0.248635	0.241984
P150	Heme	0.374752	0.490358	0.373412	0.339104	0.268868	0.245293	0.197206	0.186748	0.19192
P151	Hexaethylene glycol	0.212721	0.171873	0.145556	0.136572	0.161568	0.206847	0.217999	0.228835	0.242722
P152	Hippuric acid	0.0584378	1.31501	1.24005	1.29381	1.18372	1.09764	1.15732	1.22452	1.24048
P153	Histidine	0.0924096	0.856923	0.805314	0.807287	0.716918	0.672474	0.660675	0.728112	0.737713
P154	Homoarginine	0.176894	0.24249	0.229177	0.222816	0.193954	0.164867	0.14343	0.171015	0.193538
P155	Homoserine	0.233978	2.85373	4.17741	4.26414	4.27352	3.12436	5.77835	3.95602	5.34071
P156	Hypoxanthine	0.07018	1.41306	1.30564	1.48816	1.40411	1.49828	1.44664	1.57077	1.63772
P157	Imidazolepropionic acid	0.0916984	0.654791	0.556512	0.581819	0.532788	0.542146	0.48164	0.608763	0.572021
P158	Indole	0.325415	0.0915603	0.159422	0.16076	0.185432	0.209211	0.218554	0.284159	0.281517
P159	Indole-3-propionic acid	0.0445771	0.87649	0.834936	0.87063	0.819333	0.828795	0.803125	0.91752	0.876991
P160	Indoleacetic acid	0.0510826	0.347688	0.340793	0.347491	0.326401	0.3126	0.325157	0.362776	0.357955
P161	Indolelactic acid	0.0489603	0.148587	0.167592	0.161109	0.165686	0.158394	0.162284	0.174587	0.170501
P162	Indolin-2-one	0.171708	0.0985816	0.130582	0.147837	0.124491	0.148105	0.16051	0.173127	0.166001
P163	Indoline	0.110859	28.4413	25.7514	29.733	27.2825	27.8572	30.7318	31.8542	36.3355
P164	Inosine	0.200726	0.189293	0.152702	0.144161	0.131799	0.125469	0.118762	0.106512	0.110312
P165	Isoleucine/Leucine	0.0518739	82.0649	73.9235	78.8838	72.8634	71.9177	71.6043	78.4716	78.768
P167	Kynurenine	0.195844	2.30369	1.7743	1.80571	1.53984	1.42443	1.34396	1.44445	1.42214
P168	L,L-Cyclo(leucylprolyl)	0.145242	0.239734	0.190545	0.177276	0.178403	0.159571	0.154376	0.181189	0.169695
P169	Lauroyl diethanolamide	0.214893	0.0411516	0.0375093	0.0350096	0.0368349	0.0345435	0.0286994	0.0224384	0.0228033
P170	LEA	0.228217	0.0379462	0.0221075	0.0244538	0.0218233	0.023548	0.0207079	0.0210766	0.0258426
P171	Lenticin	0.243163	12.901	10.424	9.32032	8.30172	7.66712	6.79161	6.94877	7.17515
P172	Leucylalanine	0.215529	0.655365	0.47357	0.423965	0.430291	0.396567	0.34653	0.397669	0.390255
P173	Leucylproline	0.19848	4.19194	3.48559	3.40364	3.02763	2.6602	2.53928	2.51957	2.55233
P174	Leu-Leu	0.190137	2.04002	1.62764	1.53736	1.35853	1.32508	1.22993	1.25958	1.25246
P175	L-Methionine	0.0953176	2.33216	2.18323	2.25739	1.9882	1.92989	1.79166	1.92895	1.89101
P178	L-urobilin	0.286517	0.228756	0.182331	0.148821	0.135332	0.121649	0.114922	0.112033	0.113721
P179	Lys	0.108887	1.93003	1.64477	1.88488	1.58942	1.4829	1.45923	1.76373	1.52719
P245	Maslinic acid	0.0646602	0.0754431	0.0704506	0.0769758	0.0757919	0.0742487	0.0655934	0.0813445	0.0780496
P246	Methionine sulfoxide	0.109707	0.595032	0.513298	0.515503	0.467586	0.469005	0.417356	0.448709	0.486531
P247	Methyl indole-3-acetate	0.365827	0.211327	0.160266	0.134694	0.109986	0.0929495	0.0873483	0.0984486	0.0817774
P248	Metoprolol acid	0.262466	2.89819	2.23927	2.10667	1.77054	1.60944	1.49182	1.52093	1.49882
P249	Monoethylhexyl phthalic acid	0.0689918	1.7055	1.48089	1.6381	1.55422	1.69337	1.62902	1.81738	1.80105
P250	N-(1-Deoxy-1-fructosyl)leucine	0.197499	0.131819	0.101864	0.109131	0.105458	0.0952822	0.0681342	0.0820856	0.0873549
P251	N(6)-Methyllysine	0.191046	0.122145	0.111572	0.0906591	0.0907742	0.0810275	0.0670724	0.0992242	0.080882
P253	N-alpha-acetyl-lysine	0.196239	0.174174	0.136987	0.0967951	0.104401	0.132316	0.118282	0.140027	0.109712
P254	N-benzylformamide	0.0941463	0.831498	0.819294	0.771507	0.740488	0.708914	0.650408	0.663178	0.683689
P255	N-carbamoyl-DL-aspartic acid	0.17381	0.878087	0.77733	0.71146	0.671498	0.590671	0.548927	0.572332	0.585629
P256	N-formylmethionine	0.221505	0.0949785	0.070932	0.0707478	0.0508203	0.0662073	0.0474753	0.0599801	0.0671712
P257	Niacinamide	0.165783	0.697857	0.689567	0.91185	0.816463	0.985494	0.844136	0.934382	1.12005
P258	Nicotyrine	0.0923593	1.15511	1.08146	1.01459	0.97445	0.929411	0.870907	0.956883	0.93465
P259	N-octyl-2-pyrrolidone	0.164991	0.0623939	0.0570854	0.0526621	0.0462152	0.0411421	0.0417294	0.0404692	0.0484451
P260	N-Oleoyl Proline	0.0928663	0.0420123	0.044633	0.0479261	0.0534975	0.0511299	0.0503951	0.0547074	0.0450585
P261	N-Undecanoylglycine	0.200413	5.78233	4.57107	4.35471	3.81084	3.48846	3.47081	3.47062	3.56379
P262	Octadecanedioate	0.149261	0.301566	0.261016	0.272337	0.243418	0.19677	0.213815	0.226887	0.208264
P263	OEA	0.275802	0.06741	0.0485702	0.0465961	0.0438065	0.0394473	0.0345799	0.0322247	0.0310548
P264	Ornithine	0.0560475	5.93574	5.44098	5.7056	5.28405	5.14226	5.08475	5.75718	5.62532
P265	Pantothenic acid	0.26483	0.314171	0.276558	0.245969	0.203845	0.181083	0.163327	0.164737	0.173478
P328	PEA	0.224181	0.072559	0.0590414	0.0471301	0.0508388	0.0460313	0.0422796	0.0430383	0.0377362
P329	Pentaethylene glycol	0.261155	0.686401	0.584395	0.528436	0.682863	0.855934	0.903764	0.991558	1.12274
P330	Phenylacetylglutamine	0.178842	10.1246	9.10127	8.25983	7.4059	7.12975	6.59063	6.4186	6.37508
P331	Phenylalanine	0.136572	156.985	131.541	133.492	114.713	111.986	105.805	113.65	115.154
P332	Phenylalanylphenylalanine	0.184801	27.0002	22.996	21.4187	19.3184	18.3295	16.8488	16.5935	16.8224
P333	Phenylpyruvic acid	0.104472	0.890226	0.825291	0.84592	0.79102	0.69594	0.695918	0.693954	0.702274
P334	Phe-Pro	0.204441	0.707526	0.575815	0.52463	0.487418	0.447602	0.421701	0.424564	0.406047
P335	Phthalic acid	0.343272	0.189957	0.168307	0.31227	0.268771	0.353431	0.366197	0.457585	0.465622
P336	Pimeloylcarnitine	0.209616	0.210665	0.158473	0.143084	0.148338	0.137257	0.122356	0.119957	0.117857
P337	Pipecolic acid	0.0625933	1.69061	1.97333	2.01584	1.93258	1.97626	1.96328	2.09004	2.07005
P338	Piperidine	0.0542225	0.990347	0.883733	1.00313	0.932667	0.938069	0.967466	1.04436	1.02119
P339	Piperine	0.20775	0.643534	0.53963	0.513935	0.439462	0.393585	0.374128	0.408614	0.378914
P340	Primin	0.151079	0.109189	0.0935414	0.134327	0.136249	0.129207	0.137473	0.156265	0.140969
P341	Pro	0.300678	2.31421	3.55621	4.1637	4.19878	5.39706	5.42081	6.74781	5.82073
P342	Proline betaine	0.068315	3.41074	3.39389	3.43025	3.26677	3.43913	2.81971	3.31491	3.58636
P343	Propylparaben	0.119434	0.852741	0.906154	0.983398	1.11402	1.05826	1.05013	1.20359	1.18151
P344	Retinol	0.134093	1.16297	1.02091	1.00891	0.92015	0.864494	0.787056	0.854771	0.830435
P345	SEA	0.191338	0.0360348	0.0242145	0.0225969	0.0224102	0.0221574	0.0226986	0.027626	0.0226268
P347	Serotonin	0.195431	0.24514	0.187778	0.178164	0.158496	0.150964	0.139904	0.157765	0.152955
P378	Spermidine	0.172491	0.187461	0.1362	0.132592	0.121849	0.113361	0.11818	0.13871	0.12679
P379	Sphingosine	0.227121	0.142284	0.116291	0.115549	0.0990236	0.0881767	0.0784975	0.0854047	0.0771549
P380	Sphingosine-1-phosphate	0.20385	2.33031	1.9834	1.83394	1.68196	1.45386	1.38152	1.42338	1.3942
P381	Suberoylcarnitine	0.215708	0.26516	0.227479	0.206538	0.183914	0.178279	0.158338	0.152566	0.147073
P382	Succinylcarnitine	0.269833	0.059325	0.0473626	0.0426067	0.0378608	0.040128	0.0279609	0.02817	0.0316554
P383	Taurine	0.407114	0.0989486	0.0397928	0.181901	0.101064	0.115958	0.0660057	0.111333	0.094815
P384	Testosterone	0.319132	0.038261	0.0275057	0.0286777	0.0183381	0.0206354	0.0176919	0.0232941	0.0150819
P385	Tetracosahexaenoic Acid	0.0325944	0.130759	0.140112	0.136599	0.140736	0.135461	0.128487	0.139679	0.136445
P386	Thiomorpholine 3-carboxylate	0.0808966	0.86449	0.854757	0.975845	0.882997	0.977274	0.984541	1.05725	1.03244
P387	Threonine	0.23733	2.64494	3.81175	3.88326	3.81344	2.70349	5.18469	3.36303	4.78385
P388	Threoninyl-phenylalanine	0.147613	0.0913104	0.0922624	0.0820086	0.0766207	0.0714968	0.0595022	0.068551	0.0717949
P389	Thyroxine	0.236718	0.172604	0.130385	0.154066	0.112613	0.104897	0.102885	0.0941623	0.0978133
P390	Tri(butoxyethyl)phosphate	0.260567	0.240094	0.170291	0.172492	0.148211	0.128629	0.126199	0.12202	0.125588
P391	Trimethyllysine	0.182002	0.718296	0.593184	0.553274	0.534147	0.450462	0.41974	0.475512	0.474439
P392	Triphenylphosphine oxide	0.265467	0.105422	0.0934233	0.0772783	0.0783143	0.0560713	0.0491692	0.0581366	0.0665363
P393	Tryptophan	0.15643	103.667	87.8814	82.174	75.9588	73.6563	66.3548	70.3088	69.4781
P394	Tyrosine	0.17656	11.5371	9.97627	9.35514	8.48535	7.9675	7.21032	7.28948	7.48026
P396	Urocanic acid	0.107655	0.0504037	0.0519573	0.0512158	0.0500941	0.0555362	0.0659384	0.0628763	0.0565514
P397	Val	0.24192	8.35968	9.11072	10.4703	10.2523	13.5481	11.8382	15.6518	15.9091
P398	Valylleucine	0.175787	0.810416	0.686853	0.655356	0.60479	0.556633	0.480818	0.544345	0.521191
P176	LysoPC(O-16:1)	0.0490461	0.340748	0.333286	0.338037	0.374992	0.358938	0.338776	0.369079	0.371945
P177	LysoPC19:0 sn-2	0.053867	0.0622497	0.0625062	0.0553872	0.0635261	0.0594141	0.0564485	0.0568781	0.0622764
P180	LysoPC(14:0) sn-1	0.0232367	0.577636	0.565906	0.580317	0.597088	0.604	0.584901	0.588444	0.605425
P181	LysoPC(14:0) sn-2	0.0422958	0.053801	0.0486541	0.0509401	0.0526422	0.0520023	0.0482339	0.0490303	0.0486847
P182	LysoPC(15:0) sn-1	0.0425262	0.255733	0.237131	0.268627	0.25311	0.271855	0.255344	0.26529	0.262678
P183	LysoPC(15:0) sn-2	0.0945209	0.01862	0.0150758	0.0173908	0.0177085	0.0172159	0.0169461	0.0208927	0.0169092
P184	LysoPC(16:0) sn-1	0.0312328	28.2806	28.187	27.9313	29.466	27.4431	27.0143	28.2263	29.5506
P185	LysoPC(16:0) sn-2	0.0530081	3.29648	3.18731	3.62398	3.44622	3.24904	3.2049	3.15155	3.09569
P186	LysoPC(16:1) sn-1	0.0345845	1.15375	1.1268	1.2077	1.25287	1.15828	1.18085	1.17231	1.22201
P187	LysoPC(16:1) sn-2	0.122648	0.0754154	0.0736457	0.0880833	0.0821428	0.0834084	0.0660216	0.0600837	0.0740398
P188	LysoPC(17:0)	0.0330525	0.593462	0.573482	0.617881	0.610925	0.598481	0.560601	0.579481	0.603151
P189	LysoPC(17:1) sn-1	0.0458256	0.11332	0.102417	0.116631	0.115832	0.11257	0.105092	0.113026	0.114329
P190	LysoPC(17:1) sn-2	0.1371	0.00630202	0.00657617	0.00763401	0.00762546	0.00548145	0.00549066	0.00568881	0.00609221
P191	LysoPC(18:0) sn-1	0.0329396	12.0783	11.4165	12.1331	12.7845	11.9463	11.8284	12.372	12.1466
P192	LysoPC(18:0) sn-2	0.0552767	0.840451	0.718157	0.759533	0.765526	0.774436	0.720214	0.779588	0.716345
P193	LysoPC(18:1) sn-1	0.0361284	6.61476	6.26692	6.61267	7.05479	6.86673	6.59273	6.89025	6.62323
P194	LysoPC(18:1) sn-2	0.0700383	0.405282	0.371883	0.431942	0.45122	0.409134	0.408308	0.461066	0.444976
P195	LysoPC(18:2) sn-1	0.0276419	16.3814	15.7436	16.9356	16.9013	16.047	15.879	16.1002	16.5523
P196	LysoPC(18:2) sn-2	0.0684914	1.3989	1.22879	1.52107	1.37176	1.37216	1.33978	1.30422	1.249
P197	LysoPC(18:3) sn-1	0.105747	0.166997	0.20573	0.223131	0.225677	0.189047	0.190184	0.185149	0.220155
P198	LysoPC(18:3) sn-2	0.119608	0.0251636	0.0244013	0.0238799	0.0212388	0.019379	0.0252236	0.0201799	0.0188448
P199	LysoPC(20:0) sn-1	0.0779465	0.0436565	0.0366313	0.0439611	0.0405303	0.045976	0.0398327	0.0386715	0.0443487
P200	LysoPC(20:0) sn-2	0.156059	0.0033476	0.00266208	0.0029605	0.00229907	0.00277851	0.00258903	0.00279272	0.00372699
P201	LysoPC(20:1) sn-1	0.0387586	0.0806605	0.0797851	0.078658	0.0887912	0.0816198	0.0804023	0.0814041	0.0838903
P202	LysoPC(20:1) sn-2	0.120235	0.00413788	0.00423861	0.00487073	0.00406503	0.0042555	0.00517405	0.00560825	0.00468795
P203	LysoPC(20:2)	0.0507415	0.16614	0.160102	0.174134	0.180659	0.168942	0.158933	0.155567	0.171122
P204	LysoPC(20:3) sn-1	0.0512146	0.997346	0.92083	1.00034	1.0803	0.996257	0.977202	1.06074	1.05208
P205	LysoPC(20:3) sn-2	0.106363	0.0464296	0.0469769	0.0445703	0.042125	0.0353263	0.0396621	0.0385578	0.0479538
P206	LysoPC(20:4) sn-1	0.0506122	6.29091	5.73786	6.72705	6.60285	6.14785	6.13856	6.31638	6.01233
P207	LysoPC(20:4) sn-2	0.0618081	0.502485	0.534714	0.551939	0.558658	0.535597	0.463259	0.498094	0.504901
P208	LysoPC(20:5) sn-1	0.0454129	0.918775	0.856921	0.960105	1.00051	0.92755	0.96145	0.955805	0.965529
P209	LysoPC(20:5) sn-2	0.0706202	0.0908261	0.0889022	0.098409	0.09769	0.0989209	0.0819717	0.0897691	0.0844662
P210	LysoPC(22:0) sn-1	0.0965959	0.0115038	0.0100116	0.00955579	0.00929992	0.0109848	0.00853341	0.00938302	0.00980539
P211	LysoPC(22:0) sn-2	0.11569	0.000897178	0.00072664	0.000674244	0.000648482	0.000777796	0.000768617	0.000635515	0.000740192
P212	LysoPC(22:4) sn-1	0.0545884	0.0642343	0.0591517	0.0697483	0.0684978	0.0653791	0.0677862	0.0661875	0.0704244
P213	LysoPC(22:4) sn-2	0.101455	0.00629195	0.00630121	0.00779693	0.0074787	0.0075153	0.00722036	0.0084542	0.00693986
P214	LysoPC(22:5) sn-1	0.0471887	0.315439	0.316554	0.328003	0.355979	0.34557	0.337682	0.355708	0.332504
P215	LysoPC(22:5) sn-2	0.0593075	0.169279	0.153012	0.1824	0.164991	0.157424	0.154871	0.158868	0.158706
P216	LysoPC(22:6) sn-1	0.0522992	2.69939	2.42747	2.86461	2.80009	2.61088	2.59315	2.6968	2.56064
P217	LysoPC(22:6) sn-2	0.076416	0.19344	0.190017	0.195465	0.203125	0.192624	0.160848	0.176945	0.171994
P218	LysoPC(O-16:0)	0.0387611	0.369001	0.33469	0.355103	0.37777	0.375793	0.352693	0.362142	0.364892
P219	LysoPC(O-18:0)	0.053794	0.0657991	0.0616866	0.0635682	0.0724324	0.0633105	0.063326	0.0646806	0.0686868
P220	LysoPC(O-18:1)	0.0494938	0.239603	0.216139	0.246383	0.25092	0.236962	0.241484	0.240551	0.256235
P221	LysoPE(16:0) sn-1	0.0283141	0.239076	0.249574	0.246632	0.258669	0.248398	0.239902	0.254714	0.254847
P222	LysoPE(16:0) sn-2	0.0405577	0.0189016	0.0210122	0.0208467	0.0207322	0.0206229	0.021022	0.0194831	0.0195948
P223	LysoPE(16:1) sn-1	0.0626408	0.0105382	0.0102831	0.0124088	0.011247	0.0112566	0.0116224	0.0120609	0.0115409
P224	LysoPE(16:1) sn-2	0.223226	0.00172977	0.000912869	0.00107873	0.00104001	0.00105948	0.00125701	0.00152259	0.001367
P225	LysoPE(18:0) sn-1	0.0485029	0.33374	0.317718	0.349965	0.369387	0.345617	0.36183	0.354505	0.362304
P226	LysoPE(18:0) sn-2	0.0824095	0.0239903	0.0200177	0.0240503	0.0259455	0.0236842	0.0222886	0.0261392	0.0236519
P227	LysoPE(18:1) sn-1	0.0427043	0.189605	0.190274	0.191921	0.206144	0.212169	0.196752	0.20681	0.200614
P228	LysoPE(18:1) sn-2	0.0368342	0.0142682	0.0137791	0.0139546	0.014027	0.0142771	0.0139724	0.0152395	0.0150009
P229	LysoPE(18:2) sn-1	0.0350678	0.578888	0.578921	0.610336	0.640978	0.607823	0.603192	0.61387	0.62631
P230	LysoPE(18:2) sn-2	0.0626351	0.0583453	0.0533612	0.0652594	0.0589699	0.0637214	0.0619073	0.0590879	0.057838
P231	LysoPE(20:1)	0.0674736	0.00359615	0.00370265	0.00407736	0.00361833	0.00399454	0.004337	0.00410869	0.00384848
P232	LysoPE(20:2)	0.0827737	0.00437884	0.00397188	0.0047906	0.00509191	0.00513379	0.00455102	0.00474613	0.00492659
P233	LysoPE(20:3)	0.064691	0.0284027	0.0248407	0.027026	0.0298511	0.0290048	0.0259949	0.0295686	0.0269095
P234	LysoPE(20:4) sn-1	0.0522482	0.51157	0.485152	0.571211	0.55694	0.554624	0.55153	0.535644	0.528008
P235	LysoPE(20:4) sn-2	0.069368	0.0762724	0.0678326	0.0771132	0.0805357	0.0812514	0.0679979	0.0790901	0.0739412
P236	LysoPE(22:4)	0.0790899	0.00662228	0.00590412	0.00736131	0.00754207	0.00714015	0.00748771	0.00744107	0.00702856
P237	LysoPE(22:5) sn-1	0.0681261	0.0257857	0.0296138	0.0289038	0.0305535	0.0306425	0.0283567	0.0327289	0.0296899
P238	LysoPE(22:5) sn-2	0.0891436	0.0252632	0.0238933	0.0285933	0.0294889	0.029913	0.0261859	0.0243258	0.0287382
P239	LysoPE(22:6) sn-1	0.0547722	0.488653	0.458718	0.539846	0.533273	0.53079	0.533297	0.520323	0.503612
P240	LysoPE(22:6) sn-2	0.0892523	0.0455487	0.0524342	0.0558939	0.057791	0.058532	0.0484779	0.0561991	0.0500113
P241	LysoPE(P-16:0)	0.0600155	0.0696616	0.0646557	0.0699916	0.0757771	0.0775579	0.0729268	0.0769838	0.0731447
P242	LysoPE(P-18:0)	0.0373623	0.0958114	0.0951114	0.0980998	0.105667	0.100226	0.0988135	0.10273	0.103406
P243	LysoPE(P-18:1)	0.0670609	0.0369613	0.0334184	0.0390446	0.0407123	0.0386028	0.0406619	0.0389726	0.0415722
P266	PC (38:9)	0.0756451	0.0795394	0.0743508	0.0813245	0.0827617	0.0791078	0.0839083	0.0924269	0.0921114
P267	PC (O-34:2)	0.0784691	0.370911	0.299484	0.328607	0.33031	0.323664	0.292548	0.303345	0.307182
P268	PC (O-36:6)	0.0693497	0.0614386	0.057081	0.0578392	0.0657074	0.0642128	0.0591698	0.0536045	0.056198
P269	PC(28:0)	0.0821615	0.0072232	0.0066651	0.00676107	0.00685405	0.00606628	0.005831	0.00612698	0.00580532
P270	PC(30:0)	0.0565351	0.190952	0.175333	0.17193	0.180866	0.170892	0.157671	0.16692	0.177186
P271	PC(31:0)	0.0692993	0.0188361	0.0160889	0.0190209	0.0175532	0.0181014	0.0182029	0.015988	0.0164496
P272	PC(32:0)	0.0820736	0.862621	0.690047	0.738963	0.743274	0.720435	0.67206	0.694292	0.700829
P273	PC(32:1)	0.0460235	0.838581	0.770587	0.78074	0.842886	0.857566	0.793739	0.757963	0.792452
P274	PC(33:1)	0.0422543	0.0887686	0.0926027	0.0938185	0.0873739	0.0917382	0.0922428	0.0908854	0.0820927
P275	PC(33:2)	0.06328	0.39274	0.367859	0.350787	0.375992	0.350012	0.324863	0.330988	0.354268
P276	PC(34:0)	0.103025	0.113322	0.112427	0.119153	0.105111	0.102113	0.0917423	0.0922657	0.0930937
P277	PC(34:1)	0.0529965	5.51416	4.93736	5.23175	5.80924	5.1602	5.01439	5.34086	5.38975
P278	PC(34:2)	0.0435897	16.9623	15.8226	16.6629	17.737	17.6941	16.4762	15.8208	16.6541
P279	PC(34:3)	0.0931961	1.51864	1.11293	1.23889	1.23782	1.23037	1.20199	1.32324	1.2635
P280	PC(34:4)	0.0665917	0.252379	0.239513	0.262877	0.257807	0.258331	0.258824	0.225043	0.282833
P281	PC(35:1)	0.0855124	0.114394	0.100083	0.103347	0.10369	0.0931463	0.0928736	0.0933547	0.0882131
P282	PC(35:2)	0.0859074	0.545486	0.442739	0.461517	0.470606	0.442431	0.41764	0.435965	0.438549
P283	PC(35:3)	0.0630347	0.0753263	0.0691778	0.0696708	0.0771766	0.0838377	0.0726458	0.0740834	0.0771052
P284	PC(35:4)	0.0629671	0.096768	0.0947107	0.0875034	0.0975196	0.0877941	0.0831161	0.0839985	0.0876969
P285	PC(36:0)	0.362534	0.00392715	0.00137781	0.00194905	0.00278694	0.00301381	0.00384506	0.00302072	0.00156104
P286	PC(36:1)	0.114241	1.18858	1.0545	1.11869	1.0429	0.977945	0.85343	0.947563	0.880932
P287	PC(36:2)	0.0568196	6.07206	5.27775	5.77606	6.33612	6.03033	5.55181	5.95769	5.70906
P288	PC(36:3)	0.0304136	5.01487	4.63914	4.81716	4.81198	4.79987	4.6518	4.61744	4.59011
P289	PC(36:4)	0.0474112	5.77533	5.40436	5.70875	6.17819	6.12497	5.78535	5.4614	5.78434
P290	PC(36:5)	0.0793716	3.48213	2.71737	2.8655	3.119	2.98963	2.88585	2.84429	3.1267
P291	PC(37:2)	0.113335	0.066044	0.0573442	0.0611425	0.0570268	0.0552298	0.0480094	0.048565	0.0506115
P292	PC(37:4)	0.104937	0.218354	0.170519	0.189366	0.188422	0.170222	0.164804	0.159825	0.174334
P293	PC(38:1)	0.0792487	0.0128589	0.0120224	0.0122176	0.0145138	0.013673	0.0122578	0.0113075	0.0127506
P294	PC(38:4)	0.0784154	2.71466	2.22294	2.52053	2.87545	2.62187	2.4202	2.71131	2.51215
P295	PC(38:5)	0.095558	1.35517	1.14698	1.23583	1.21875	1.15133	1.23705	1.02101	1.02946
P296	PC(38:6)	0.0559787	6.57875	6.15892	6.12761	6.51095	7.23301	6.40776	6.1512	6.49856
P297	PC(39:6)	0.036912	0.0964791	0.0911379	0.097254	0.093377	0.0992807	0.091931	0.0927272	0.0889928
P298	PC(40:2)	0.073633	0.00326311	0.00321473	0.00335427	0.00332115	0.00288852	0.00333702	0.0027178	0.00320001
P299	PC(40:4)	0.134945	0.115083	0.117155	0.109479	0.111906	0.102594	0.0836266	0.102942	0.0804867
P300	PC(40:6)	0.0617615	1.29283	1.16066	1.236	1.40751	1.21279	1.17677	1.25882	1.26197
P301	PC(40:7)	0.034229	0.179809	0.179606	0.18291	0.187095	0.192843	0.178754	0.172856	0.187279
P302	PC(40:8)	0.0603757	0.188659	0.163202	0.168734	0.189121	0.176657	0.164897	0.164425	0.173109
P303	PC(42:4)	0.221955	0.00312558	0.00242062	0.00153011	0.00244795	0.00264824	0.00225605	0.00171378	0.00214102
P304	PC(O-32:0)	0.0868434	0.0610707	0.053747	0.0637609	0.0708802	0.0616291	0.0549266	0.0602948	0.0606616
P305	PC(O-32:1)	0.144468	0.0225932	0.0198654	0.0206462	0.0252883	0.029255	0.0193395	0.0235898	0.0214264
P306	PC(O-34:0)	0.133898	0.010273	0.00897477	0.00938422	0.00848707	0.00859817	0.0071817	0.00735461	0.0071785
P307	PC(O-34:1)	0.0675566	0.19461	0.187617	0.184179	0.184169	0.172854	0.167553	0.160026	0.167758
P308	PC(O-36:1)	0.0884432	0.0149767	0.0139423	0.0140909	0.0147484	0.013922	0.0114006	0.0133863	0.0123465
P309	PC(O-36:2)	0.117229	0.108769	0.0967845	0.0969695	0.0890944	0.0854435	0.0766638	0.0813638	0.0826479
P310	PC(O-38:4)	0.144143	0.31404	0.254301	0.252203	0.232471	0.229671	0.197641	0.222093	0.222424
P311	PC(O-38:5)	0.0686644	0.631879	0.548945	0.590661	0.65809	0.545203	0.562347	0.606794	0.57157
P312	PC(O-40:3)	0.103138	0.00851911	0.00667211	0.00696354	0.00807377	0.00819318	0.00748809	0.00668895	0.006679
P313	PE O-34:2	0.0544028	0.0127341	0.0106081	0.0116406	0.0118219	0.0120344	0.0112616	0.0121093	0.0114075
P314	PE O-34:3	0.0652366	0.0485417	0.0403846	0.0417924	0.0475826	0.0448514	0.0416447	0.04513	0.0443849
P315	PE O-38:6	0.0708491	0.123239	0.120136	0.129993	0.146957	0.133703	0.123791	0.141433	0.134373
P316	PE(34:1)	0.104741	0.0132807	0.011052	0.0143031	0.0163115	0.0140822	0.013623	0.0136919	0.0136273
P317	PE(34:2)	0.0593412	0.0507707	0.0500922	0.0504315	0.0547433	0.0589197	0.0559108	0.0561847	0.0537835
P318	PE(36:3)	0.024388	0.0295242	0.0282292	0.0283545	0.0302622	0.0292418	0.0295635	0.0299984	0.0293536
P319	PE(36:4)	0.0842965	0.0475614	0.0421033	0.0427438	0.0505381	0.0510806	0.048429	0.0447195	0.0529701
P320	PE(36:5)	0.0628899	0.0118201	0.00993827	0.0101565	0.0108083	0.011609	0.0109797	0.0106744	0.0115619
P321	PE(38:4)	0.0405075	0.0810146	0.0809413	0.0847794	0.0904919	0.0883334	0.0835256	0.082598	0.0861884
P322	PE(38:5)	0.0643229	0.0355009	0.0305104	0.034387	0.0370816	0.035352	0.0346595	0.0368992	0.0377648
P323	PE(38:6)	0.0693627	0.121817	0.126568	0.131793	0.142422	0.145023	0.136346	0.141385	0.149283
P324	PE(P-16:0/20:4)	0.0660875	0.20376	0.168523	0.189122	0.207914	0.196978	0.184459	0.202662	0.197544
P325	PE(P-16:0/22:6)	0.0245413	0.125126	0.126541	0.131377	0.131536	0.132118	0.129994	0.135254	0.130533
P326	PE(P-18:0/20:4)	0.0418359	0.208227	0.214783	0.222785	0.226913	0.209757	0.201237	0.203481	0.213513
P327	PE(P-36:2)	0.0594013	0.0592134	0.0626869	0.0655554	0.0675445	0.0643657	0.0567635	0.0614905	0.0588013
P348	SM(30:0)	0.283155	0.000433825	0.000665528	0.000571915	0.00069461	0.000686504	0.000639294	0.000750535	0.000251738
P349	SM(30:1)	0.058486	0.0215035	0.0190907	0.0196913	0.0210134	0.0209561	0.0200107	0.0192097	0.0180504
P350	SM(30:2)	0.0472227	0.0526426	0.051809	0.0513361	0.0585775	0.0526531	0.0544388	0.0518601	0.050774
P351	SM(31:1)	0.0372673	0.0135214	0.0129011	0.0131986	0.0134807	0.0131325	0.0128589	0.0119721	0.0130184
P352	SM(32:0)	0.08464	0.0156269	0.0131148	0.016202	0.0155304	0.0150225	0.0129369	0.0148301	0.0161208
P353	SM(32:1)	0.0542194	0.837227	0.805045	0.788471	0.863564	0.846333	0.770013	0.750669	0.869095
P354	SM(32:2)	0.043768	0.0620886	0.0605269	0.0616429	0.0597891	0.0607343	0.0577948	0.0639249	0.0554244
P355	SM(33:1)	0.0554599	0.491364	0.470948	0.47661	0.526457	0.505323	0.45663	0.502553	0.446228
P356	SM(33:2)	0.061807	0.0108918	0.0104667	0.0112084	0.00949296	0.0101135	0.00945285	0.0104492	0.00984927
P357	SM(34:0)	0.0602609	0.291449	0.288128	0.30742	0.282318	0.299188	0.323412	0.276932	0.32486
P358	SM(34:1)	0.0301356	10.618	9.78749	9.98732	10.4998	9.94332	9.93481	10.1407	9.86296
P359	SM(34:2)	0.0529683	2.49029	2.2585	2.5232	2.66801	2.56848	2.34308	2.42407	2.54734
P360	SM(35:1)	0.0612351	0.442917	0.37338	0.373987	0.424023	0.392208	0.394223	0.408666	0.420388
P361	SM(35:2)	0.0538689	0.0451236	0.0414715	0.0470198	0.0448114	0.0412017	0.0432086	0.0466347	0.0414706
P362	SM(36:1)	0.0559456	1.45523	1.30982	1.32978	1.48364	1.50721	1.35392	1.32707	1.36975
P363	SM(36:2)	0.04437	1.64361	1.55008	1.74304	1.70022	1.70627	1.73677	1.61842	1.7745
P364	SM(36:3)	0.0652721	0.0698186	0.0677204	0.0735524	0.0610044	0.0666534	0.0664895	0.0746335	0.0652795
P365	SM(37:2)	0.0439894	0.0234869	0.0226146	0.0227691	0.0251795	0.0242237	0.0228304	0.0223625	0.0245374
P366	SM(38:1)	0.0610913	0.314961	0.289051	0.319522	0.349706	0.326932	0.291559	0.319136	0.319396
P367	SM(38:2)	0.047209	0.157692	0.151226	0.159228	0.171079	0.173285	0.155705	0.157796	0.163221
P368	SM(38:3)	0.0622343	0.0502976	0.0438392	0.0414427	0.0487624	0.044432	0.047598	0.0457992	0.0472004
P369	SM(40:1)	0.0596438	0.602049	0.533173	0.580625	0.574423	0.548092	0.501418	0.525177	0.542382
P370	SM(40:2)	0.0382199	0.575299	0.539717	0.570901	0.59314	0.569503	0.53184	0.544157	0.545581
P371	SM(40:3)	0.0472223	0.0639736	0.0639569	0.0672858	0.0717055	0.0722416	0.0662188	0.069453	0.0694837
P372	SM(41:1)	0.0695446	0.0876746	0.0835336	0.0882309	0.104292	0.0957705	0.096428	0.0949368	0.0921304
P373	SM(41:2)	0.055408	0.259284	0.248722	0.256072	0.257573	0.247363	0.221552	0.239529	0.23061
P374	SM(42:1)	0.131222	0.0444359	0.0352182	0.0457203	0.0519568	0.0405087	0.0534374	0.0498098	0.0464642
P375	SM(42:2)	0.0515102	1.28592	1.16689	1.2392	1.24345	1.20216	1.10263	1.13072	1.17508
P376	SM(42:3)	0.0363308	0.974991	0.925668	0.932961	0.959021	0.915083	0.8989	0.887361	0.880081
P377	SM(42:4)	0.0564159	0.170072	0.140189	0.160119	0.155888	0.157653	0.150915	0.1514	0.150144
P127	Fatty amide(16:0)	0.215912	0.0106845	0.0149271	0.0194174	0.01888	0.0188503	0.0228798	0.0225132	0.0189878
P128	Fatty amide(18:0)	0.364029	0.00177284	0.0026364	0.00526106	0.00349292	0.00470706	0.00549966	0.00494264	0.00649995
P129	Fatty amide(18:1)	0.20545	0.0601958	0.0636535	0.0825667	0.0865865	0.0951547	0.0968004	0.1101	0.103574
P130	Fatty amide(20:0)	0.360538	0.00258032	0.00243498	0.0041726	0.00381246	0.00484985	0.00569983	0.00633763	0.00692519
P131	Fatty amide(20:1)	0.290219	0.0163059	0.0202074	0.0240263	0.0290682	0.0290493	0.0355936	0.0394747	0.0378016
P132	Fatty amide(22:0)	0.233487	0.0144285	0.0181	0.0244878	0.0224074	0.0268835	0.0313798	0.0282555	0.0277319
P133	Fatty amide(22:1)	0.196121	1.16614	1.11715	1.34374	1.53708	1.61989	1.84342	1.8222	1.85981
P134	Fatty amide(22:2)	0.193673	0.0292991	0.0288377	0.0413466	0.0456606	0.0486634	0.0462689	0.0479673	0.0402727
P047	Carnitine	0.112503	2.11201	2.25086	2.31425	2.36339	2.78783	2.62507	2.72711	2.87608
P048	Carnitine C10:0	0.0171114	0.511013	0.522497	0.506384	0.518289	0.534949	0.514117	0.521588	0.524671
P049	Carnitine C10:0-OH	0.0314747	0.0548713	0.0560042	0.0559322	0.0536998	0.0579759	0.0579841	0.0549698	0.0533
P050	Carnitine C10:1	0.0229028	0.582102	0.599982	0.609299	0.582213	0.616192	0.599268	0.58084	0.586478
P051	Carnitine C10:2	0.030227	0.0673784	0.0683527	0.0686171	0.0668865	0.073137	0.067607	0.0708097	0.0683229
P052	Carnitine C10:3-1	0.0301777	0.115684	0.120021	0.115619	0.111916	0.122581	0.119508	0.117621	0.121659
P053	Carnitine C10:3-2	0.0650629	0.0585894	0.0607094	0.0595394	0.0597465	0.0635372	0.0624295	0.0703968	0.0668217
P054	Carnitine C11:0	0.0433136	0.0333674	0.0346674	0.0343779	0.0322111	0.0356414	0.0349408	0.0369267	0.0360988
P055	Carnitine C11:1	0.0237695	0.0774515	0.0804232	0.0777258	0.0815862	0.0830149	0.0802007	0.0816059	0.0803658
P056	Carnitine C12:0	0.0456291	0.120387	0.116723	0.114797	0.115072	0.129956	0.122882	0.125895	0.117209
P057	Carnitine C12:0-OH	0.0715836	0.0107207	0.012139	0.0108348	0.0109006	0.0124002	0.0110277	0.0105887	0.0100432
P058	Carnitine C12:1	0.0220419	0.1882	0.18824	0.191911	0.18409	0.196292	0.184633	0.191899	0.186355
P059	Carnitine C12:1-OH	0.0377084	0.0286822	0.02862	0.0282672	0.0276097	0.0300056	0.0291632	0.0285413	0.0263794
P060	Carnitine C12:2-1	0.0630842	0.0276443	0.0287494	0.0301002	0.0295271	0.0326918	0.0274118	0.0285484	0.0270914
P061	Carnitine C12:2-2	0.0767968	0.00558418	0.00618891	0.0068976	0.00670319	0.00697032	0.00584914	0.00648103	0.0064302
P062	Carnitine C12:3	0.030775	0.0155354	0.0165104	0.0166259	0.0159555	0.0170385	0.0167604	0.0158957	0.016312
P063	Carnitine C13:0	0.0266523	0.116361	0.117127	0.113972	0.116223	0.113469	0.109093	0.119447	0.115107
P064	Carnitine C13:1	0.0481273	0.0721834	0.0717965	0.0707015	0.0673648	0.0783817	0.072309	0.077086	0.071965
P065	Carnitine C14:0	0.0546921	0.0278235	0.0289059	0.0288493	0.0267648	0.0314016	0.0263237	0.0287075	0.0285962
P066	Carnitine C14:0-OH	0.050579	0.00823786	0.00876084	0.00778197	0.00775277	0.00847516	0.00802945	0.0088689	0.00814385
P067	Carnitine C14:1-1	0.0546188	0.0109327	0.0104171	0.0110822	0.0114586	0.0100517	0.0110716	0.00972041	0.0105932
P068	Carnitine C14:1-2	0.0338801	0.154467	0.143436	0.138081	0.147203	0.144403	0.141351	0.144338	0.148287
P069	Carnitine C14:1-OH	0.040034	0.0205276	0.021135	0.0223427	0.0204554	0.022642	0.0209424	0.0209029	0.0205031
P070	Carnitine C14:2-1	0.127141	0.0144476	0.0135266	0.017064	0.0153032	0.0170962	0.0121606	0.0171775	0.0137081
P071	Carnitine C14:2-2	0.0575554	0.129836	0.134276	0.132896	0.130927	0.146426	0.136108	0.15009	0.129143
P072	Carnitine C16:0	0.0130991	0.111051	0.111648	0.111637	0.114843	0.112424	0.113827	0.114798	0.113457
P073	Carnitine C16:0-OH	0.0732333	0.00199879	0.00253228	0.0021255	0.00216794	0.00230587	0.00212483	0.00221633	0.00232712
P074	Carnitine C16:1-1	0.105579	0.00125201	0.00129684	0.00104182	0.0011089	0.00140548	0.00138368	0.00125164	0.00139068
P075	Carnitine C16:1-2	0.0469549	0.0465504	0.0445528	0.0439021	0.0422666	0.0487035	0.0441374	0.0475831	0.0447889
P076	Carnitine C16:2	0.0235	0.0233949	0.0244031	0.024746	0.0251104	0.0247726	0.0253156	0.0248006	0.0247731
P077	Carnitine C18:0	0.021633	0.0343261	0.0329857	0.032736	0.0337951	0.0342426	0.0342217	0.0348744	0.0334097
P078	Carnitine C18:0-DC	0.0538281	0.0148022	0.0169575	0.0150143	0.0165758	0.0164253	0.0158246	0.0170828	0.0155729
P079	Carnitine C18:0-OH	0.176673	0.00118791	0.00084133	0.00132085	0.00114404	0.00103481	0.0015574	0.00129963	0.00117345
P080	Carnitine C18:1	0.0347312	0.18679	0.187288	0.184647	0.18708	0.191502	0.174078	0.191612	0.176593
P081	Carnitine C18:1-DC	0.0420656	0.0151626	0.0140869	0.0160025	0.0157809	0.0157909	0.0150295	0.0159868	0.0152908
P082	Carnitine C18:1-OH	0.0842879	0.00293675	0.00273817	0.00284643	0.00241014	0.00314918	0.00259268	0.00301411	0.00292453
P083	Carnitine C18:2	0.0316868	0.216075	0.222553	0.217466	0.212122	0.229455	0.206503	0.218996	0.214382
P084	Carnitine C18:3	0.0387978	0.0173016	0.017572	0.0176876	0.0169651	0.019282	0.017944	0.017489	0.0176475
P085	Carnitine C2:0	0.0462641	2.08757	2.08248	2.14907	2.16441	2.36592	2.29519	2.15948	2.26195
P086	Carnitine C20:0	0.0748502	0.0030295	0.00247835	0.00263598	0.00245789	0.00261341	0.00250506	0.00246664	0.00247241
P087	Carnitine C20:1	0.0989763	0.00584139	0.00546259	0.00485274	0.00539498	0.00681862	0.00548708	0.00554361	0.0056306
P088	Carnitine C22:0	0.10501	0.00170661	0.00173773	0.00158006	0.00165011	0.0014112	0.00127935	0.00171909	0.00170703
P089	Carnitine C22:6	0.0455525	0.00707831	0.00777464	0.00762322	0.00692506	0.00734145	0.00705173	0.00688745	0.00705941
P090	Carnitine C24:0	0.0418542	0.0139033	0.0135524	0.0130367	0.0130921	0.0145505	0.0129655	0.0132764	0.0129759
P091	Carnitine C26:0	0.0553107	0.0170963	0.0166155	0.0154006	0.0155539	0.0171407	0.0155454	0.0163982	0.0146819
P092	Carnitine C26:1	0.0639186	0.00795708	0.00828435	0.00762881	0.00737887	0.00797744	0.00670163	0.00763685	0.00801831
P093	Carnitine C3:0	0.042927	0.270759	0.275183	0.284957	0.288046	0.302517	0.292338	0.303898	0.300449
P094	Carnitine C4:0	0.041794	0.263524	0.280683	0.266216	0.258915	0.290935	0.257942	0.266961	0.267603
P095	Carnitine C5:0	0.0300556	0.248694	0.25837	0.2682	0.262523	0.265714	0.270761	0.271032	0.271897
P096	Carnitine C5:1	0.052177	0.0208681	0.022629	0.0222443	0.021674	0.0243121	0.0220697	0.023131	0.0241127
P097	Carnitine C6:0	0.0537081	0.125172	0.131896	0.13069	0.130032	0.148009	0.138683	0.135072	0.141012
P098	Carnitine C6:1	0.0471658	0.00826001	0.00794935	0.00856449	0.00867867	0.00868959	0.00918354	0.0089378	0.00821968
P099	Carnitine C8:0	0.0456485	0.362432	0.353544	0.354894	0.339684	0.389794	0.370599	0.379643	0.350066
P100	Carnitine C8:0-OH	0.0301069	0.109459	0.113598	0.107506	0.106983	0.114843	0.106699	0.110398	0.106076
P101	Carnitine C8:1	0.0357537	0.569478	0.603034	0.567962	0.57399	0.627841	0.581787	0.598926	0.574644
P102	Carnitine C9:0	0.0342999	0.0384808	0.0393697	0.039087	0.0389217	0.0421915	0.0416547	0.0410075	0.039885
P002	(R)-3-hydroxybutyrylcarnitine	0.0345039	0.0122881	0.0128667	0.0130748	0.0133782	0.0123314	0.0126543	0.0120831	0.0125031
N001	(3S,5R,6R,7E)-3,5,6-Trihydroxy-7-megastigmen-9-one	0.132777	0.00388235	0.00507466	0.00458741
N002	(R)-3-Hydroxy-hexadecanoic acid	0.205618	0.0903852	0.130467	0.095952
N003	(Z)-13-Oxo-9-octadecenoic acid	0.091655	0.0118553	0.0127913	0.0106411
N004	1,5-Anhydrosorbitol	0.321046	0.160939	0.228865	0.310643
N005	1,7-Dimethylxanthine	0.108437	0.0450847	0.0450282	0.0370927
N006	10-undecenoate (11:1n1)	0.024087	0.0482917	0.0485586	0.0464458
N007	11-ketoetiocholanolone glucuronide	0.0562692	0.000801775	0.000850004	0.000759614
N008	12,13-DiHOME	0.220289	0.0116448	0.0162032	0.0109611
N009	12-HETE	0.183144	0.0352824	0.0503801	0.0402957
N010	13'-Carboxy-gamma-tocopherol	0.0455571	0.111798	0.119296	0.109379
N011	13-Docosenamide	0.304297	0.318067	0.547188	0.352591
N012	14-Deoxy-11,12-didehydroandrographolide	0.106763	0.0378383	0.046673	0.0410775
N013	16α-OH-DHEA-S	0.0578018	0.0314001	0.0350251	0.0344257
N014	1-carboxyethyltyrosine	0.141296	0.000443172	0.000526051	0.000589582
N015	1-carboxyethylvaline	0.194144	0.00129856	0.00190544	0.00179692
N017	2(R)-hydroxyicosanoic acid	0.297169	0.00517967	0.00752461	0.00426574
N018	2,3-Dihydroxy-5-methylthio-4-pentenoic acid	0.258223	0.00616024	0.00982101	0.0102906
N020	21-hydroxypregnenolone disulfate	0.115014	0.00677005	0.00537428	0.00624567
N021	21-hydroxypregnenolone monosulfate (1)	0.0962428	0.000604253	0.000619191	0.000515941
N022	21-hydroxypregnenolone monosulfate (2)	0.0456366	0.000342811	0.000342456	0.000370448
N023	23S,25-dihydroxyvitamin D3	0.207583	0.0279811	0.041428	0.0314598
N024	2-Aminoadipic acid	0.0768462	0.0044902	0.00434806	0.00502161
N025	2-hydroxyacetophenone sulfate	0.235609	0.00593474	0.00435847	0.0038005
N026	2-ketocaprylate	0.0838879	0.0108398	0.0102174	0.0120381
N027	2-methoxyresorcinol sulfate	0.0978131	0.0234753	0.0282501	0.0246388
N028	2-Methylhippuric acid	0.140151	0.00635463	0.00479057	0.00559734
N029	2-Naphthalenesulfonic acid	0.0467699	0.00785264	0.00853058	0.00851944
N030	2-naphthol sulfate	0.114707	0.00109395	0.00127763	0.00137633
N031	2-O-methylascorbic acid	0.151697	0.00606706	0.00803863	0.00795768
N033	3-acetylphenol sulfate	0.21558	0.0142529	0.00955314	0.0105798
N034	3-bromo-5-chloro-2,6-dihydroxybenzoic acid	0.100667	0.00173285	0.0019459	0.00212151
N035	3-carboxy-4-methyl-5-pentyl-2-furanpropionate (3-CMPFP)	0.0508	0.221407	0.200234	0.208502
N036	3-carboxy-4-methyl-5-propyl-2-furanpropanoate (CMPF)	0.044009	0.729044	0.745264	0.793026
N037	3-Chloro-Tyrosine	0.0472578	0.00655145	0.0060129	0.00651329
N039	3-Dehydroteasterone	0.0915289	0.0961996	0.0906523	0.080159
N040	3-hydroxydodecanedioate	0.0708346	0.00239639	0.00216227	0.00209768
N041	3-hydroxypyridine sulfate	0.277323	0.00278047	0.00160075	0.0020554
N042	3-hydroxysebacate	0.0520503	0.00129839	0.00135465	0.00122079
N044	3-Methoxyphenol sulfate	0.138319	0.125866	0.114735	0.0952704
N045	3-methylhistidine	0.283285	0.00172484	0.00302833	0.00292787
N046	3-Oxododecanoate	0.282522	0.00422326	0.0071059	0.00743551
N047	3-Oxoglycyrrhetinic acid	0.149319	0.00279984	0.00290424	0.00365368
N048	3-Oxotetradecanoate	0.201854	0.0159293	0.0229024	0.0169949
N049	3-phenylpropionate (hydrocinnamate)	0.143995	0.0101732	0.0136069	0.0122497
N050	4-acetamidobutanoate	0.0651145	0.0029933	0.00339555	0.00311504
N051	4-acetamidophenylglucuronide	0.298304	0.000835541	0.00150838	0.00108068
N052	4-acetaminophen sulfate	0.228951	0.0116541	0.0168283	0.0114512
N053	4-allylphenol sulfate	0.0488878	0.0616696	0.0577304	0.0635775
N054	4-ethylphenyl sulfate	0.0954652	0.0974031	0.113153	0.117116
N055	4-Hydroxybenzoic acid	0.328069	0.000392987	0.000531031	0.000757146
N057	4-Pyridoxic acid	0.0807546	0.0146313	0.0169072	0.0148759
N058	4-vinylguaiacol sulfate	0.0569289	0.00129219	0.00115867	0.00119412
N059	4-vinylphenol sulfate	0.0814617	0.077608	0.0668341	0.0685723
N060	5a-Dihydrotestosterone sulfate	0.09711	0.0754887	0.0913862	0.0813885
N062	5alpha-Androstan-3beta,17alpha-diol disulfate	0.141206	0.0415388	0.0314463	0.0391806
N063	5alpha-Pregnan-3beta,20beta-diol 20-sulfate(1)	0.0958206	0.00696797	0.00843846	0.00764069
N064	5b-Cholestane-3a,7a,12a,23S,25-pentol	0.210056	0.0141372	0.021296	0.0165638
N065	5'-Deoxyadenosine	0.0936072	0.00360872	0.00376621	0.00313602
N066	6-bromotryptophan	0.0896075	0.00311323	0.00363475	0.0036679
N067	8-ETE	0.193492	0.0343962	0.050118	0.0396237
N068	9-Hode	0.0701353	0.00222592	0.00235918	0.00255776
N069	Acisoga	0.227279	0.00194625	0.00310182	0.00260101
N071	Adenosine	0.0411717	0.0021644	0.00234842	0.00223767
N073	Androstenediol (3beta,17beta) disulfate (1)	0.0712219	0.298918	0.259701	0.28671
N074	Androstenediol (3beta,17beta) disulfate (2)	0.358876	0.0570099	0.0416857	0.0850262
N075	Androsterone glucuronide	0.0417848	0.0031034	0.00330957	0.0030637
N076	Androsterone sulfate	0.089798	0.0405062	0.0454637	0.0484762
N077	Arginine	0.342027	0.0119495	0.0210313	0.0122554
N078	Ascorbic acid 3-sulfate	0.0663204	0.00350463	0.00398821	0.00366243
N080	Aspartyl-Glutamic Acid	0.121511	0.00883687	0.0103925	0.0112777
N081	Azelaic acid	0.256372	0.00846636	0.0135082	0.0140472
N083	Caprylic acid	0.125948	0.10772	0.0885574	0.0860523
N084	Catechol sulfate	0.248921	0.166115	0.127529	0.100996
N086	C-glycosyltryptophan	0.0458551	0.0168597	0.0178996	0.0163691
N088	Cinnamoylglycine	0.18483	0.00268124	0.0038826	0.00320949
N090	Citric acid	0.315114	0.254667	0.383932	0.491819
N091	Citrulline	0.0490815	0.0077744	0.00749994	0.00705088
N092	Coniferan	0.274444	0.0109322	0.0169529	0.0107384
N093	Corticosterone	0.0734765	0.000580862	0.000671172	0.000613837
N094	Cortisol	0.0706297	0.00419997	0.00455585	0.00396087
N095	Cortisone	0.0580875	0.00223321	0.00244314	0.00219649
N096	Cystine	0.120237	0.00358846	0.00434085	0.00453383
N097	D-3-Phenyllactic acid sulfate	0.0209038	0.0719645	0.0694601	0.0693824
N099	Decadienedioic acid	0.179654	0.00315198	0.00440588	0.00437228
N101	DHEA-S	0.0704637	0.499956	0.574377	0.527529
N103	Dodecanedioic acid	0.051576	0.00312325	0.00345916	0.00334348
N104	Dodecyl gallate	0.161185	0.00466241	0.00637404	0.00610846
N105	Eicosanedioic acid	0.103307	0.00395932	0.00483774	0.0046532
N106	Enterolactone sulfate	0.0431447	0.00130047	0.0013764	0.00141636
N108	Estrone sulfate	0.131676	0.000539018	0.000697626	0.000662896
N109	Ethyl (3R,5Z)-3ydroxy-5-octenoate	0.0601898	0.0255233	0.0234317	0.026367
N111	Etiocholanolone glucuronide	0.165997	0.00147763	0.00206652	0.00177761
N112	Etiocholanolone sulfate	0.0446688	0.284095	0.305897	0.282745
N113	Eugenol sulfate	0.0315415	0.0099506	0.010256	0.010598
N200	Gamma-CEHC	0.0510824	0.0120573	0.0129369	0.0133322
N201	Gamma-glutamylleucine	0.252821	0.000340986	0.000569812	0.000522458
N202	Gamma-glutamyltyrosine	0.291283	0.00131562	0.00234759	0.00227854
N203	Gamma-glutamylvaline	0.246496	0.00239936	0.00391314	0.00372286
N211	Gluconic acid	0.154906	0.0037654	0.00459553	0.0051519
N212	Glutamic acid	0.326424	0.0193129	0.0242801	0.0362074
N213	Glutamine	0.0964383	0.101876	0.0840976	0.0960804
N214	Glycerol 3-phosphate	0.289852	0.00119312	0.00154324	0.00212267
N219	Guaiacol sulfate	0.168532	0.0239496	0.0174682	0.018971
N222	Hexanoylglutamine	0.110243	0.00265348	0.00309183	0.00330599
N223	Hippuric acid	0.124799	0.174178	0.223854	0.199037
N224	Histidine	0.0725632	0.068723	0.0655913	0.0755191
N225	Homoserine	0.293706	0.0128147	0.00933615	0.00712881
N226	Hydroxy-2-methyl-4-pyrone sulfate	0.229556	0.0599486	0.0396952	0.042829
N227	Hydroxybutyric acid	0.258095	0.0421361	0.0306053	0.0256381
N228	Hydroxyhippuric acid	0.0818116	0.00676378	0.00579707	0.00601744
N229	Hydroxymethylglutaric acid	0.176946	0.0264342	0.0208032	0.0297953
N230	Hydroxymyristic acid	0.208141	0.00689361	0.00983632	0.00706748
N231	Hydroxypregnenolone sulfate	0.0823378	0.00307196	0.00340789	0.00362199
N232	Imidazolelactic acid	0.136204	0.00158162	0.00138579	0.00181979
N233	Indole-3-carboxaldehyde	0.236169	0.00317879	0.0019557	0.00267101
N234	Indole-3-propionic acid	0.133426	0.0887853	0.1146	0.111006
N235	Indoleacrylic acid	0.0655528	0.0164877	0.0172437	0.015136
N236	Indolelactate	0.00612693	0.0854593	0.0851057	0.0861373
N238	Indole-Pyruvic Acid	0.334099	0.0177119	0.0335266	0.0350914
N239	Indoxyl sulfate	0.113531	0.190593	0.239365	0.221044
N240	Inositol	0.0912259	0.131442	0.120839	0.109448
N242	Isooctanoic Acid	0.177225	0.102124	0.0888311	0.125772
N245	Lactoylphenylalanine	0.0811833	0.017146	0.0201511	0.0184274
N246	Lauryl sulfate	0.247437	0.0856105	0.131864	0.090529
N249	Leucine/Isoleucine	0.27863	1.84374	2.20138	1.23214
N250	Leucylalanine	0.05035	0.01415	0.0135871	0.0127958
N251	Leu-phe	0.240383	0.0109434	0.0103211	0.0157394
N252	linoleoyl ethanolamide	0.375949	0.000950002	0.0017067	0.000914384
N253	Lolitriol	0.323787	0.116012	0.19598	0.115951
N280	L-Theanine	0.106718	0.0243816	0.0234441	0.0198245
N282	Mandelic acid	0.356028	0.00441628	0.00334113	0.00208302
N283	Methionine	0.304063	0.0428797	0.0796335	0.0750161
N284	Methylnaphthyl sulfate	0.139092	0.00116145	0.00103453	0.0013617
N285	N-(1-Deoxy-1-fructosyl)tyrosine	0.326458	0.00589856	0.0114089	0.0110687
N286	N6-carbamoylthreonyladenosine	0.0734778	0.00100478	0.00098431	0.000874369
N287	N-Acetyl Neuraminic Acid	0.078619	0.013107	0.0148522	0.015228
N288	N-acetyl-2-aminooctanoate	0.0595757	0.00328876	0.00322561	0.00360078
N290	N-acetyl-l-leucine	0.320452	0.00284628	0.00238686	0.00144654
N291	N-acetyl-phenylalanine	0.0107204	0.00225372	0.00226982	0.00222241
N292	N-Acetylserine	0.368532	0.0170621	0.0239371	0.0356925
N293	N-acetyltryptophan	0.0983367	0.00079764	0.00097174	0.000886492
N294	N-formyl-4-Aminoantipyrine	0.134966	0.0118132	0.015147	0.0150175
N295	N-formylanthranilic acid	0.375915	0.000834915	0.00171114	0.00185212
N296	Nicotinamide Riboside	0.127373	0.0272598	0.0218785	0.0277741
N297	N-linoleoyl glycine	0.112493	0.000747254	0.000918787	0.000777222
N298	N-linoleoyl serine	0.175544	0.000571462	0.000647176	0.000453091
N299	N-linoleoyl taurine	0.109485	0.0018092	0.00225476	0.00204262
N300	N-Methylproline	0.377526	0.0129844	0.0280125	0.0280603
N301	N-Oleoyl Leucine	0.287709	0.00132538	0.00165644	0.000911263
N302	N-oleoyltaurine	0.130903	0.00118711	0.00093422	0.000977656
N303	Norethindrone acetate	0.183415	0.124471	0.17251	0.130615
N304	N-palmitoylglycine	0.0668661	0.00144381	0.00165089	0.0015537
N305	N-palmitoylserine	0.220934	0.00131205	0.00196154	0.00142856
N307	Octadecanedioate (C18)	0.224476	0.0116448	0.0163118	0.0109611
N308	Oleamide	0.128899	0.0089715	0.011323	0.0113265
N309	Ornithine	0.342709	0.00135846	0.00239997	0.00140107
N310	O-sulfo-L-tyrosine	0.0956945	0.00854923	0.00933129	0.0103449
N311	Oxalosuccinate	0.113398	0.0606012	0.0689032	0.0761349
N313	p-Cresol	0.21648	0.00480275	0.00516769	0.00709454
N314	P-cresol glucuronide	0.0454418	0.00561551	0.00542502	0.00512942
N315	p-Cresol sulfate	0.11905	1.15347	1.35349	1.46444
N316	Perfluorodecanoic acid	0.0851403	0.00210819	0.00249206	0.00224736
N317	Perfluorohexanesulfonic acid	0.047952	0.00751054	0.00682607	0.00712679
N318	Perfluorononanoic acid	0.111042	0.00889184	0.0108182	0.0090672
N319	Perfluorooctanesulfonic acid	0.123162	0.0277416	0.0328311	0.0259899
N320	Perillyl Acetate	0.152867	0.0177462	0.0239664	0.0226627
N322	Phenol sulfate	0.068949	0.388174	0.444569	0.427906
N323	Phenylacetylglutamine	0.038551	0.192924	0.186757	0.178621
N324	Phenylalanine	0.0839381	0.7754	0.706007	0.656317
N325	Phenyllactate	0.142687	0.00668368	0.00888971	0.00766469
N326	Phenylpyruvate	0.222721	0.00123103	0.00155252	0.00193018
N327	Phe-Phe	0.0567378	0.263849	0.235541	0.249177
N328	Phe-Try	0.20743	0.0222709	0.0226195	0.0316008
N329	Phomalone	0.0707118	0.0111296	0.0109073	0.00973569
N330	Pipericine	0.370403	0.00730457	0.0128518	0.00686634
N331	Pregnanediol 3-O-glucuronide	0.115825	0.00719526	0.00901935	0.0078135
N332	Pregnanolone sulfate	0.229523	0.00123628	0.00169596	0.0011081
N333	Pregnenediol sulfate	0.0288532	0.00224389	0.0022677	0.00214681
N334	Pregnenolone sulfate	0.10572	0.0139641	0.0169447	0.0144529
N335	Priverogenin B	0.1716	0.0895313	0.122479	0.0953658
N336	Proline	0.275058	0.0338537	0.0273708	0.0468269
N337	Propylparaben	0.214563	0.00470362	0.00303208	0.00410244
N338	Pyroglutamic acid	0.0987361	0.0708629	0.0676857	0.0815135
N339	Ricinoleic acid	0.194007	0.0473368	0.0654739	0.0476656
N340	Schidigeragenin C	0.148149	0.0252002	0.0339618	0.0295491
N341	Serine	0.367464	0.00359145	0.00285599	0.00163229
N342	ST 27:1;O;S	0.0823655	0.0932822	0.109676	0.105089
N343	ST 28:1;O;S	0.191083	0.00368413	0.00520775	0.00393474
N344	ST 29:1;O;S	0.184351	0.00547028	0.00779112	0.00615156
N345	Tartarate	0.247119	0.00606893	0.00392756	0.004188
N346	Taurine	0.29619	0.0185592	0.0100131	0.0148201
N355	Tetrahydrocortisone	0.11409	0.00123434	0.00154261	0.00134061
N356	Thiamine	0.0255562	0.0264944	0.025947	0.0251782
N358	Thymol sulfate	0.0395016	0.00432884	0.00450729	0.0046849
N359	Thyroxine	0.106675	0.00590341	0.00728493	0.00642683
N362	Trihydroxycoprostanoic acid	0.103324	0.0118838	0.0127915	0.014541
N363	TRP-Hpro	0.0653314	0.0126107	0.0136245	0.0119746
N364	Tryptophan	0.0695285	0.962142	0.84868	0.862293
N365	Tyramine O-sulfate	0.0557788	0.149105	0.13946	0.133558
N366	Tyrosine	0.127663	0.149189	0.191372	0.163511
N369	Uric acid	0.11524	0.410332	0.429106	0.507874
N370	Uridine	0.23145	0.0493195	0.070807	0.0475766
N371	Valine	0.398612	0.423426	0.46519	0.840626
N372	Valylleucine	0.0603551	0.0136628	0.0122179	0.012471
N373	Vanillin-4-sulfate	0.0948749	0.0132672	0.0160171	0.0151427
N374	Vanillylmandelate	0.0682272	0.0283594	0.0306136	0.0325158
N082	CA	0.0553821	0.0657137	0.05894	0.0636889
N085	CDCA	0.256265	0.0891421	0.117087	0.149923
N087	Chenodeoxycholic acid glucuronide	0.186825	0.011531	0.00970932	0.014089
N098	DCA	0.0308502	0.058913	0.0599991	0.0625482
N204	GCA	0.0354874	0.0842416	0.0823079	0.0882187
N205	GCDCA	0.00319981	0.297651	0.298169	0.299502
N206	GCDCS	0.0704328	0.0105124	0.0103722	0.0117644
N207	GDCA	0.0829818	0.115849	0.104265	0.123084
N208	GDCS	0.0844593	0.0196696	0.0169144	0.0196426
N209	GLCA	0.180157	0.00423974	0.00426105	0.00573054
N210	GLCAS	0.0660582	0.051675	0.0471644	0.0537326
N215	Glycochenodeoxycholic acid 3-glucuronide	0.091591	0.0135948	0.0147748	0.0163153
N216	Glycocholenate sulfate	0.0747584	0.232973	0.204803	0.234606
N217	Glycodeoxycholate glucuronide	0.0656646	0.00638197	0.00604586	0.00559571
N218	Glycolithocholate sulfate	0.0851869	0.168502	0.144126	0.166822
N220	GUDCS	0.124368	0.0108608	0.0094809	0.0121768
N221	HDCA	0.267972	0.0176343	0.0104453	0.0172775
N241	IsoLCA	0.0746869	0.0035659	0.00385593	0.00332165
N247	LCA	0.130052	0.00450601	0.00367786	0.00474631
N248	LCAS	0.105403	0.0127985	0.0104144	0.01223
N347	Taurochenodeoxycholic acid 3-sulfate	0.0311119	0.00544236	0.00578946	0.00558593
N348	Taurodeoxycholic acid 3-sulfate	0.0715349	0.00468445	0.00503861	0.00540591
N349	Taurolithocholate 3-sulfate	0.0955503	0.0416618	0.0356862	0.0428169
N350	Tauroursodeoxycholic acid sulfate	0.311967	0.00210549	0.00109866	0.00188455
N352	TCDCA	0.0395277	0.032655	0.0331598	0.0307475
N353	TDCA	0.0410999	0.0145338	0.0157416	0.015424
N354	Tetrahydroaldosterone-3-glucuronide	0.124643	0.0331742	0.027088	0.0344526
N360	TLCS	0.108625	0.00471231	0.0038362	0.00459666
N367	UDCA	0.097829	0.0225926	0.0214314	0.0258269
N254	LysoPC(14:1) sn-1	0.129676	0.00489898	0.00611199	0.00493783
N255	LysoPC(14:1) sn-2	0.230646	0.000384016	0.000267814	0.000258362
N256	LysoPC(16:0) sn-1	0.121954	0.0136762	0.0173431	0.0149019
N257	LysoPC(16:0) sn-2	0.172347	0.000874016	0.00116371	0.000873955
N258	LysoPC(18:0)	0.164929	0.00230935	0.00191873	0.00267797
N259	LysoPE(20:3) sn-1	0.162604	0.00174487	0.00238527	0.00193582
N260	LysoPE(20:3) sn-2	0.266979	0.000117844	0.000139909	8.03849e-05
N261	LysoPE(20:4) sn-1	0.110039	0.0363186	0.0405972	0.0325712
N262	LysoPE(20:4) sn-2	0.129063	0.00287983	0.00242293	0.00314052
N263	LysoPE(20:5) sn-1	0.0208984	0.00330958	0.00333173	0.00344078
N264	LysoPE(20:5) sn-2	0.136142	0.000203333	0.000248959	0.000194196
N265	LysoPE(22:0) sn-1	0.0518736	0.0013935	0.00125601	0.00132962
N267	LysoPE(22:5) sn-1	0.331748	0.00191045	0.0035036	0.00222183
N268	LysoPE(22:5) sn-2	0.0550858	0.00157798	0.00161178	0.00145024
N269	LysoPE(22:6) sn-1	0.0900328	0.0356711	0.038355	0.032015
N270	LysoPE(22:6) sn-2	0.0766136	0.00282089	0.00242559	0.00270365
N271	LysoPE(16:0) sn-1	0.146049	0.0219397	0.0281802	0.0222298
N272	LysoPE(16:0) sn-2	0.0617845	0.00148537	0.00166349	0.00151238
N273	LysoPE(16:1e)	0.117272	0.00704128	0.00866246	0.00719427
N274	LysoPE(18:0) sn-1	0.13717	0.0228684	0.0195821	0.0258225
N275	LysoPE(18:0) sn-2	0.110948	0.0018554	0.00161755	0.00202189
N276	LysoPE(18:1) sn-1	0.1016	0.0151407	0.018419	0.0161223
N277	LysoPE(18:1) sn-2	0.0714551	0.00108838	0.00124998	0.00113788
N278	LysoPE(18:2) sn-1	0.136212	0.0403674	0.0481878	0.0370835
N279	LysoPE(18:2) sn-2	0.0537411	0.00352977	0.00337278	0.00375263
N114	FA 10:0	0.195835	0.0550483	0.037043	0.0498359
N115	FA 10:0;O	0.218367	0.00613772	0.00472435	0.00737779
N116	FA 10:1	0.132846	0.0342501	0.029117	0.0380684
N117	FA 11:0	0.0146544	0.00389144	0.00381864	0.00393071
N118	FA 12:0	0.0920207	0.0968502	0.11528	0.101315
N119	FA 13:0-1	0.106663	0.00766408	0.00922714	0.00775865
N120	FA 13:0-2	0.0958799	0.00858426	0.00837601	0.00715731
N122	FA 14:0	0.167473	0.686669	0.515357	0.524481
N123	FA 14:1	0.161921	0.0209278	0.0290272	0.0250857
N124	FA 14:1; O2	0.217699	0.00194692	0.00140265	0.00218666
N125	FA 14:2	0.0774304	0.0369538	0.0430246	0.0391424
N126	FA 15:0	0.12106	0.0684152	0.0540485	0.0588311
N127	FA 15:1	0.159369	0.0161185	0.0122134	0.0125245
N128	FA 16:0	0.00703575	6.8093	6.90551	6.86413
N129	FA 16:1	0.0600907	1.26923	1.26969	1.40633
N130	FA 16:2	0.0593236	0.0640183	0.0580462	0.0576922
N131	FA 16:2; O	0.021187	0.00459864	0.00472347	0.00479573
N132	FA 16:3	0.0998713	0.017989	0.0147198	0.016399
N133	FA 16:4	0.0297512	0.00605311	0.00634723	0.00601267
N134	FA 17:0	0.0493855	0.110002	0.121435	0.115891
N135	FA 17:1	0.0218394	0.0888588	0.0927919	0.0913198
N136	FA 17:2	0.170428	0.00732179	0.00523098	0.00602532
N137	FA 18:0	0.178104	2.70801	3.27628	2.29718
N138	FA 18:0; O	0.089266	0.00971932	0.0103815	0.0115791
N139	FA 18:0; O2	0.0278596	0.00181422	0.00184603	0.00191547
N140	FA 18:1	0.0445412	10.0208	10.795	10.8709
N141	FA 18:1; O	0.193771	0.00604415	0.00441361	0.00436044
N142	FA 18:2	0.0727188	10.0625	10.7658	11.6334
N143	FA 18:2; O	0.0263647	0.00984656	0.0103614	0.00999211
N144	FA 18:2; O2	0.105078	0.0242955	0.0200778	0.0241745
N145	FA 18:3	0.143055	1.49565	1.13211	1.25353
N146	FA 18:3;O2	0.150439	0.011042	0.0081698	0.0101806
N147	FA 18:4	0.0396281	0.0241675	0.0224231	0.0228065
N148	FA 19:0	0.140528	0.009082	0.0118363	0.00975068
N149	FA 19:1	0.0799319	0.0233058	0.0240243	0.0205929
N150	FA 20:0	0.142501	0.0208491	0.0165486	0.0218428
N151	FA 20:1	0.179565	0.0843943	0.112777	0.0830923
N152	FA 20:2	0.140216	0.139625	0.157062	0.118331
N154	FA 20:3	0.0517556	0.125834	0.127296	0.138189
N155	FA 20:4	0.00872109	0.752077	0.76155	0.764833
N156	FA 20:5	0.0656625	0.123531	0.118451	0.134571
N157	FA 20:5; O2	0.193639	0.00132456	0.00089334	0.0011762
N158	FA 20:6	0.120206	0.00397406	0.00360618	0.00457093
N159	FA 21:0	0.144928	0.00143713	0.00112702	0.00148921
N160	FA 21:1	0.0941791	0.000398895	0.000470952	0.00040477
N161	FA 21:2; O2	0.0518582	0.00456909	0.00414591	0.0045072
N162	FA 22:0	0.060524	0.0118156	0.0104666	0.0112109
N163	FA 22:1	0.120982	0.00651433	0.00530424	0.00666311
N164	FA 22:2	0.161818	0.00318935	0.00419064	0.00321303
N165	FA 22:3; O2	0.120872	0.0207187	0.0168438	0.0211297
N167	FA 22:5	0.0248598	0.0885641	0.0864766	0.0908817
N168	FA 22:6	0.0166088	0.562429	0.564337	0.579663
N169	FA 22:6; O	0.0881701	0.00219996	0.00187326	0.00218279
N170	FA 23:0	0.0487931	0.00671089	0.00610037	0.00653817
N171	FA 23:1	0.156861	0.00258129	0.00196258	0.00264114
N172	FA 24:0	0.0688766	0.0138989	0.0127332	0.0121502
N173	FA 24:1	0.0528556	0.0112895	0.0111006	0.0122391
N174	FA 24:2	0.134568	0.00428408	0.00326655	0.00389405
N175	FA 24:6	0.100267	0.00264689	0.00301126	0.00247932
N176	FA 25:0	0.00743216	0.00454617	0.00448297	0.00453435
N177	FA 25:1	0.0880094	0.0023502	0.00228081	0.00268221
N178	FA 26:0	0.123659	0.00351597	0.00352546	0.00433273
N179	FA 26:0; O	0.0931748	0.00433223	0.00361716	0.0041803
N180	FA 26:1	0.123804	0.00217587	0.00277437	0.00263395
N181	FA 26:1; O	0.101091	0.00667407	0.00784271	0.00655922
N182	FA 26:2	0.0737518	0.00676665	0.00644574	0.00744054
N183	FA 26:3	0.0553057	0.00392234	0.00354603	0.00389359
N184	FA 28:3;O	0.0829603	0.00108558	0.000950154	0.00111265
N185	FA 28:4	0.103343	0.0430396	0.0404946	0.0493853
N189	FA 6:0	0.209212	0.0095522	0.0072813	0.00641265
N190	FA 6:1; O	0.174285	0.190067	0.1335	0.163626
N191	FA 7:0	0.205809	0.00938714	0.00748449	0.0113575
N192	FA 8:0	0.276263	0.0500294	0.0285881	0.0380624
N193	FA 9:0	0.143091	0.0692382	0.0582961	0.077841
N194	FAHFA 27:2; O	0.133656	0.00318427	0.00288098	0.00243184
N195	FAHFA 36:1;O	0.114889	0.034159	0.0362968	0.0424871
N196	FAHFA 36:2;O	0.027014	0.0114956	0.0115714	0.0110061
N197	FAHFA 36:3;O	0.0962965	0.0607406	0.0710841	0.0601131
N198	FAHFA 36:4;O	0.116153	0.222704	0.261484	0.209869
